# Supplementary material for: [5,10,15,20-Tetra­kis­(penta­fluoro­phen­yl)porphyrin­ato]zinc(II) benzene disolvate
Source: IUCrdata. 2020 Jul 10;5(Pt 7):x200877. doi: 10.1107/S2414314620008779 (PMC9462257; doi:10.1107/S2414314620008779)
Supplement: Supplementary file 1 [file x-05-x200877-sup1.cif]

##############################################################################
#                                                                            #
# This CIF contains the data for a data article accepted for                 #
# publication in IUCrData. It conforms to the requirements of                #
# Notes for Authors for IUCrData, and has been                               #
# peer reviewed under the auspices of IUCrData.                              #
#                                                                            #
# Full details of the Crystallographic Information File format               #
# are given in the paper "The Crystallographic Information File (CIF):       #
# a New Standard Archive File for Crystallography" by S. R. Hall, F. H.      #
# Allen and I. D. Brown [Acta Cryst. (1991), A47, 655-685].                  #
#                                                                            #
# The current version of the core CIF dictionary is obtainable from          #
# ftp://ftp.iucr.org/pub/cif_core.dic.                                       #
#                                                                            #
# Software is freely available for graphical display of the structure(s)     #
# in this CIF. For information consult the CIF software page                 #
# http://www.iucr.org/resources/cif/software.                                #
#                                                                            #
# This file may be used for bona fide research purposes within the           #
# scientific community so long as proper attribution is given to the data    # 
# article from which it was obtained.                                        #
#                                                                            #
##############################################################################
data_I
_database_code_depnum_ccdc_archive 'CCDC 2013055'
_audit_creation_method     SHELXL-2014/6
_chemical_name_systematic
;
[5,10,15,20-Tetrakis(pentafluorophenyl)porphyrinato]zinc(II) benzene
disolvate
;
_chemical_name_common     ?
_chemical_formula_moiety     'C44 H8 F20 N4 Zn, 2(C6 H6)'
_chemical_formula_sum     'C56 H20 F20 N4 Zn'
_chemical_formula_iupac     '[Zn (C44 H8 F20 N4)], 2C6 H6'
_chemical_formula_weight     1194.13
_chemical_melting_point     ?
_space_group_crystal_system     monoclinic
_space_group_name_H-M_alt     'C 2/c'
_space_group_name_Hall     '-C 2yc'
loop_
    _space_group_symop_operation_xyz
    'x, y, z'
    '-x, y, -z+1/2'
    'x+1/2, y+1/2, z'
    '-x+1/2, y+1/2, -z+1/2'
    '-x, -y, -z'
    'x, -y, z-1/2'
    '-x+1/2, -y+1/2, -z'
    'x+1/2, -y+1/2, z-1/2'
_cell_length_a     34.176(7)
_cell_length_b     6.3699(13)
_cell_length_c     26.382(5)
_cell_angle_alpha     90
_cell_angle_beta     123.428(6)
_cell_angle_gamma     90
_cell_volume     4793.4(17)
_cell_formula_units_Z     4
_cell_measurement_reflns_used     9674
_cell_measurement_theta_min     2.8566
_cell_measurement_theta_max     27.1070
_cell_measurement_temperature     100(2)
_exptl_crystal_description     block
_exptl_crystal_colour     red
_exptl_crystal_size_max     0.417
_exptl_crystal_size_mid     0.138
_exptl_crystal_size_min     0.120
_exptl_crystal_density_diffrn     1.655
_exptl_crystal_density_meas     ?
_exptl_crystal_density_method     'not measured'
_exptl_crystal_F_000     2376
_exptl_absorpt_coefficient_mu     0.636
_exptl_absorpt_correction_type     multi-scan
_exptl_absorpt_process_details
;
(SADABS; Bruker, 2014)
;
_exptl_absorpt_correction_T_min     0.6564
_exptl_absorpt_correction_T_max     0.7455
_diffrn_ambient_temperature     100(2)
_diffrn_source     'fine-focus sealed tube'
_diffrn_radiation_type     MoK\a
_diffrn_radiation_wavelength     0.71073
_diffrn_measurement_device_type     'Bruker D8 QUEST System'
_diffrn_measurement_method     'f\ and \w scans'
_diffrn_detector_area_resol_mean     ?
_diffrn_reflns_number     22042
_diffrn_reflns_av_R_equivalents     0.0437
_diffrn_reflns_av_unetI/netI     0.0383
_diffrn_reflns_theta_min     2.400
_diffrn_reflns_theta_max     27.303
_diffrn_reflns_theta_full     25.242
_diffrn_measured_fraction_theta_max     0.980
_diffrn_measured_fraction_theta_full     0.997
_diffrn_reflns_limit_h_min     -42
_diffrn_reflns_limit_h_max     43
_diffrn_reflns_limit_k_min     -8
_diffrn_reflns_limit_k_max     8
_diffrn_reflns_limit_l_min     -33
_diffrn_reflns_limit_l_max     33
_diffrn_standards_number     0
_diffrn_standards_interval_count     0
_diffrn_standards_interval_time     0
_diffrn_standards_decay_%     0
_refine_special_details
;
All of
hydrogen atoms were placed in calculated positions (C--H = 0.95 \%A for aryl
hydrogen atoms) and were refined using a riding model with fixed isotropic
displacement parameters of <i>U</i>~iso~(H) = 1.2<i>U</i>~eq~(C).
;
_reflns_number_total     5287
_reflns_number_gt     4369
_reflns_threshold_expression     'I > 2\s(I)'
_refine_ls_structure_factor_coef     Fsqd
_refine_ls_matrix_type     full
_refine_ls_R_factor_all     0.0454
_refine_ls_R_factor_gt     0.0342
_refine_ls_wR_factor_gt     0.1095
_refine_ls_wR_factor_ref     0.1192
_refine_ls_goodness_of_fit_ref     0.906
_refine_ls_restrained_S_all     0.906
_refine_ls_number_reflns     5287
_refine_ls_number_parameters     367
_refine_ls_number_restraints     0
_refine_ls_hydrogen_treatment     constr
_refine_ls_weighting_scheme     calc
_refine_ls_weighting_details
                      'w=1/[\s^2^(Fo^2^)+(0.1000P)^2^] where P=(Fo^2^+2Fc^2^)/3'
_atom_sites_solution_hydrogens     geom
_atom_sites_solution_primary     ?
_atom_sites_solution_secondary     ?
_refine_ls_shift/su_max     0.000
_refine_ls_shift/su_mean     0.000
_refine_diff_density_max     0.375
_refine_diff_density_min     -0.379
_refine_ls_extinction_method     none
_refine_ls_extinction_coef     .
loop_
    _atom_type_symbol
    _atom_type_description
    _atom_type_scat_dispersion_real
    _atom_type_scat_dispersion_imag
    _atom_type_scat_source
    'C' 'C' 0.0033 0.0016
                         'International Tables Vol C Tables 4.2.6.8 and 6.1.1.4'
    'H' 'H' 0.0000 0.0000
                         'International Tables Vol C Tables 4.2.6.8 and 6.1.1.4'
    'F' 'F' 0.0171 0.0103
                         'International Tables Vol C Tables 4.2.6.8 and 6.1.1.4'
    'Zn' 'Zn' 0.2839 1.4301
                         'International Tables Vol C Tables 4.2.6.8 and 6.1.1.4'
    'N' 'N' 0.0061 0.0033
                         'International Tables Vol C Tables 4.2.6.8 and 6.1.1.4'
_computing_data_collection
;
APEX2 (Bruker, 2014)
;
_computing_cell_refinement
;
SAINT (Bruker, 2014)
;
_computing_data_reduction
;
SAINT (Bruker, 2014)
;
_computing_structure_solution
;
<i>SHELXT2014/6</i> (Sheldrick, 2015a)
;
_computing_structure_refinement
;
<i>SHELXL2014/6</i> (Sheldrick, 2015b), <i>OLEX2</i>
 (Dolomanov <i>et al.</i>,  2009)
;
_computing_molecular_graphics
;
Mercury (Macrae <i>et al.</i>, 2020)
;
_computing_publication_material
;
encIFer (Allen <i>et al.</i>, 2004)
;
loop_
    _atom_site_type_symbol
    _atom_site_label
    _atom_site_fract_x
    _atom_site_fract_y
    _atom_site_fract_z
    _atom_site_U_iso_or_equiv
    _atom_site_adp_type
    _atom_site_calc_flag
    _atom_site_occupancy
    _atom_site_disorder_assembly
    _atom_site_disorder_group
    Zn Zn1 0.000000 0.500000 0.000000 0.01507(8) Uani d 1 . .
    F F1 0.12626(4) 0.03956(18) 0.20870(5) 0.0382(3) Uani d 1 . .
    F F2 0.20705(5) -0.0107(2) 0.31796(6) 0.0552(4) Uani d 1 . .
    F F3 0.27217(4) 0.2974(2) 0.36575(5) 0.0529(4) Uani d 1 . .
    F F4 0.25736(4) 0.6539(2) 0.30139(5) 0.0505(4) Uani d 1 . .
    F F5 0.17700(4) 0.70796(18) 0.19275(5) 0.0360(3) Uani d 1 . .
    F F6 0.04641(5) 0.0847(2) -0.14163(6) 0.0527(3) Uani d 1 . .
    F F7 0.09198(7) 0.0230(3) -0.19701(7) 0.0770(5) Uani d 1 . .
    F F8 0.15178(5) 0.3220(3) -0.18992(7) 0.0782(6) Uani d 1 . .
    F F9 0.16562(5) 0.6763(3) -0.12718(7) 0.0732(5) Uani d 1 . .
    F F10 0.12069(5) 0.7385(2) -0.07077(6) 0.0499(3) Uani d 1 . .
    N N1 0.01956(5) 0.4839(2) 0.08851(6) 0.0164(3) Uani d 1 . .
    N N2 0.06745(5) 0.4424(2) 0.02711(6) 0.0171(3) Uani d 1 . .
    C C1 0.14878(6) 0.3755(3) 0.19688(7) 0.0203(3) Uani d 1 . .
    C C2 0.15802(6) 0.1941(3) 0.23036(8) 0.0268(4) Uani d 1 . .
    C C3 0.19933(7) 0.1660(3) 0.28668(8) 0.0341(5) Uani d 1 . .
    C C4 0.23254(6) 0.3214(4) 0.31069(7) 0.0341(5) Uani d 1 . .
    C C5 0.22491(6) 0.5017(3) 0.27841(8) 0.0323(4) Uani d 1 . .
    C C6 0.18339(6) 0.5273(3) 0.22238(8) 0.0250(4) Uani d 1 . .
    C C7 0.08204(6) 0.4135(3) -0.10438(8) 0.0280(4) Uani d 1 . .
    C C8 0.07564(7) 0.2338(4) -0.13712(9) 0.0373(5) Uani d 1 . .
    C C9 0.09912(9) 0.2002(4) -0.16577(10) 0.0505(7) Uani d 1 . .
    C C10 0.12929(8) 0.3496(5) -0.16194(10) 0.0525(7) Uani d 1 . .
    C C11 0.13627(8) 0.5295(4) -0.13032(10) 0.0488(7) Uani d 1 . .
    C C12 0.11267(7) 0.5597(4) -0.10180(9) 0.0365(5) Uani d 1 . .
    C C(A1 -0.00926(6) 0.5061(3) 0.10911(7) 0.0196(3) Uani d 1 . .
    C C(A2 0.06336(6) 0.4409(3) 0.13817(7) 0.0179(3) Uani d 1 . .
    C C(A3 0.10493(6) 0.4068(3) 0.08512(7) 0.0194(3) Uani d 1 . .
    C C(A4 0.08383(6) 0.4208(3) -0.00964(7) 0.0212(3) Uani d 1 . .
    C C(B1 0.01740(6) 0.4734(3) 0.17401(7) 0.0279(4) Uani d 1 . .
    H H(B1 0.005686 0.478869 0.199334 0.034 Uiso calc 1 . .
    C C(B2 0.06203(6) 0.4336(3) 0.19194(7) 0.0259(4) Uani d 1 . .
    H H(B2 0.087686 0.406087 0.232232 0.031 Uiso calc 1 . .
    C C(B3 0.14611(6) 0.3610(3) 0.08474(8) 0.0290(4) Uani d 1 . .
    H H(B3 0.176594 0.330989 0.119056 0.035 Uiso calc 1 . .
    C C(B4 0.13301(6) 0.3690(3) 0.02628(8) 0.0305(4) Uani d 1 . .
    H H(B4 0.152511 0.345089 0.011582 0.037 Uiso calc 1 . .
    C C(M1 0.10343(5) 0.4091(3) 0.13702(7) 0.0178(3) Uani d 1 . .
    C C(M2 0.05699(6) 0.4455(3) -0.07278(7) 0.0219(4) Uani d 1 . .
    C C(S1 0.0408(4) 0.950(2) -0.0123(6) 0.061(2) Uani d 0.5 A -1
    H H(S1 0.063403 0.919040 -0.021508 0.073 Uiso calc 0.5 A -1
    C C(S2 -0.0044(4) 1.008(2) -0.0588(6) 0.051(2) Uani d 0.5 A -1
    H H(S2 -0.012183 1.013446 -0.099368 0.061 Uiso calc 0.5 A -1
    C C(S3 -0.0380(3) 1.0566(19) -0.0472(5) 0.044(2) Uani d 0.5 A -1
    H H(S3 -0.068634 1.098603 -0.078945 0.053 Uiso calc 0.5 A -1
    C C(S7 0.23680(11) 0.9084(5) 0.45930(12) 0.0655(8) Uani d 1 . .
    H H(S7 0.227437 1.020489 0.431141 0.079 Uiso calc 1 . .
    C C(S8 0.25387(8) 0.7307(5) 0.45095(10) 0.0526(6) Uani d 1 . .
    H H(S8 0.256539 0.717365 0.417107 0.063 Uiso calc 1 . .
    C C(S9 0.26728(10) 0.5702(5) 0.49140(12) 0.0621(7) Uani d 1 . .
    H H(S9 0.279376 0.444178 0.485916 0.075 Uiso calc 1 . .
    C C(S4 -0.0252(4) 1.042(2) 0.0146(6) 0.056(2) Uani d 0.5 A -1
    H H(S4 -0.047227 1.073430 0.024683 0.067 Uiso calc 0.5 A -1
    C C(S5 0.0196(4) 0.981(2) 0.0585(6) 0.055(3) Uani d 0.5 A -1
    H H(S5 0.028285 0.968400 0.099303 0.066 Uiso calc 0.5 A -1
    C C(S6 0.0526(4) 0.938(2) 0.0447(6) 0.059(3) Uani d 0.5 A -1
    H H(S6 0.083646 0.900416 0.076063 0.071 Uiso calc 0.5 A -1
loop_
    _atom_site_aniso_label
    _atom_site_aniso_U_11
    _atom_site_aniso_U_22
    _atom_site_aniso_U_33
    _atom_site_aniso_U_12
    _atom_site_aniso_U_13
    _atom_site_aniso_U_23
    Zn1 0.01178(13) 0.01950(14) 0.01282(12) 0.00114(10) 0.00607(10) 0.00089(10)
    F1 0.0328(6) 0.0353(7) 0.0349(6) -0.0018(5) 0.0113(5) 0.0102(5)
    F2 0.0484(8) 0.0659(9) 0.0353(7) 0.0174(7) 0.0130(6) 0.0308(6)
    F3 0.0218(6) 0.1041(11) 0.0158(5) 0.0120(7) -0.0003(5) 0.0052(6)
    F4 0.0253(6) 0.0807(10) 0.0319(6) -0.0229(6) 0.0070(5) -0.0161(6)
    F5 0.0313(6) 0.0373(6) 0.0319(6) -0.0102(5) 0.0126(5) 0.0000(5)
    F6 0.0606(9) 0.0553(8) 0.0539(8) -0.0003(7) 0.0390(7) -0.0154(7)
    F7 0.0994(14) 0.0922(13) 0.0626(10) 0.0365(10) 0.0592(10) -0.0045(8)
    F8 0.0732(11) 0.1355(15) 0.0649(9) 0.0625(10) 0.0627(9) 0.0491(10)
    F9 0.0530(9) 0.1079(13) 0.0862(11) 0.0131(9) 0.0558(9) 0.0405(10)
    F10 0.0426(8) 0.0614(9) 0.0549(8) -0.0066(6) 0.0326(7) 0.0057(7)
    N1 0.0126(6) 0.0205(7) 0.0149(6) 0.0002(5) 0.0068(5) 0.0004(5)
    N2 0.0126(7) 0.0224(7) 0.0141(6) 0.0013(5) 0.0061(5) 0.0019(5)
    C1 0.0142(8) 0.0306(9) 0.0158(7) 0.0029(7) 0.0080(6) 0.0012(6)
    C2 0.0200(9) 0.0366(11) 0.0218(8) 0.0025(8) 0.0103(7) 0.0040(7)
    C3 0.0278(10) 0.0502(12) 0.0220(9) 0.0134(9) 0.0122(8) 0.0140(8)
    C4 0.0142(9) 0.0689(15) 0.0126(8) 0.0074(9) 0.0032(7) 0.0016(8)
    C5 0.0152(8) 0.0577(13) 0.0211(8) -0.0088(9) 0.0083(7) -0.0105(9)
    C6 0.0178(8) 0.0373(11) 0.0191(8) -0.0011(7) 0.0095(7) -0.0007(7)
    C7 0.0191(9) 0.0490(11) 0.0184(8) 0.0120(8) 0.0118(7) 0.0094(8)
    C8 0.0342(11) 0.0547(13) 0.0280(10) 0.0143(10) 0.0203(9) 0.0055(9)
    C9 0.0555(15) 0.0727(17) 0.0333(11) 0.0347(13) 0.0308(11) 0.0130(11)
    C10 0.0469(14) 0.091(2) 0.0399(12) 0.0413(14) 0.0370(12) 0.0326(13)
    C11 0.0287(11) 0.0841(19) 0.0445(12) 0.0188(11) 0.0272(10) 0.0344(13)
    C12 0.0265(10) 0.0562(14) 0.0299(10) 0.0113(9) 0.0175(9) 0.0131(9)
    C(A1 0.0176(8) 0.0261(9) 0.0158(7) 0.0002(7) 0.0096(6) 0.0002(6)
    C(A2 0.0152(8) 0.0211(8) 0.0146(7) -0.0011(6) 0.0064(6) -0.0009(6)
    C(A3 0.0146(8) 0.0232(9) 0.0174(7) 0.0020(7) 0.0070(6) 0.0022(6)
    C(A4 0.0170(8) 0.0288(9) 0.0192(8) 0.0039(7) 0.0108(7) 0.0027(7)
    C(B1 0.0203(9) 0.0476(12) 0.0167(8) 0.0051(8) 0.0106(7) 0.0024(7)
    C(B2 0.0188(9) 0.0414(10) 0.0144(8) 0.0024(8) 0.0072(7) 0.0009(7)
    C(B3 0.0157(9) 0.0482(12) 0.0207(8) 0.0095(8) 0.0084(7) 0.0069(8)
    C(B4 0.0193(9) 0.0510(12) 0.0230(9) 0.0111(8) 0.0130(8) 0.0067(8)
    C(M1 0.0140(8) 0.0208(8) 0.0146(7) 0.0006(6) 0.0053(6) 0.0007(6)
    C(M2 0.0179(8) 0.0319(10) 0.0185(8) 0.0029(7) 0.0117(7) 0.0021(7)
    C(S1 0.067(5) 0.021(3) 0.084(4) -0.005(4) 0.035(4) -0.009(3)
    C(S2 0.065(5) 0.022(3) 0.058(4) -0.010(4) 0.030(4) -0.009(3)
    C(S3 0.048(5) 0.019(3) 0.056(3) -0.010(4) 0.022(3) 0.001(2)
    C(S7 0.075(2) 0.0692(19) 0.0419(14) -0.0035(16) 0.0254(14) 0.0182(13)
    C(S8 0.0390(13) 0.082(2) 0.0325(11) -0.0139(13) 0.0172(10) 0.0024(12)
    C(S9 0.0566(17) 0.0699(18) 0.0503(15) 0.0061(14) 0.0235(13) 0.0037(13)
    C(S4 0.065(5) 0.026(4) 0.072(4) -0.014(4) 0.035(4) -0.007(3)
    C(S5 0.066(6) 0.023(4) 0.059(4) -0.009(5) 0.024(4) 0.000(3)
    C(S6 0.062(5) 0.024(3) 0.071(4) -0.010(4) 0.023(4) -0.006(3)
_geom_special_details
;
 All esds (except the esd in the dihedral angle between two l.s. planes)
 are estimated using the full covariance matrix.  The cell esds are taken
 into account individually in the estimation of esds in distances, angles
 and torsion angles; correlations between esds in cell parameters are only
 used when they are defined by crystal symmetry.  An approximate (isotropic)
 treatment of cell esds is used for estimating esds involving l.s. planes.
;
loop_
    _geom_bond_atom_site_label_1
    _geom_bond_atom_site_label_2
    _geom_bond_site_symmetry_2
    _geom_bond_distance
    _geom_bond_publ_flag
    Zn1 N1 . 2.0470(13) ?
    Zn1 N1 5_565 2.0469(13) ?
    Zn1 N2 5_565 2.0355(14) ?
    Zn1 N2 . 2.0354(14) ?
    F1 C2 . 1.338(2) ?
    F2 C3 . 1.333(2) ?
    F3 C4 . 1.342(2) ?
    F4 C5 . 1.340(2) ?
    F5 C6 . 1.340(2) ?
    F6 C8 . 1.336(3) ?
    F7 C9 . 1.338(3) ?
    F8 C10 . 1.338(2) ?
    F9 C11 . 1.340(3) ?
    F10 C12 . 1.340(3) ?
    N1 C(A1 . 1.370(2) ?
    N1 C(A2 . 1.368(2) ?
    N2 C(A3 . 1.369(2) ?
    N2 C(A4 . 1.368(2) ?
    C1 C2 . 1.381(2) ?
    C1 C6 . 1.382(2) ?
    C1 C(M1 . 1.498(2) ?
    C2 C3 . 1.386(2) ?
    C3 C4 . 1.370(3) ?
    C4 C5 . 1.367(3) ?
    C5 C6 . 1.383(2) ?
    C7 C8 . 1.376(3) ?
    C7 C12 . 1.375(3) ?
    C7 C(M2 . 1.502(2) ?
    C8 C9 . 1.389(3) ?
    C9 C10 . 1.366(4) ?
    C10 C11 . 1.359(4) ?
    C11 C12 . 1.386(3) ?
    C(A1 C(B1 . 1.444(2) ?
    C(A1 C(M2 5_565 1.397(2) ?
    C(A2 C(B2 . 1.445(2) ?
    C(A2 C(M1 . 1.401(2) ?
    C(A3 C(B3 . 1.443(2) ?
    C(A3 C(M1 . 1.398(2) ?
    C(A4 C(B4 . 1.441(2) ?
    C(A4 C(M2 . 1.399(2) ?
    C(B1 H(B1 . 0.9500 ?
    C(B1 C(B2 . 1.349(3) ?
    C(B2 H(B2 . 0.9500 ?
    C(B3 H(B3 . 0.9500 ?
    C(B3 C(B4 . 1.350(2) ?
    C(B4 H(B4 . 0.9500 ?
    C(S1 H(S1 . 0.9500 ?
    C(S1 C(S2 . 1.390(13) ?
    C(S1 C(S6 . 1.327(16) ?
    C(S2 H(S2 . 0.9500 ?
    C(S2 C(S3 . 1.378(11) ?
    C(S3 H(S3 . 0.9500 ?
    C(S3 C(S4 . 1.438(15) ?
    C(S7 H(S7 . 0.9500 ?
    C(S7 C(S8 . 1.345(4) ?
    C(S7 C(S9 7_566 1.389(4) ?
    C(S8 H(S8 . 0.9500 ?
    C(S8 C(S9 . 1.362(4) ?
    C(S9 H(S9 . 0.9500 ?
    C(S4 H(S4 . 0.9500 ?
    C(S4 C(S5 . 1.371(14) ?
    C(S5 H(S5 . 0.9500 ?
    C(S5 C(S6 . 1.390(12) ?
    C(S6 H(S6 . 0.9500 ?
loop_
    _geom_angle_atom_site_label_1
    _geom_angle_atom_site_label_2
    _geom_angle_atom_site_label_3
    _geom_angle_site_symmetry_1
    _geom_angle_site_symmetry_3
    _geom_angle
    _geom_angle_publ_flag
    N1 Zn1 N1 5_565 . 180.0 ?
    N2 Zn1 N1 5_565 5_565 89.73(5) ?
    N2 Zn1 N1 5_565 . 90.27(5) ?
    N2 Zn1 N1 . . 89.73(5) ?
    N2 Zn1 N1 . 5_565 90.27(5) ?
    N2 Zn1 N2 . 5_565 180.0 ?
    C(A1 N1 Zn1 . . 126.40(10) ?
    C(A2 N1 Zn1 . . 126.86(10) ?
    C(A2 N1 C(A1 . . 106.70(12) ?
    C(A3 N2 Zn1 . . 127.14(11) ?
    C(A4 N2 Zn1 . . 126.56(11) ?
    C(A4 N2 C(A3 . . 106.22(13) ?
    C2 C1 C6 . . 116.16(15) ?
    C2 C1 C(M1 . . 122.19(15) ?
    C6 C1 C(M1 . . 121.64(15) ?
    F1 C2 C1 . . 119.77(15) ?
    F1 C2 C3 . . 118.04(16) ?
    C1 C2 C3 . . 122.19(17) ?
    F2 C3 C2 . . 120.67(19) ?
    F2 C3 C4 . . 119.50(17) ?
    C4 C3 C2 . . 119.82(18) ?
    F3 C4 C3 . . 120.24(19) ?
    F3 C4 C5 . . 120.15(19) ?
    C5 C4 C3 . . 119.61(16) ?
    F4 C5 C4 . . 119.98(17) ?
    F4 C5 C6 . . 120.29(18) ?
    C4 C5 C6 . . 119.72(17) ?
    F5 C6 C1 . . 119.74(15) ?
    F5 C6 C5 . . 117.77(16) ?
    C1 C6 C5 . . 122.49(17) ?
    C8 C7 C(M2 . . 121.29(18) ?
    C12 C7 C8 . . 116.60(17) ?
    C12 C7 C(M2 . . 122.11(18) ?
    F6 C8 C7 . . 119.98(16) ?
    F6 C8 C9 . . 118.0(2) ?
    C7 C8 C9 . . 122.0(2) ?
    F7 C9 C8 . . 120.1(2) ?
    F7 C9 C10 . . 120.5(2) ?
    C10 C9 C8 . . 119.4(2) ?
    F8 C10 C9 . . 120.5(3) ?
    F8 C10 C11 . . 119.3(3) ?
    C11 C10 C9 . . 120.21(19) ?
    F9 C11 C10 . . 119.9(2) ?
    F9 C11 C12 . . 120.6(3) ?
    C10 C11 C12 . . 119.5(2) ?
    F10 C12 C7 . . 120.01(17) ?
    F10 C12 C11 . . 117.7(2) ?
    C7 C12 C11 . . 122.3(2) ?
    N1 C(A1 C(B1 . . 109.49(14) ?
    N1 C(A1 C(M2 . 5_565 125.00(14) ?
    C(M2 C(A1 C(B1 5_565 . 125.51(15) ?
    N1 C(A2 C(B2 . . 109.69(14) ?
    N1 C(A2 C(M1 . . 125.11(14) ?
    C(M1 C(A2 C(B2 . . 125.19(15) ?
    N2 C(A3 C(B3 . . 109.96(14) ?
    N2 C(A3 C(M1 . . 125.19(15) ?
    C(M1 C(A3 C(B3 . . 124.83(15) ?
    N2 C(A4 C(B4 . . 109.97(14) ?
    N2 C(A4 C(M2 . . 125.22(15) ?
    C(M2 C(A4 C(B4 . . 124.81(15) ?
    C(A1 C(B1 H(B1 . . 126.4 ?
    C(B2 C(B1 C(A1 . . 107.21(15) ?
    C(B2 C(B1 H(B1 . . 126.4 ?
    C(A2 C(B2 H(B2 . . 126.6 ?
    C(B1 C(B2 C(A2 . . 106.90(14) ?
    C(B1 C(B2 H(B2 . . 126.6 ?
    C(A3 C(B3 H(B3 . . 126.6 ?
    C(B4 C(B3 C(A3 . . 106.83(15) ?
    C(B4 C(B3 H(B3 . . 126.6 ?
    C(A4 C(B4 H(B4 . . 126.5 ?
    C(B3 C(B4 C(A4 . . 107.01(15) ?
    C(B3 C(B4 H(B4 . . 126.5 ?
    C(A2 C(M1 C1 . . 116.98(14) ?
    C(A3 C(M1 C1 . . 117.13(14) ?
    C(A3 C(M1 C(A2 . . 125.90(14) ?
    C(A1 C(M2 C7 5_565 . 117.14(14) ?
    C(A1 C(M2 C(A4 5_565 . 126.41(15) ?
    C(A4 C(M2 C7 . . 116.44(15) ?
    C(S2 C(S1 H(S1 . . 119.6 ?
    C(S6 C(S1 H(S1 . . 119.6 ?
    C(S6 C(S1 C(S2 . . 120.8(10) ?
    C(S1 C(S2 H(S2 . . 119.3 ?
    C(S3 C(S2 C(S1 . . 121.3(10) ?
    C(S3 C(S2 H(S2 . . 119.3 ?
    C(S2 C(S3 H(S3 . . 121.1 ?
    C(S2 C(S3 C(S4 . . 117.7(9) ?
    C(S4 C(S3 H(S3 . . 121.1 ?
    C(S8 C(S7 H(S7 . . 119.6 ?
    C(S8 C(S7 C(S9 . 7_566 120.8(3) ?
    C(S9 C(S7 H(S7 7_566 . 119.6 ?
    C(S7 C(S8 H(S8 . . 120.3 ?
    C(S7 C(S8 C(S9 . . 119.5(2) ?
    C(S9 C(S8 H(S8 . . 120.3 ?
    C(S7 C(S9 H(S9 7_566 . 120.1 ?
    C(S8 C(S9 C(S7 . 7_566 119.7(3) ?
    C(S8 C(S9 H(S9 . . 120.1 ?
    C(S3 C(S4 H(S4 . . 120.7 ?
    C(S5 C(S4 C(S3 . . 118.6(8) ?
    C(S5 C(S4 H(S4 . . 120.7 ?
    C(S4 C(S5 H(S5 . . 119.3 ?
    C(S4 C(S5 C(S6 . . 121.5(11) ?
    C(S6 C(S5 H(S5 . . 119.3 ?
    C(S1 C(S6 C(S5 . . 120.1(11) ?
    C(S1 C(S6 H(S6 . . 119.9 ?
    C(S5 C(S6 H(S6 . . 119.9 ?
loop_
    _geom_torsion_atom_site_label_1
    _geom_torsion_atom_site_label_2
    _geom_torsion_atom_site_label_3
    _geom_torsion_atom_site_label_4
    _geom_torsion_site_symmetry_1
    _geom_torsion_site_symmetry_2
    _geom_torsion_site_symmetry_3
    _geom_torsion_site_symmetry_4
    _geom_torsion
    _geom_torsion_publ_flag
    Zn1 N1 C(A1 C(B1 . . . . 177.00(11) ?
    Zn1 N1 C(A1 C(M2 . . . 5_565 -3.4(2) ?
    Zn1 N1 C(A2 C(B2 . . . . -177.07(11) ?
    Zn1 N1 C(A2 C(M1 . . . . 3.0(2) ?
    Zn1 N2 C(A3 C(B3 . . . . 176.82(12) ?
    Zn1 N2 C(A3 C(M1 . . . . -1.7(2) ?
    Zn1 N2 C(A4 C(B4 . . . . -176.65(12) ?
    Zn1 N2 C(A4 C(M2 . . . . 3.5(3) ?
    F1 C2 C3 F2 . . . . 0.3(3) ?
    F1 C2 C3 C4 . . . . -179.38(17) ?
    F2 C3 C4 F3 . . . . -1.2(3) ?
    F2 C3 C4 C5 . . . . 179.30(17) ?
    F3 C4 C5 F4 . . . . 0.9(3) ?
    F3 C4 C5 C6 . . . . -178.28(16) ?
    F4 C5 C6 F5 . . . . -0.4(3) ?
    F4 C5 C6 C1 . . . . -179.69(16) ?
    F6 C8 C9 F7 . . . . 0.4(3) ?
    F6 C8 C9 C10 . . . . -179.91(19) ?
    F7 C9 C10 F8 . . . . 0.7(3) ?
    F7 C9 C10 C11 . . . . 179.8(2) ?
    F8 C10 C11 F9 . . . . -0.4(3) ?
    F8 C10 C11 C12 . . . . 179.32(18) ?
    F9 C11 C12 F10 . . . . -0.7(3) ?
    F9 C11 C12 C7 . . . . 179.52(18) ?
    N1 C(A1 C(B1 C(B2 . . . . 0.5(2) ?
    N1 C(A2 C(B2 C(B1 . . . . -0.3(2) ?
    N1 C(A2 C(M1 C1 . . . . 176.69(15) ?
    N1 C(A2 C(M1 C(A3 . . . . -3.0(3) ?
    N2 C(A3 C(B3 C(B4 . . . . -0.1(2) ?
    N2 C(A3 C(M1 C1 . . . . -177.39(16) ?
    N2 C(A3 C(M1 C(A2 . . . . 2.3(3) ?
    N2 C(A4 C(B4 C(B3 . . . . -0.4(2) ?
    N2 C(A4 C(M2 C7 . . . . -179.70(17) ?
    N2 C(A4 C(M2 C(A1 . . . 5_565 -0.7(3) ?
    C1 C2 C3 F2 . . . . 179.67(17) ?
    C1 C2 C3 C4 . . . . -0.1(3) ?
    C2 C1 C6 F5 . . . . -179.83(15) ?
    C2 C1 C6 C5 . . . . -0.5(3) ?
    C2 C1 C(M1 C(A2 . . . . 70.4(2) ?
    C2 C1 C(M1 C(A3 . . . . -109.85(19) ?
    C2 C3 C4 F3 . . . . 178.53(16) ?
    C2 C3 C4 C5 . . . . -1.0(3) ?
    C3 C4 C5 F4 . . . . -179.54(17) ?
    C3 C4 C5 C6 . . . . 1.2(3) ?
    C4 C5 C6 F5 . . . . 178.84(16) ?
    C4 C5 C6 C1 . . . . -0.5(3) ?
    C6 C1 C2 F1 . . . . -179.89(15) ?
    C6 C1 C2 C3 . . . . 0.8(3) ?
    C6 C1 C(M1 C(A2 . . . . -108.05(19) ?
    C6 C1 C(M1 C(A3 . . . . 71.7(2) ?
    C7 C8 C9 F7 . . . . 179.81(18) ?
    C7 C8 C9 C10 . . . . -0.5(3) ?
    C8 C7 C12 F10 . . . . -179.99(17) ?
    C8 C7 C12 C11 . . . . -0.2(3) ?
    C8 C7 C(M2 C(A1 . . . 5_565 -74.3(2) ?
    C8 C7 C(M2 C(A4 . . . . 104.8(2) ?
    C8 C9 C10 F8 . . . . -179.00(18) ?
    C8 C9 C10 C11 . . . . 0.0(3) ?
    C9 C10 C11 F9 . . . . -179.4(2) ?
    C9 C10 C11 C12 . . . . 0.3(3) ?
    C10 C11 C12 F10 . . . . 179.60(19) ?
    C10 C11 C12 C7 . . . . -0.2(3) ?
    C12 C7 C8 F6 . . . . 179.98(18) ?
    C12 C7 C8 C9 . . . . 0.5(3) ?
    C12 C7 C(M2 C(A1 . . . 5_565 106.3(2) ?
    C12 C7 C(M2 C(A4 . . . . -74.6(2) ?
    C(A1 N1 C(A2 C(B2 . . . . 0.59(18) ?
    C(A1 N1 C(A2 C(M1 . . . . -179.32(16) ?
    C(A1 C(B1 C(B2 C(A2 . . . . -0.1(2) ?
    C(A2 N1 C(A1 C(B1 . . . . -0.67(18) ?
    C(A2 N1 C(A1 C(M2 . . . 5_565 178.91(17) ?
    C(A3 N2 C(A4 C(B4 . . . . 0.3(2) ?
    C(A3 N2 C(A4 C(M2 . . . . -179.58(17) ?
    C(A3 C(B3 C(B4 C(A4 . . . . 0.3(2) ?
    C(A4 N2 C(A3 C(B3 . . . . -0.10(19) ?
    C(A4 N2 C(A3 C(M1 . . . . -178.62(17) ?
    C(B2 C(A2 C(M1 C1 . . . . -3.2(3) ?
    C(B2 C(A2 C(M1 C(A3 . . . . 177.12(17) ?
    C(B3 C(A3 C(M1 C1 . . . . 4.3(3) ?
    C(B3 C(A3 C(M1 C(A2 . . . . -176.03(17) ?
    C(B4 C(A4 C(M2 C7 . . . . 0.5(3) ?
    C(B4 C(A4 C(M2 C(A1 . . . 5_565 179.43(18) ?
    C(M1 C1 C2 F1 . . . . 1.5(2) ?
    C(M1 C1 C2 C3 . . . . -177.79(16) ?
    C(M1 C1 C6 F5 . . . . -1.2(2) ?
    C(M1 C1 C6 C5 . . . . 178.05(16) ?
    C(M1 C(A2 C(B2 C(B1 . . . . 179.63(17) ?
    C(M1 C(A3 C(B3 C(B4 . . . . 178.40(18) ?
    C(M2 C7 C8 F6 . . . . 0.5(3) ?
    C(M2 C7 C8 C9 . . . . -178.91(18) ?
    C(M2 C7 C12 F10 . . . . -0.5(3) ?
    C(M2 C7 C12 C11 . . . . 179.22(17) ?
    C(M2 C(A1 C(B1 C(B2 5_565 . . . -179.08(18) ?
    C(M2 C(A4 C(B4 C(B3 . . . . 179.49(19) ?
    C(S1 C(S2 C(S3 C(S4 . . . . -1.3(19) ?
    C(S2 C(S1 C(S6 C(S5 . . . . 1(2) ?
    C(S2 C(S3 C(S4 C(S5 . . . . 0.3(17) ?
    C(S3 C(S4 C(S5 C(S6 . . . . 1.2(19) ?
    C(S7 C(S8 C(S9 C(S7 . . . 7_566 0.0(5) ?
    C(S9 C(S7 C(S8 C(S9 7_566 . . . 0.0(5) ?
    C(S4 C(S5 C(S6 C(S1 . . . . -2(2) ?
    C(S6 C(S1 C(S2 C(S3 . . . . 1(2) ?
loop_
    _geom_hbond_atom_site_label_D
    _geom_hbond_atom_site_label_H
    _geom_hbond_atom_site_label_A
    _geom_hbond_site_symmetry_A
    _geom_hbond_distance_DH
    _geom_hbond_distance_HA
    _geom_hbond_distance_DA
    _geom_hbond_angle_DHA
    C(B3 H(B3 F4 4_545 0.95 2.36 3.276(2) 163
_shelx_space_group_comment
;
The symmetry employed for this shelxl refinement is uniquely defined
by the following loop, which should always be used as a source of
symmetry information in preference to the above space-group names.
They are only intended as comments.
;
_shelx_estimated_absorpt_T_min     0.101
_shelx_estimated_absorpt_T_max     0.523
_shelx_hkl_file
;
   4   0   0    1.68    0.15
  -4   0   0    1.47    0.15
   6   0   0   60.44    2.99
  -8   0   0  749.89   35.32
   8   0   0  723.55   35.32
 -10   0   0   31.78    1.70
  10   0   0   32.50    1.72
 -12   0   0  305.30   14.36
  12   0   0  287.46   14.40
  14   0   0  159.03    8.01
 -14   0   0  165.77    7.99
  16   0   0  169.96    8.56
 -16   0   0  176.46    8.54
  18   0   0  118.44    6.15
 -18   0   0  124.86    6.27
  20   0   0    8.64    0.91
  22   0   0   37.11    2.23
  24   0   0    2.18    0.65
  26   0   0   19.10    1.60
  28   0   0    3.36    0.85
  30   0   0   25.15    2.07
  32   0   0    3.23    1.00
  34   0   0   15.68    1.92
  36   0   0    2.14    1.20
   3  -1   0    6.84    0.40
   3  -1   0    6.61    0.57
  -3  -1   0    7.32    0.40
  -3  -1   0    7.53    0.57
   3   1   0    6.83    0.55
  -3   1   0    7.54    0.41
  -3   1   0    7.68    0.59
   3   1   0    6.76    0.39
  -5  -1   0   13.88    0.75
   5  -1   0   15.47    1.06
   5  -1   0   14.20    0.75
   5   1   0   13.67    0.74
   5   1   0   11.77    0.89
  -5   1   0   14.12    0.75
  -7  -1   0  646.97   29.76
   7  -1   0  594.50   29.74
  -7   1   0  635.71   29.74
   7   1   0  604.44   29.74
  -9  -1   0    2.88    0.34
   9  -1   0    2.51    0.30
  -9   1   0    2.45    0.31
   9   1   0    2.52    0.31
  11  -1   0  448.24   22.07
 -11  -1   0  468.97   22.08
 -11   1   0  471.37   22.06
  11   1   0  444.00   22.06
  13  -1   0  439.35   21.62
 -13  -1   0  455.21   21.62
 -13   1   0  449.33   21.60
  15  -1   0  259.88   13.28
 -15  -1   0  281.43   13.29
  15   1   0  278.27   13.29
 -15   1   0  270.59   13.25
  17  -1   0  140.40    7.06
 -17  -1   0  141.01    7.03
 -17   1   0  144.17    7.01
  17   1   0  138.23    7.03
  19  -1   0   47.11    2.63
  19   1   0   46.61    2.61
  21  -1   0    3.59    0.60
  21   1   0    4.05    0.67
  23  -1   0   -0.25    0.44
  23   1   0    0.26    0.52
  25  -1   0   38.18    2.40
  25   1   0   36.68    2.36
  27  -1   0   78.43    4.41
  27   1   0   80.90    4.41
  29  -1   0   12.36    1.53
  29   1   0   12.95    1.53
  31  -1   0   13.11    1.52
  31   1   0   14.90    1.76
  33  -1   0    6.19    1.25
  33   1   0    2.40    1.06
  35  -1   0   23.64    2.34
  35   1   0   19.44    2.15
  -4  -2   0  568.15   27.05
   4  -2   0  552.35   26.92
  -4  -2   0  584.51   26.54
   4  -2   0  539.23   26.55
  -4   2   0  568.21   26.53
   4   2   0  511.17   26.84
  -6  -2   0   26.07    1.47
   6  -2   0   26.48    1.47
  -6  -2   0   33.09    1.87
   6   2   0   25.76    1.42
   6   2   0   31.44    1.86
   8  -2   0   24.75    1.72
  -8  -2   0   25.67    1.61
  -8  -2   0   20.48    1.35
   8  -2   0   23.89    1.30
  -8   2   0   27.07    1.33
   8   2   0   22.46    1.62
   8   2   0   23.36    1.27
  10  -2   0  404.45   18.97
 -10  -2   0  416.11   18.98
 -10   2   0  430.33   18.96
  10   2   0  346.18   19.49
  10   2   0  369.21   18.93
 -12  -2   0    2.77    0.39
  12  -2   0    2.35    0.36
 -12   2   0    2.63    0.36
  12   2   0    1.57    0.58
  12   2   0    2.61    0.34
 -14  -2   0  289.47   14.01
  14  -2   0  254.03   14.39
  14  -2   0  285.66   14.00
 -14   2   0  299.84   13.98
  14   2   0  265.12   14.00
  14   2   0  333.38   14.51
  16  -2   0   82.33    4.47
 -16  -2   0   81.62    4.47
  16  -2   0   97.83    5.05
  16   2   0   78.53    4.43
  16   2   0  101.05    5.00
 -16   2   0   83.85    4.44
  18  -2   0   39.12    2.12
  18   2   0   29.58    2.46
  18   2   0   36.22    2.07
 -18   2   0   41.39    2.12
  20  -2   0   40.78    2.32
  20   2   0   40.06    2.78
  20   2   0   38.22    2.28
  22  -2   0   40.99    2.42
  22   2   0   40.80    2.35
  22   2   0   38.10    2.83
  24  -2   0    1.84    0.64
  24   2   0    1.00    0.59
  24   2   0    1.32    0.90
  26  -2   0    0.00    0.58
  26   2   0   -0.51    0.60
  26   2   0    1.55    1.02
  28  -2   0   10.70    1.34
  28   2   0   10.81    2.08
  28   2   0   12.18    1.34
  30  -2   0   12.29    1.49
  30   2   0   12.57    2.03
  30   2   0   13.91    1.53
  32  -2   0   16.80    1.84
  32   2   0   15.14    2.67
  32   2   0   14.95    2.24
  34  -2   0    7.05    1.32
  34   2   0    3.68    1.80
  34   2   0    5.73    1.27
   1  -3   0   32.43    2.31
   1  -3   0   33.86    1.77
  -1  -3   0   37.70    2.35
  -1  -3   0   33.91    1.76
   1  -3   0   33.70    1.76
  -1   3   0   35.17    2.32
   1   3   0   33.97    2.32
   3  -3   0  580.33   27.76
  -3  -3   0  554.17   27.73
  -3  -3   0  632.73   28.29
  -3  -3   0  538.18   27.75
   3  -3   0  600.02   27.75
   3  -3   0  558.15   28.26
   3   3   0  563.27   28.26
  -3   3   0  602.18   28.31
   5  -3   0  198.08    9.43
   5  -3   0  194.72    9.43
  -5  -3   0  192.72    9.92
  -5  -3   0  200.83    9.44
   5  -3   0  185.14    9.95
  -5  -3   0  190.44    9.41
  -5   3   0  195.35    9.35
  -5   3   0  197.28    9.96
  -7  -3   0    8.13    1.07
  -7  -3   0    7.13    0.57
   7  -3   0    7.39    0.53
   7  -3   0    5.92    1.10
   7  -3   0    7.99    0.60
  -7   3   0    5.64    0.92
   7   3   0    5.18    1.00
   9  -3   0  116.90    7.06
  -9  -3   0  139.70    6.88
   9  -3   0  150.03    7.54
  -9  -3   0  134.50    7.33
   9  -3   0  149.65    6.91
   9   3   0  139.04    6.76
   9   3   0  148.59    6.77
   9   3   0  139.43    7.37
 -11  -3   0  113.36    5.50
  11  -3   0  108.17    5.52
  11  -3   0  109.68    5.48
  11  -3   0  110.59    6.12
  11   3   0  111.22    5.39
  11   3   0  107.21    5.39
 -11   3   0  111.28    5.46
  13  -3   0  100.17    6.19
  13  -3   0  110.26    5.63
  13  -3   0  113.71    5.60
 -13  -3   0  122.12    5.63
  13   3   0  103.52    5.50
 -13   3   0  118.11    5.58
  13   3   0  114.94    6.20
 -15  -3   0   40.89    2.31
  15  -3   0   41.32    2.29
 -15   3   0   42.79    2.28
  15   3   0   41.12    2.21
  15   3   0   41.54    2.20
  15   3   0   39.87    2.87
  17  -3   0  125.04    6.26
  17   3   0  125.93    6.89
  17   3   0  116.79    6.15
 -17   3   0  125.73    6.20
  17   3   0  125.59    6.16
  19  -3   0   26.02    1.77
  19   3   0   28.41    1.70
  19   3   0   30.62    2.48
  19   3   0   27.53    1.71
  21  -3   0   35.39    2.18
  21   3   0   34.55    2.09
  21   3   0   36.15    2.89
  21   3   0   34.86    2.07
  23  -3   0    1.29    0.65
  23   3   0    1.84    0.59
  23   3   0    1.38    1.06
  25  -3   0    4.05    0.78
  25   3   0    2.29    1.24
  25   3   0    3.17    0.73
  27  -3   0    9.92    1.97
  27   3   0   13.09    2.44
  27   3   0   14.08    1.41
  29  -3   0    4.07    1.02
  29   3   0    5.31    0.92
  29   3   0    3.93    1.60
  31  -3   0   21.29    2.09
  31   3   0   21.55    1.92
  33  -3   0    4.21    1.23
  33   3   0    2.29    1.87
  33   3   0    3.43    1.10
   0  -4   0  291.19   13.20
   0  -4   0  296.68   13.23
   0  -4   0  233.82   13.78
   0   4   0  270.19   13.95
   2  -4   0  146.21    7.73
  -2  -4   0  145.87    6.97
   2  -4   0  142.36    6.98
  -2  -4   0  142.49    6.99
   2  -4   0  147.20    7.00
  -2  -4   0  140.30    7.64
  -2   4   0  137.00    7.70
   2   4   0  141.07    7.73
  -4  -4   0  198.01   10.10
   4  -4   0  198.33   10.79
  -4  -4   0  209.99   10.08
   4  -4   0  206.72   10.10
   4  -4   0  212.83   10.10
  -4   4   0  216.42   10.87
   4   4   0  212.13   10.84
  -6  -4   0  126.42    6.35
   6  -4   0  126.35    6.36
  -6  -4   0  122.80    7.01
   6  -4   0  129.61    6.37
  -6  -4   0  126.24    6.38
  -6   4   0  129.84    7.11
   6   4   0  144.15    7.18
   8  -4   0   80.73    4.16
   8  -4   0   78.45    4.18
  -8  -4   0   85.18    4.86
  -8  -4   0   80.67    4.17
  -8  -4   0   81.87    4.20
   8   4   0   89.11    4.98
  -8   4   0   79.70    4.03
  -8   4   0   88.21    4.94
  10  -4   0  238.45   11.68
  10  -4   0  246.94   11.72
 -10  -4   0  228.65   11.72
 -10  -4   0  223.79   12.33
 -10  -4   0  256.29   11.71
 -10   4   0  261.25   12.49
  10   4   0  217.71   12.33
 -10   4   0  244.41   11.59
 -12  -4   0   28.62    1.65
  12  -4   0   24.21    1.64
  12  -4   0   26.75    1.58
 -12   4   0   26.72    1.53
  12   4   0   27.51    2.39
  14  -4   0   39.88    2.31
 -14  -4   0   43.52    2.38
 -14   4   0   40.80    2.27
  14   4   0   42.50    2.10
  14   4   0   42.03    2.09
  14   4   0   42.17    3.13
  16  -4   0   73.97    4.02
  16   4   0   77.79    3.89
  16   4   0   82.50    3.83
 -16   4   0   76.32    3.98
  16   4   0   72.76    4.77
  18  -4   0   47.41    2.76
  18   4   0   48.72    2.57
  18   4   0   50.63    2.56
  18   4   0   55.25    3.75
 -18   4   0   45.03    2.71
  20  -4   0    4.43    0.74
  20   4   0    4.22    0.56
  20   4   0    3.84    0.58
  20   4   0    4.26    1.47
  22  -4   0   11.17    1.24
  22   4   0   16.19    2.40
  22   4   0   11.91    1.06
  24  -4   0   30.33    2.07
  24   4   0   28.60    3.18
  24   4   0   28.40    1.81
  26  -4   0    1.62    0.82
  26   4   0    1.86    0.67
  26   4   0    2.41    1.59
  28  -4   0    3.48    1.05
  28   4   0    5.41    0.92
  28   4   0    6.28    1.96
  30  -4   0    0.47    1.02
  30   4   0    3.55    0.93
  30   4   0    2.32    1.84
  -1  -5   0    8.78    0.75
   1  -5   0    9.20    0.77
   1  -5   0   10.20    0.78
  -1  -5   0    9.19    0.77
  -1   5   0   11.12    1.80
   1   5   0   10.08    1.86
   3  -5   0   79.01    3.79
   3  -5   0   69.70    3.80
  -3  -5   0   76.76    3.78
  -3  -5   0   71.00    3.78
  -3   5   0   83.68    4.86
   3   5   0   66.87    4.74
   5  -5   0  207.50   10.33
  -5  -5   0  213.18   10.32
   5  -5   0  208.45   10.33
  -5   5   0  224.25   11.35
   5   5   0  204.28   11.25
   7  -5   0   83.63    4.09
   7  -5   0   87.23    4.13
  -7  -5   0   73.28    4.10
  -7  -5   0   85.36    4.11
   7   5   0   75.12    5.00
  -7   5   0   74.48    5.00
   9  -5   0    9.29    1.00
  -9  -5   0   10.06    0.94
  -9  -5   0    8.37    0.93
   9  -5   0    8.79    0.83
  -9   5   0   10.17    1.82
   9   5   0   12.38    2.01
 -11  -5   0   11.21    1.07
 -11  -5   0    9.77    1.04
  11  -5   0   11.25    0.94
  11   5   0   13.46    2.17
 -13  -5   0    6.72    0.85
  13  -5   0    7.05    0.76
 -13   5   0    6.61    0.56
  13   5   0    7.22    1.56
 -13   5   0    6.90    0.57
  15  -5   0    9.76    0.96
 -15  -5   0    9.47    1.16
  15   5   0    8.28    1.77
 -17  -5   0   94.02    5.19
  17  -5   0   94.22    5.06
  17   5   0  102.56    6.20
 -17   5   0  100.61    5.32
  19  -5   0    0.40    0.60
 -19  -5   0    1.31    0.75
  19   5   0   -0.50    1.24
  21  -5   0   17.73    1.60
 -21  -5   0   15.36    1.81
  21   5   0   22.86    2.89
 -23  -5   0   34.34    2.57
  23  -5   0   31.29    2.55
  23   5   0   33.67    3.55
  25  -5   0    5.24    1.06
  27  -5   0    8.91    1.31
 -27  -5   0    6.27    1.39
  27   5   0    7.22    2.24
   0  -6   0   14.29    1.06
   0  -6   0   11.14    1.09
   0   6   0   13.92    2.39
   2  -6   0    1.04    0.51
   2  -6   0    0.93    0.47
  -2  -6   0    0.82    0.45
  -2  -6   0    1.48    0.54
  -2   6   0    1.28    1.26
   2   6   0    1.34    1.32
  -4  -6   0   93.31    4.71
  -4  -6   0   91.45    4.69
   4  -6   0   96.12    4.70
   4  -6   0   89.18    4.67
   4   6   0   90.13    5.97
  -4   6   0   88.12    5.90
  -6  -6   0  169.68    8.56
  -6  -6   0  161.14    8.56
   6  -6   0  174.05    8.56
   6   6   0  183.33    9.91
  -6   6   0  177.85    9.81
  -8  -6   0   65.64    3.43
   8  -6   0   65.04    3.37
  -8  -6   0   66.89    3.45
   8   6   0   59.88    4.63
  -8   6   0   57.54    4.56
  10  -6   0   44.69    2.48
 -10  -6   0   45.68    2.58
 -10   6   0   45.25    3.73
  10   6   0   38.10    3.75
 -12  -6   0   27.52    1.88
  12  -6   0   24.10    1.70
  12   6   0   28.19    3.07
  14  -6   0   40.87    2.25
 -14  -6   0   35.31    2.35
  14   6   0   30.62    3.49
 -16  -6   0    7.44    1.13
  16  -6   0    7.50    0.94
  16   6   0    8.50    2.07
  18  -6   0    1.70    0.72
 -18  -6   0    0.25    0.89
  18   6   0    0.03    1.89
  20  -6   0    7.00    1.05
 -20  -6   0    8.38    1.29
  20   6   0    6.67    2.09
 -22  -6   0   17.81    2.07
  22  -6   0   16.40    1.67
  22   6   0   12.88    2.72
  24  -6   0   10.24    1.41
 -24  -6   0   12.71    1.71
  24   6   0   12.84    2.72
  -1  -7   0    8.89    1.08
   1  -7   0    8.34    0.93
   1   7   0    7.71    2.10
  -1   7   0    9.45    2.10
   3  -7   0   19.02    1.49
  -3  -7   0   20.52    1.51
   3   7   0   21.91    3.30
  -3   7   0   16.40    3.04
   5  -7   0   41.43    2.38
  -5  -7   0   37.23    2.41
  -5   7   0   38.46    3.96
   5   7   0   42.88    4.29
  -7  -7   0   54.24    3.01
   7  -7   0   49.85    2.90
  -7   7   0   48.88    4.45
   7   7   0   52.77    4.63
  -9  -7   0   14.53    1.51
   9  -7   0   16.12    1.41
  -9   7   0   18.71    3.20
   9   7   0   13.22    2.67
 -11  -7   0    0.83    0.79
  11  -7   0   -0.03    0.65
  11   7   0    1.40    1.84
  13  -7   0   11.93    1.34
 -13  -7   0   10.61    1.30
  13   7   0    9.86    2.48
  15  -7   0    2.41    0.81
 -15  -7   0    3.66    1.03
  15   7   0    1.83    2.10
 -17  -7   0    1.18    1.10
  17   7   0    1.10    2.01
  19   7   0   -0.57    2.15
   0   8   0    3.09    2.27
  -2   8   0    2.84    2.22
   2   8   0    2.82    2.31
  -4   8   0    8.01    2.38
   4   8   0   13.48    2.86
   6  -8   0   30.86    2.46
  -6   8   0   26.45    4.20
   6   8   0   27.40    4.44
   8   8   0   39.32    5.68
  -8   8   0   35.42    4.68
  36   0  -1    0.43    1.07
  34   0  -1    1.67    0.96
  32   0  -1    0.36    0.90
  30   0  -1    0.74    0.81
  28   0  -1    0.53    0.62
  26   0  -1    1.09    0.65
  24   0  -1   -0.77    0.49
  22   0  -1    0.06    0.40
  20   0  -1    0.15    0.36
 -18   0   1    0.24    0.33
  18   0  -1   -0.34    0.32
  16   0  -1    0.32    0.30
 -16   0   1   -0.06    0.26
 -14   0   1    0.47    0.26
  14   0  -1   -0.13    0.24
  12   0  -1   -0.33    0.17
 -12   0   1    0.03    0.20
 -10   0   1    0.31    0.17
  10   0  -1    0.05    0.15
  -8   0   1    0.18    0.12
   8   0  -1    0.16    0.12
   6   0  -1   -0.14    0.07
  -6   0   1    0.07    0.08
   4   0  -1    0.06    0.05
   4   0  -1    0.17    0.06
  -4   0   1    0.01    0.05
   4   0   1    0.19    0.09
  -4   0  -1    0.00    0.08
  -6   0  -1    0.35    0.14
   6   0   1    0.95    0.18
  -8   0  -1   -0.12    0.14
   8   0   1    0.23    0.15
  10   0   1    0.15    0.18
 -10   0  -1    1.12    0.25
 -12   0  -1    0.10    0.22
  12   0   1   -0.32    0.19
 -14   0  -1    0.16    0.28
  14   0   1   -0.12    0.26
 -16   0  -1    0.19    0.34
  16   0   1   -0.24    0.28
  18   0   1    0.18    0.38
  20   0   1   -0.29    0.42
  22   0   1    0.07    0.51
  24   0   1   -1.39    0.51
  26   0   1   -0.12    0.61
  28   0   1   -0.16    0.68
  30   0   1    0.76    0.88
  32   0   1   -1.03    0.87
  34   0   1   -0.37    1.01
  35  -1  -1    0.61    1.09
  35   1  -1    0.03    1.04
  33  -1  -1    1.40    1.00
  33   1  -1    1.25    0.87
  31  -1  -1    1.07    0.82
  31   1  -1    0.46    0.76
  29  -1  -1    0.11    0.71
  29   1  -1    0.98    0.74
  27  -1  -1   -0.01    0.64
  27   1  -1   -0.91    0.61
  25  -1  -1   16.48    1.40
  25   1  -1   13.67    1.29
  23  -1  -1   75.79    4.13
  23   1  -1   78.08    4.12
  21  -1  -1   27.67    1.80
  21   1  -1   30.91    1.83
  19  -1  -1  141.32    6.84
  19   1  -1  129.73    6.79
  17  -1  -1   25.58    1.60
 -17  -1   1   26.13    1.59
  17   1  -1   27.60    1.61
 -17   1   1   29.21    1.59
 -15  -1   1   11.29    0.83
  15  -1  -1   11.68    0.85
  15   1  -1   11.67    0.84
  13  -1  -1    1.89    0.34
 -13  -1   1    1.50    0.29
  13   1  -1    1.75    0.31
 -13   1   1    1.72    0.33
  11  -1  -1   41.42    2.18
 -11  -1   1   43.74    2.20
 -11   1   1   42.21    2.18
  11   1  -1   40.41    2.17
   9  -1  -1    1.82    0.24
  -9  -1   1    2.02    0.26
   9   1  -1    2.09    0.26
  -9   1   1    2.23    0.27
   7  -1  -1  291.32   15.14
   7  -1  -1  316.53   15.36
  -7   1   1  305.82   15.14
   7   1  -1  303.87   15.13
   7   1  -1  357.42   15.34
   5  -1  -1   74.48    3.70
  -5  -1   1   71.52    3.81
   5  -1  -1   77.21    3.69
  -5  -1   1   72.61    3.67
  -5   1   1   71.99    3.68
   5   1  -1   73.70    3.66
  -5   1   1   88.61    3.91
   5   1  -1   74.45    3.83
   5   1  -1   75.25    3.66
   3  -1  -1  342.29   15.46
   3  -1  -1  309.50   15.27
  -3  -1   1  370.21   15.43
   3  -1  -1  300.90   15.27
  -3  -1   1  296.59   15.23
  -3   1   1  312.23   15.43
  -3   1   1  297.58   15.26
   1  -1  -1  121.71    6.05
   1  -1  -1  122.87    6.05
   1  -1  -1  129.68    6.22
  -1  -1   1  129.81    6.20
  -1   1   1  122.16    6.04
  -1   1   1  122.20    6.05
  -1   1   1  137.58    6.24
   1   1  -1  119.56    6.19
  -1  -1  -1   98.53    4.87
  -1  -1  -1  101.87    4.70
   1  -1   1   98.54    4.86
   1  -1   1   96.99    4.67
  -1  -1  -1  100.95    4.69
   1   1   1   91.62    4.68
  -1   1  -1   86.68    4.83
   1   1   1  101.93    4.87
   3  -1   1   25.89    1.49
  -3  -1  -1   24.64    1.31
   3  -1   1   24.88    1.29
  -3  -1  -1   25.78    1.47
  -3   1  -1   24.12    1.28
   3   1   1   25.81    1.49
   3   1   1   28.92    1.31
   5  -1   1  109.89    5.41
  -5  -1  -1  115.90    5.50
  -5   1  -1  113.93    5.41
   5   1   1  111.87    5.62
   5   1   1  105.67    5.42
  -7  -1  -1    5.81    0.45
   7  -1   1    5.01    0.41
  -7   1  -1    5.82    0.41
   7   1   1    5.46    0.42
  -9  -1  -1   36.33    1.95
   9  -1   1   35.82    1.92
   9   1   1   35.88    1.93
  -9   1  -1   39.11    1.92
 -11  -1  -1  259.64   11.63
  11   1   1  220.95   11.60
 -11   1  -1  235.75   11.58
  13  -1   1    1.25    0.33
 -13  -1  -1    1.08    0.31
 -13   1  -1    1.20    0.30
  13   1   1    0.90    0.32
  15  -1   1   17.84    1.24
 -15  -1  -1   18.92    1.26
  15   1   1   20.80    1.26
 -15   1  -1   19.42    1.23
  17  -1   1   42.89    2.43
 -17  -1  -1   47.39    2.89
 -17   1  -1   41.87    2.36
  17   1   1   43.33    2.43
  19  -1   1   25.50    1.66
  19   1   1   27.47    1.70
  21  -1   1   16.55    1.35
  21   1   1   17.73    1.33
  23  -1   1   35.00    2.23
  23   1   1   35.04    2.21
  25  -1   1   16.62    1.48
  25   1   1   16.14    1.46
  27  -1   1   37.78    2.49
  27   1   1   36.25    2.43
  29  -1   1    6.52    1.31
  29   1   1    7.67    1.11
  31  -1   1    0.82    0.81
  31   1   1   -0.14    0.86
  33  -1   1    4.38    1.22
  33   1   1    3.33    1.14
  35  -1   1    3.81    1.32
  35   1   1    1.39    1.21
  36  -2  -1   -0.37    1.04
  36   2  -1   -1.97    1.71
  34  -2  -1   -0.27    0.96
  34   2  -1    1.40    2.03
  34   2  -1    4.07    1.08
  32  -2  -1    6.35    1.18
  32   2  -1    7.98    1.21
  32   2  -1    7.79    1.76
  30  -2  -1    7.12    1.07
  30   2  -1    4.26    1.47
  30   2  -1    7.99    1.09
  28  -2  -1    4.15    0.90
  28   2  -1    2.60    0.81
  28   2  -1    4.99    1.31
  26  -2  -1   18.24    1.43
  26   2  -1   13.58    1.42
  26   2  -1   17.24    2.03
  24  -2  -1   73.47    4.19
  24   2  -1   87.78    4.78
  24   2  -1   71.47    4.13
  22  -2  -1    0.21    0.47
  22   2  -1    0.18    0.68
  22   2  -1    0.04    0.44
  20  -2  -1    0.82    0.45
  20   2  -1    1.04    0.49
  20   2  -1    0.90    0.42
  20   2  -1    0.74    0.66
  18  -2  -1   65.22    4.25
  18  -2  -1   77.72    3.83
 -18  -2   1   77.56    3.83
  18   2  -1   75.25    3.77
  18   2  -1   62.76    4.16
 -18   2   1   75.43    3.79
  18   2  -1   75.61    3.78
  16  -2  -1  267.74   13.83
 -16  -2   1  305.47   13.39
  16  -2  -1  268.39   13.37
  16  -2  -1  273.59   13.36
  16   2  -1  244.66   13.69
 -16   2   1  278.35   13.33
  16   2  -1  278.45   13.32
  14  -2  -1    7.65    0.70
 -14  -2   1    8.74    0.76
  14  -2  -1    9.94    0.80
  14   2  -1   11.36    1.14
 -14   2   1    8.34    0.72
  14   2  -1    8.90    0.69
 -12  -2   1    0.43    0.26
  12  -2  -1    0.15    0.28
  12  -2  -1    0.28    0.47
  12  -2  -1    0.32    0.23
  12   2  -1    0.34    0.20
 -12   2   1    0.35    0.24
  10  -2  -1   12.21    0.76
 -10  -2   1   11.23    0.76
  10  -2  -1   10.82    0.79
  10   2  -1   12.33    1.08
 -10   2   1   12.05    0.77
  10   2  -1   11.37    0.70
  -8  -2   1    6.85    0.48
   8  -2  -1    6.41    0.88
  -8  -2   1    7.86    0.81
   8  -2  -1    6.37    0.48
   8  -2  -1    5.94    0.51
   8   2  -1    6.44    0.42
   8   2  -1    6.44    0.42
  -8   2   1    6.47    0.91
  -8   2   1    7.01    0.51
   6  -2  -1   34.95    1.78
   6  -2  -1   35.02    1.79
  -6  -2   1   34.43    2.20
   6  -2  -1   35.18    2.17
  -6  -2   1   34.81    1.75
   6   2  -1   34.90    1.67
   6   2  -1   35.52    2.08
  -6   2   1   35.34    2.12
  -6   2   1   30.84    1.77
   6   2  -1   34.25    1.67
  -4  -2   1  279.45   13.80
   4  -2  -1  322.49   13.93
   4  -2  -1  252.82   13.50
   4  -2  -1  250.44   13.51
  -4  -2   1  258.10   13.46
   4   2  -1  317.98   13.86
  -4   2   1  310.78   13.90
  -4   2   1  256.25   13.49
   2  -2  -1   10.13    0.57
   2  -2  -1   10.59    0.58
  -2  -2   1    8.24    0.91
  -2  -2   1   10.45    0.51
  -2   2   1    8.34    0.89
   2   2  -1    8.11    0.87
  -2   2   1   10.73    0.55
   0  -2   1   95.08    5.04
   0  -2   1  108.98    5.43
   0  -2  -1   95.28    5.06
   0  -2  -1  100.99    5.09
   0  -2  -1  119.22    5.60
   0   2   1  100.53    5.04
   0   2  -1  115.65    5.46
   0   2   1  103.93    5.43
  -2  -2  -1  736.25   37.06
  -2  -2  -1  727.97   37.04
   2   2   1  826.75   37.42
  -2   2  -1  804.97   37.41
  -4  -2  -1  137.19    7.09
   4  -2   1  150.06    7.16
   4  -2   1  126.43    6.73
  -4  -2  -1  148.01    6.76
   4   2   1  127.13    6.71
  -4   2  -1  130.32    6.71
  -4   2  -1  161.58    7.16
   4   2   1  134.37    7.08
  -6  -2  -1   72.97    3.96
   6  -2   1   72.32    3.62
  -6  -2  -1   79.66    3.66
   6  -2   1   64.95    3.98
   6   2   1   74.92    3.61
   6   2   1   74.14    4.01
   8  -2   1    0.43    0.43
  -8  -2  -1   -0.17    0.20
   8  -2   1   -0.04    0.16
   8   2   1    0.08    0.34
  -8   2  -1   -0.14    0.29
   8   2   1   -0.08    0.16
  10  -2   1   10.42    1.14
 -10  -2  -1    8.84    0.72
  10  -2   1    9.42    0.75
  10   2   1    8.40    1.03
 -10   2  -1    9.12    0.66
  10   2   1   10.92    0.68
 -12  -2  -1   33.59    1.83
  12  -2   1   34.00    1.80
 -12   2  -1   34.03    1.78
  12   2   1   28.14    2.15
  12   2   1   32.56    1.78
  14  -2   1    0.31    0.27
 -14  -2  -1    0.09    0.37
  14  -2   1    0.33    0.66
  14   2   1    0.28    0.49
  14   2   1    0.24    0.29
 -14   2  -1   -0.48    0.29
 -16  -2  -1    8.01    0.83
  16  -2   1    7.78    0.73
  16   2   1    7.70    0.74
 -16   2  -1    8.29    0.75
  16   2   1    6.07    1.14
  18  -2   1   17.65    1.28
  18   2   1   18.98    1.29
  18   2   1   19.26    1.78
  20  -2   1   14.33    1.23
  20   2   1   14.62    1.16
  20   2   1   15.23    1.72
  22  -2   1    4.43    0.76
  22   2   1    4.26    1.05
  22   2   1    4.46    0.72
  24  -2   1   26.10    1.82
  24   2   1   25.76    2.42
  24   2   1   26.29    1.85
  26  -2   1   14.66    1.54
  26   2   1   18.75    2.29
  26   2   1   17.22    1.51
  28  -2   1    0.47    0.90
  28   2   1    2.58    0.82
  28   2   1    0.93    1.19
  30  -2   1    2.87    0.89
  30   2   1    2.53    0.90
  30   2   1    0.58    1.38
  32  -2   1   -0.30    0.95
  32   2   1   -0.25    1.45
  32   2   1   -0.16    0.98
  34  -2   1    0.48    1.14
  34   2   1    0.38    1.14
  34   2   1   -0.25    1.61
  33  -3  -1    0.59    1.04
  33   3  -1    2.03    1.69
  33   3  -1    0.31    0.93
  31  -3  -1   -0.11    0.93
  31   3  -1    0.90    0.83
  31   3  -1   -0.09    1.39
  29  -3  -1   28.29    2.05
  29   3  -1   26.84    3.08
  29   3  -1   26.95    1.98
  27  -3  -1    1.21    0.68
  27   3  -1    1.35    1.22
  27   3  -1    0.48    0.64
  25  -3  -1   10.15    1.25
  25   3  -1   11.32    2.04
  25   3  -1   11.49    1.18
  23  -3  -1   55.43    3.17
  23   3  -1   57.29    3.06
  23   3  -1   54.57    3.05
  23   3  -1   56.14    3.87
  21  -3  -1    0.27    0.47
  21   3  -1    0.52    0.82
  21   3  -1    0.75    0.50
  21   3  -1    0.86    0.44
  19  -3  -1   38.66    2.22
  19   3  -1   37.76    2.12
  19   3  -1   38.93    2.12
  19   3  -1   37.24    2.80
 -17  -3   1    6.25    0.77
  17  -3  -1    7.33    0.79
 -17   3   1    7.05    0.76
  17   3  -1    7.81    0.71
  17   3  -1    8.21    1.40
  15  -3  -1    1.26    0.45
  15  -3  -1    1.91    0.41
 -15  -3   1    1.65    0.44
  15   3  -1    1.83    0.30
  15   3  -1    0.96    0.63
  15   3  -1    1.93    0.35
 -15   3   1    1.95    0.45
 -13  -3   1   34.71    1.94
  13  -3  -1   35.99    2.62
  13  -3  -1   35.57    1.93
  13  -3  -1   34.50    1.98
  13   3  -1   34.35    1.81
  13   3  -1   33.19    1.80
  13   3  -1   37.30    2.51
 -13   3   1   34.78    1.93
  11  -3  -1    5.54    1.03
 -11  -3   1    6.49    1.08
 -11  -3   1    6.72    0.60
  11  -3  -1    5.40    0.58
  11  -3  -1    6.21    0.65
  11   3  -1    6.58    0.42
  11   3  -1    5.98    1.14
  11   3  -1    6.28    0.42
 -11   3   1    7.79    0.62
  -9  -3   1   42.13    2.69
   9  -3  -1   45.67    2.87
   9  -3  -1   40.29    2.24
  -9  -3   1   43.63    2.20
   9   3  -1   44.00    2.74
  -9   3   1   38.47    2.23
   7  -3  -1   62.37    3.12
  -7  -3   1   59.68    3.55
  -7  -3   1   65.03    3.07
   7  -3  -1   60.83    3.10
  -7   3   1   64.41    3.07
  -7   3   1   53.00    3.55
   7   3  -1   63.23    3.62
   5  -3  -1   72.27    3.56
   5  -3  -1   69.18    4.08
   5  -3  -1   68.60    3.55
  -5   3   1   72.13    4.09
  -5   3   1   70.09    3.50
   5   3  -1   75.46    4.10
   3  -3  -1  265.17   11.95
   3  -3  -1  245.67   11.96
   3  -3  -1  241.88   12.46
  -3  -3   1  246.40   11.91
  -3  -3   1  249.48   12.42
  -3  -3   1  254.30   11.89
  -3   3   1  254.19   11.87
   3   3  -1  247.44   12.45
  -3   3   1  221.26   12.44
  -1  -3   1   61.30    2.96
   1  -3  -1   53.85    3.01
   1  -3  -1   57.23    3.00
   1  -3  -1   61.59    3.57
  -1  -3   1   57.17    2.97
  -1  -3   1   66.66    3.58
   1   3  -1   66.80    3.60
  -1   3   1   60.72    3.58
   1  -3   1  393.19   19.47
   1  -3   1  416.33   19.47
  -1  -3  -1  398.32   19.51
   1  -3   1  411.79   20.01
  -1  -3  -1  384.37   19.95
  -1  -3  -1  406.68   19.49
   1   3   1  451.21   20.11
  -1   3  -1  383.99   19.99
  -3  -3  -1   18.28    1.06
   3  -3   1   19.36    1.01
  -3  -3  -1   19.69    1.04
   3  -3   1   18.99    1.02
  -3  -3  -1   18.51    1.55
   3  -3   1   18.54    1.63
  -3   3  -1   15.73    1.50
   3   3   1   16.93    1.58
  -5  -3  -1    2.25    0.68
   5  -3   1    3.79    0.36
  -5  -3  -1    3.37    0.42
  -5  -3  -1    3.72    0.42
   5   3   1    2.32    0.70
   5   3   1    3.82    0.26
  -5   3  -1    4.54    0.27
  -7  -3  -1    7.84    0.61
   7  -3   1    7.04    0.53
  -7   3  -1    6.34    0.54
   7   3   1    7.28    0.46
  -9  -3  -1    1.93    0.37
   9  -3   1    1.60    0.48
  -9  -3  -1    1.56    0.65
   9  -3   1    3.49    0.85
   9   3   1    2.44    0.28
   9   3   1    2.74    0.84
  11  -3   1   14.09    0.91
 -11  -3  -1   13.52    0.96
  11  -3   1   15.78    1.60
  11   3   1   11.70    1.44
  11   3   1   13.08    0.84
 -11   3  -1   13.87    0.92
  13  -3   1    0.59    0.32
 -13  -3  -1    0.27    0.41
  13   3   1    0.67    0.27
  13   3   1    0.41    0.62
 -13   3  -1    0.20    0.31
 -15  -3  -1    1.76    0.48
  15  -3   1    1.11    0.39
  15   3   1    1.58    0.38
  15   3   1    1.36    0.79
 -15   3  -1    1.29    0.41
  17  -3   1   12.75    1.05
 -17   3  -1   12.20    1.04
  17   3   1   14.19    1.74
  17   3   1   11.95    0.96
  19  -3   1    7.71    0.95
  19   3   1    7.75    0.85
  19   3   1    8.32    1.59
  21  -3   1    0.98    0.57
  21   3   1    1.48    0.54
  21   3   1    1.74    0.97
  23  -3   1    3.19    0.75
  23   3   1    1.23    0.63
  23   3   1    3.24    1.24
  25  -3   1   23.78    1.87
  25   3   1   23.86    1.74
  25   3   1   21.58    2.71
  27  -3   1    0.62    0.82
  27   3   1    1.09    1.37
  27   3   1    1.16    0.76
  29  -3   1    2.28    0.96
  29   3   1    1.02    0.81
  29   3   1   -0.69    1.40
  31  -3   1    0.42    0.87
  31   3   1    2.22    1.72
  31   3   1    1.26    0.94
  33  -3   1    2.64    1.19
  33   3   1    0.65    1.83
  33   3   1    0.35    1.03
  32  -4  -1   -1.05    1.07
  32   4  -1    0.08    1.85
  30  -4  -1    0.08    0.97
  30   4  -1    0.78    0.77
  28  -4  -1   18.70    1.78
  28   4  -1   12.27    2.41
  28   4  -1   19.06    1.49
  26   4  -1   -0.49    1.30
  26   4  -1    0.75    0.57
  24  -4  -1    2.96    0.82
  24   4  -1    1.71    1.36
  24   4  -1    3.55    0.61
  22  -4  -1   30.92    1.92
  22   4  -1   27.01    1.64
  22   4  -1   27.90    1.64
  22   4  -1   23.91    2.90
  20  -4  -1    4.17    0.75
  20   4  -1    5.71    0.61
  20   4  -1    4.27    0.52
  20   4  -1    4.43    1.41
  18  -4  -1    2.35    0.56
 -18   4   1    1.35    0.58
  18   4  -1    1.86    0.34
  18   4  -1    1.07    0.30
  18   4  -1    1.55    1.15
  16  -4  -1    0.30    0.40
 -16  -4   1    0.20    0.50
 -16   4   1   -0.47    0.47
  16   4  -1   -0.23    0.89
  16   4  -1   -0.11    0.17
  16   4  -1    0.00    0.18
 -14  -4   1   16.75    1.26
  14  -4  -1   18.09    1.22
 -14   4   1   18.88    1.21
  14   4  -1   17.58    1.95
  12  -4  -1   -0.16    0.30
 -12  -4   1    0.50    0.79
  12  -4  -1   -0.05    0.40
 -12  -4   1    0.29    0.37
 -12   4   1   -0.11    0.32
  12   4  -1    0.58    0.80
  10  -4  -1   27.93    1.70
  10  -4  -1   28.67    1.76
 -10  -4   1   28.47    2.37
 -10  -4   1   30.85    1.70
 -10   4   1   28.69    1.63
 -10   4   1   34.25    2.50
  10   4  -1   35.32    2.55
   8  -4  -1   21.83    1.37
  -8  -4   1   24.78    1.36
  -8  -4   1   25.53    2.11
  -8  -4   1   23.60    1.38
   8  -4  -1   22.90    1.40
   8   4  -1   27.31    2.25
  -8   4   1   21.76    1.25
  -6  -4   1   19.26    1.06
   6  -4  -1   19.78    2.20
   6  -4  -1   16.59    1.10
  -6  -4   1   16.86    1.71
  -6  -4   1   18.62    1.08
   6  -4  -1   16.72    1.11
  -6   4   1   19.46    1.85
   6   4  -1   16.02    1.81
  -4  -4   1  109.65    5.29
   4  -4  -1  109.43    5.33
  -4  -4   1  113.32    5.27
   4  -4  -1  111.16    5.32
  -4  -4   1  101.29    5.94
   4  -4  -1  101.03    6.01
   4   4  -1  106.11    6.03
  -4   4   1  105.50    6.04
  -2  -4   1   23.26    1.29
  -2  -4   1   24.58    1.32
   2  -4  -1   24.82    2.15
   2  -4  -1   22.83    1.35
  -2  -4   1   21.71    2.05
   2  -4  -1   24.77    1.35
  -2   4   1   28.07    2.21
   2   4  -1   23.41    2.11
   0  -4   1   92.08    4.36
   0  -4  -1   84.26    5.06
   0  -4  -1   84.67    4.40
   0  -4   1   92.97    4.37
   0  -4  -1   88.25    4.38
   0  -4   1   78.39    5.03
   0   4   1   94.91    5.22
   0   4  -1   90.71    5.15
  -2  -4  -1   77.97    5.18
   2  -4   1   92.33    4.52
   2  -4   1   84.26    5.23
  -2  -4  -1   95.64    4.56
  -2  -4  -1   97.39    4.54
   2  -4   1   96.43    4.52
   2   4   1   93.72    5.33
  -2   4  -1   90.73    5.25
  -4  -4  -1  119.10    6.41
   4  -4   1  120.84    5.67
  -4  -4  -1  115.02    5.71
  -4  -4  -1  118.76    5.68
   4  -4   1  104.86    6.36
   4  -4   1  113.94    5.66
  -4   4  -1  111.98    6.39
   4   4   1  114.72    6.43
  -6  -4  -1   53.86    3.43
   6  -4   1   49.18    2.69
  -6  -4  -1   51.93    2.73
  -6  -4  -1   51.01    2.76
   6  -4   1   52.92    2.73
   6   4   1   52.35    3.49
  -6   4  -1   56.56    3.47
   8  -4   1    6.15    0.58
   8  -4   1    5.29    0.60
  -8  -4  -1    5.54    0.66
  -8  -4  -1    5.46    0.65
  -8  -4  -1    4.86    1.09
  -8   4  -1    5.59    1.06
   8   4   1    7.60    1.34
  10  -4   1   70.51    3.57
 -10  -4  -1   65.45    3.59
  10  -4   1   71.45    3.51
 -10  -4  -1   76.34    3.59
  10   4   1   57.26    4.14
 -12  -4  -1    5.23    0.69
 -12  -4  -1    6.21    0.69
  12  -4   1    4.98    0.58
  12  -4   1    7.50    0.80
 -12   4  -1    5.67    0.63
  12   4   1    4.59    0.42
  12   4   1    3.75    1.13
  12   4   1    4.54    0.59
  14  -4   1    0.10    0.39
  14   4   1    0.46    0.26
  14   4   1    0.51    0.96
 -14   4  -1    0.00    0.41
  16  -4   1    2.46    0.56
  16   4   1    3.65    0.44
  16   4   1    3.93    0.50
  16   4   1    2.44    1.24
 -16   4  -1    3.11    0.60
  18  -4   1    3.76    0.67
  18   4   1    3.78    1.35
  18   4   1    4.48    0.56
  18   4   1    3.51    0.56
 -18   4  -1    4.59    0.71
  20  -4   1   60.60    3.33
  20   4   1   52.32    4.17
  20   4   1   61.56    3.13
  20   4   1   60.04    3.15
  22  -4   1   16.46    1.47
  22   4   1   16.91    1.30
  22   4   1   17.39    2.62
  24  -4   1    4.81    0.90
  24   4   1    2.27    0.67
  24   4   1    3.53    1.55
  26  -4   1    8.07    1.14
  26   4   1    7.09    0.95
  26   4   1    8.88    2.05
  28  -4   1    1.02    0.95
  28   4   1    0.17    0.78
  28   4   1    0.81    1.60
  30  -4   1    1.14    1.02
  30   4   1   -0.94    1.79
  30   4   1    1.22    0.93
  29  -5  -1    1.03    1.02
 -29  -5   1    1.89    1.34
  29   5  -1   -1.36    1.94
  27  -5  -1   -0.02    0.90
  27   5  -1    1.73    1.81
  25  -5  -1    2.41    0.92
  25   5  -1    4.55    1.84
  23  -5  -1   -0.27    0.68
  23   5  -1    0.49    1.50
  21  -5  -1   43.86    2.40
  21   5  -1   29.21    3.39
  19  -5  -1    5.27    0.84
  19   5  -1    9.56    1.86
  17  -5  -1    1.25    0.56
 -17  -5   1    0.25    0.63
 -17   5   1    0.00    0.53
  17   5  -1    1.62    1.26
 -15  -5   1    4.30    0.75
  15  -5  -1    2.85    0.63
 -15   5   1    4.43    0.57
  15   5  -1    1.56    1.23
  13  -5  -1    2.98    0.56
 -13  -5   1    3.43    0.64
 -13  -5   1    3.25    0.63
  13   5  -1    4.19    1.29
  11  -5  -1    6.21    0.77
 -11  -5   1    7.19    0.76
 -11  -5   1    6.34    0.73
 -11   5   1    5.69    1.36
  11   5  -1    6.17    1.53
   9  -5  -1   60.71    3.19
  -9  -5   1   63.47    3.21
  -9  -5   1   62.59    3.18
   9  -5  -1   62.10    3.23
  -9   5   1   57.66    4.11
   9   5  -1   55.23    4.08
   7  -5  -1    9.86    0.81
   7  -5  -1    9.93    0.91
  -7  -5   1   11.18    0.83
  -7  -5   1    8.04    0.79
   7   5  -1    6.25    1.42
  -7   5   1    5.87    1.39
  -5  -5   1  109.41    5.16
  -5  -5   1  112.87    5.14
   5  -5  -1  109.08    5.20
   5  -5  -1  111.21    5.20
   5   5  -1   85.30    6.03
  -5   5   1   87.11    6.01
  -3  -5   1    1.36    0.34
   3  -5  -1    1.13    0.40
  -3  -5   1    1.55    0.34
   3  -5  -1    1.06    0.39
  -3   5   1    1.13    0.91
   3   5  -1    1.17    1.00
   1  -5  -1    0.41    0.35
  -1  -5   1   -0.14    0.29
  -1  -5   1    0.30    0.28
   1  -5  -1    0.25    0.33
  -1   5   1    2.57    1.14
   1   5  -1    0.01    0.86
  -1  -5  -1    1.99    0.42
   1  -5   1    2.30    0.38
  -1  -5  -1    2.48    0.45
   1  -5   1    1.90    0.36
  -1   5  -1    1.03    0.88
   1   5   1    1.09    1.05
   3  -5   1    7.96    1.01
  -3  -5  -1   10.48    0.84
   3  -5   1    8.16    0.79
  -3  -5  -1    8.76    0.82
   3   5   1   13.05    2.06
  -3   5  -1   11.81    1.84
  -5  -5  -1    1.12    0.43
  -5  -5  -1    1.95    0.47
   5  -5   1    2.43    0.41
   5  -5   1    2.09    0.45
  -5   5  -1    2.28    1.01
   5   5   1    3.16    1.27
  -7  -5  -1    4.31    0.62
   7  -5   1    4.46    0.53
  -7  -5  -1    4.13    0.61
   7  -5   1    5.74    0.64
   7   5   1    4.07    1.29
  -7   5  -1    4.43    1.27
   9  -5   1    8.97    0.87
  -9  -5  -1   10.16    1.04
   9  -5   1   10.57    1.04
  -9  -5  -1   10.96    1.04
  -9   5  -1   13.28    1.97
   9   5   1   13.09    2.16
 -11  -5  -1   32.80    2.00
 -11  -5  -1   30.35    1.97
  11  -5   1   32.63    1.88
  13  -5   1    1.19    0.48
 -13  -5  -1    2.01    0.62
  13   5   1    1.84    1.25
 -15  -5  -1   13.17    1.35
  15  -5   1   14.44    1.17
  15   5   1   11.14    1.92
 -15   5  -1   13.78    0.94
 -15   5  -1   12.73    1.30
  17  -5   1   12.56    1.17
 -17  -5  -1   10.52    1.23
  17   5   1   10.51    1.93
 -19  -5  -1    4.18    1.01
  19  -5   1    5.47    0.86
  19   5   1    5.21    1.73
 -19   5  -1    5.52    0.75
  21  -5   1    2.70    0.81
 -21  -5  -1    2.61    0.99
 -21   5  -1    3.26    0.80
  21   5   1    3.18    1.62
  23  -5   1    0.15    0.91
 -23  -5  -1    0.62    0.98
  23   5   1    1.37    2.82
 -23   5  -1    0.15    0.82
 -25  -5  -1    4.87    1.27
  25  -5   1    2.43    0.99
  25   5   1    4.51    1.98
 -25   5  -1    3.85    1.05
 -27  -5  -1    2.55    1.27
  27  -5   1    3.54    1.16
  27   5   1    1.43    2.12
 -27   5  -1    3.95    1.27
  24  -6  -1    0.14    0.93
  24   6  -1    0.12    1.97
  22  -6  -1    3.00    0.89
 -22  -6   1    2.21    1.11
  22   6  -1    1.73    1.90
 -20  -6   1    6.69    1.19
  20  -6  -1    6.55    1.00
  20   6  -1    2.45    2.72
  18  -6  -1    1.56    0.69
 -18  -6   1    0.61    0.87
  18   6  -1    2.92    1.73
 -16  -6   1    0.05    0.77
  16  -6  -1    0.27    0.58
  16   6  -1   -0.65    1.47
  14  -6  -1    0.47    0.54
 -14  -6   1    0.39    0.68
  14   6  -1   -0.38    1.38
 -12  -6   1    1.06    0.60
  12  -6  -1    0.13    0.50
 -12   6   1    0.71    1.39
  12   6  -1   -0.56    1.36
 -10  -6   1    2.20    0.62
 -10  -6   1    1.47    0.66
  10  -6  -1    2.16    0.57
  10   6  -1    2.45    1.41
 -10   6   1    1.91    1.24
  -8  -6   1    2.45    0.61
   8  -6  -1    3.85    0.61
  -8  -6   1    3.25    0.66
   8   6  -1    3.63    1.54
  -8   6   1    5.06    1.60
   6  -6  -1   93.34    4.70
  -6  -6   1   95.80    4.67
  -6  -6   1   93.08    4.68
  -6   6   1   87.23    5.92
   6   6  -1   84.04    5.92
  -4  -6   1    1.09    0.48
   4  -6  -1    0.95    0.52
   4  -6  -1    1.31    0.51
  -4  -6   1    1.67    0.56
   4   6  -1    0.28    1.29
  -4   6   1    0.65    1.23
   2  -6  -1   15.44    1.21
   2  -6  -1   14.91    1.17
  -2  -6   1   15.59    1.14
  -2  -6   1   14.73    1.17
   0  -6  -1    0.56    0.46
   0  -6   1    0.97    0.50
   0  -6  -1    1.63    0.54
   0  -6   1    0.35    0.42
   0   6  -1    0.60    1.21
   0   6   1    0.75    1.29
  -2  -6  -1    0.94    0.58
  -2  -6  -1    1.60    0.53
   2  -6   1    2.33    0.55
   2  -6   1    1.52    0.49
  -2   6  -1    0.74    1.25
   2   6   1    1.85    1.32
   4  -6   1   70.14    3.64
   4  -6   1   68.69    3.65
  -4  -6  -1   67.32    3.70
  -4  -6  -1   69.10    3.70
   4   6   1   77.59    5.15
  -4   6  -1   68.48    4.89
   6  -6   1    2.44    0.64
  -6  -6  -1    4.47    0.70
   6  -6   1    4.44    0.60
  -6  -6  -1    4.29    0.73
  -6   6  -1    3.93    1.40
   6   6   1    3.99    1.58
   8  -6   1    1.33    0.49
  -8  -6  -1    1.39    0.58
  -8   6  -1    0.86    1.17
   8   6   1    0.68    1.40
 -10  -6  -1    1.29    0.62
  10  -6   1    1.29    0.51
  10   6   1    1.49    1.43
  12  -6   1    0.88    0.54
 -12  -6  -1    1.68    0.70
  12   6   1    0.38    1.36
 -14  -6  -1    2.39    0.80
  14  -6   1    1.10    0.60
  14   6   1    2.10    1.61
 -16  -6  -1    0.60    0.84
  16  -6   1    0.06    0.62
  16   6   1   -0.12    1.66
  18  -6   1    0.81    0.73
 -18  -6  -1    0.61    0.98
  18   6   1   -0.41    1.61
 -20  -6  -1    0.00    1.02
  20   6   1    0.22    1.81
 -22  -6  -1    0.69    1.47
  22  -6   1    1.73    0.93
  22   6   1    3.70    2.13
  24  -6   1    1.93    1.08
  24   6   1    1.36    2.21
  19  -7  -1    9.34    1.22
 -19  -7   1    8.55    1.46
  19   7  -1    8.64    2.61
  17  -7  -1    2.38    1.29
 -17  -7   1    0.74    1.06
  17   7  -1    3.49    2.16
  15  -7  -1    2.26    0.79
 -15  -7   1    1.72    0.94
  15   7  -1    0.31    1.89
 -13  -7   1    7.14    1.09
  13  -7  -1    7.28    0.96
  13   7  -1    8.20    2.39
 -11  -7   1    2.46    0.83
  11  -7  -1    0.31    0.65
 -11   7   1   -0.88    1.46
  11   7  -1    0.86    1.90
  -9  -7   1   -0.49    0.69
   9  -7  -1    0.05    0.63
  -9   7   1    0.42    1.59
   9   7  -1    0.90    1.78
  -7  -7   1    0.79    0.67
   7  -7  -1    0.56    0.63
  -7   7   1    0.54    1.40
   7   7  -1    0.14    1.62
   5  -7  -1   -0.36    0.60
  -5  -7   1    0.38    0.61
  -5   7   1   -0.98    1.37
   5   7  -1    0.65    1.68
  -3  -7   1    1.03    0.60
   3  -7  -1    1.74    0.68
  -3   7   1    1.70    1.81
   3   7  -1    1.09    1.59
  -1  -7   1    2.58    0.67
   1  -7  -1    3.86    0.75
   1   7  -1    3.09    1.72
  -1   7   1    2.49    1.76
   1  -7   1    0.65    0.59
  -1  -7  -1    0.01    0.62
  -1   7  -1    1.17    1.50
   1   7   1    0.88    1.68
   3  -7   1    1.27    0.60
  -3  -7  -1    0.04    0.62
   3   7   1    0.60    1.63
  -3   7  -1    0.68    1.42
   5  -7   1   -0.50    0.57
  -5  -7  -1   -1.36    0.63
   5   7   1   -0.16    1.79
  -5   7  -1    0.05    1.46
  -7  -7  -1    0.17    0.72
   7  -7   1    0.61    0.59
  -7   7  -1    0.54    1.57
   7   7   1    0.80    1.84
   9  -7   1    1.22    0.66
  -9  -7  -1    1.95    0.80
   9   7   1    0.73    1.77
 -11  -7  -1    5.02    1.00
  11  -7   1    5.31    0.85
  11   7   1    8.15    2.35
 -13  -7  -1    1.94    0.95
  13  -7   1    1.19    0.74
  13   7   1    0.94    1.94
 -15  -7  -1    1.88    1.03
  15  -7   1    0.49    0.76
  15   7   1   -0.16    1.96
  17  -7   1    1.79    1.42
 -17  -7  -1    3.07    1.22
  17   7   1    1.46    2.09
   8  -8  -1    8.91    1.14
   8   8  -1    6.15    2.51
  -8   8   1    4.30    2.17
   6  -8  -1    0.92    0.84
   6   8  -1    2.35    2.26
  -6   8   1    0.17    1.98
   4  -8  -1    0.01    0.83
   4   8  -1    1.56    2.25
  -4   8   1    0.65    1.96
   2  -8  -1    0.00    0.86
   2   8  -1   -0.23    2.12
  -2   8   1   -0.55    2.12
   0  -8  -1    2.67    1.55
   0   8  -1    0.18    1.99
   0   8   1    1.66    2.23
  -2   8  -1    1.16    2.00
   2   8   1    1.91    2.19
   4   8   1    1.05    2.27
  -4   8  -1    3.23    2.07
  -6   8  -1    8.32    2.53
   6   8   1   11.27    2.86
  36   0  -2   41.78    3.02
  34   0  -2   31.75    2.49
  30   0  -2   16.47    1.63
  28   0  -2   10.10    1.25
  26   0  -2   20.33    1.59
  24   0  -2   67.61    3.68
  22   0  -2  197.61    9.83
  20   0  -2   18.23    1.28
  18   0  -2  306.89   14.98
  18   0  -2  309.89   14.96
 -18   0   2  304.77   14.94
  16   0  -2  110.33    5.65
 -16   0   2  113.51    5.64
  16   0  -2  114.90    5.65
 -14   0   2  297.38   14.23
  14   0  -2  300.00   14.25
  14   0  -2  283.99   14.28
  12   0  -2   75.96    3.94
 -12   0   2   80.37    3.94
  12   0  -2   80.07    3.95
 -10   0   2   81.19    4.01
  10   0  -2   80.86    4.02
  -8   0   2  782.55   36.83
   8   0  -2  771.20   36.83
   8   0  -2  752.92   36.83
   6   0  -2    7.19    0.43
  -6   0   2    7.18    0.43
   6   0  -2    7.30    0.43
  -6   0   2    7.14    0.44
  -4   0   2  313.48   15.04
   4   0  -2  314.00   15.03
   4   0   2  575.51   27.77
  -4   0  -2  582.92   27.77
   6   0   2  123.76    5.95
  -6   0  -2  119.52    5.94
   8   0   2  103.18    5.18
  -8   0  -2  106.30    5.17
 -10   0  -2    2.45    0.35
  10   0   2    2.66    0.36
 -12   0  -2   27.89    1.58
  14   0   2    3.02    0.46
 -14   0  -2    3.05    0.49
  16   0   2  180.68    9.13
 -16   0  -2  187.65    9.10
  18   0   2    4.83    0.64
  20   0   2   17.74    1.39
  22   0   2    9.89    1.10
  24   0   2   32.59    2.13
  26   0   2  188.03    9.57
  28   0   2   92.29    5.06
  30   0   2   22.06    2.00
  32   0   2    6.74    1.30
  34   0   2    1.38    1.14
  37  -1  -2    4.32    1.36
  37   1  -2    2.81    1.26
  35  -1  -2   16.84    2.00
  35   1  -2   20.93    2.09
  33  -1  -2   13.83    1.69
  31   1  -2   12.27    1.38
  29  -1  -2   45.12    2.84
  29   1  -2   44.54    2.81
  27  -1  -2   38.05    2.47
  27   1  -2   39.95    2.45
  25  -1  -2   47.14    2.77
  25   1  -2   47.04    2.73
  23  -1  -2  121.79    6.33
  23   1  -2  125.44    6.31
  21  -1  -2  134.66    6.92
  21   1  -2  141.29    7.04
  21   1  -2  135.51    6.90
  19  -1  -2   16.92    1.16
 -19  -1   2   14.90    1.12
  19   1  -2   16.22    1.14
  19   1  -2   16.20    1.14
  17  -1  -2    1.27    0.41
 -17  -1   2    1.34    0.34
  17  -1  -2    1.86    0.39
  17   1  -2    1.82    0.39
  17   1  -2    0.63    0.32
 -17   1   2    0.90    0.35
  15  -1  -2  411.96   20.90
 -15  -1   2  453.83   20.90
  15  -1  -2  442.41   20.92
  15   1  -2  403.27   20.91
 -15   1   2  446.77   20.89
  15   1  -2  437.52   20.88
  13  -1  -2   54.65    2.92
  13  -1  -2   56.62    2.94
 -13  -1   2   58.17    2.92
 -13   1   2   61.08    2.93
  13   1  -2   54.98    2.91
  13   1  -2   55.70    2.90
 -11  -1   2  500.60   23.87
  11  -1  -2  503.84   23.90
  11  -1  -2  468.58   23.88
  11   1  -2  501.79   23.87
 -11   1   2  487.84   23.87
  11   1  -2  517.08   23.92
   9  -1  -2    4.44    0.57
   9  -1  -2    4.19    0.39
  -9  -1   2    3.84    0.36
   9  -1  -2    3.78    0.35
   9   1  -2    4.57    0.48
   9   1  -2    3.94    0.33
  -7  -1   2  329.88   15.57
   7  -1  -2  346.40   15.61
   7  -1  -2  316.77   15.58
   7   1  -2  314.67   15.54
  -7   1   2  325.36   15.59
   7   1  -2  340.04   15.56
  -7   1   2  315.60   15.76
   7   1  -2  304.17   15.69
  -5  -1   2    6.18    0.49
  -5  -1   2    6.01    0.34
   5  -1  -2    6.08    0.39
  -5  -1   2    6.00    0.34
   5  -1  -2    6.05    0.38
   5   1  -2    6.06    0.32
  -5   1   2    6.08    0.39
  -5   1   2    5.84    0.39
   5   1  -2    5.58    0.32
   5   1  -2    6.70    0.51
   3  -1  -2  139.26    7.53
   3  -1  -2  159.30    7.39
   3  -1  -2  155.04    7.39
  -3  -1   2  155.75    7.49
   3   1  -2  159.39    7.50
  -3   1   2  152.55    7.55
  -3   1   2  156.38    7.39
  -3   1   2  147.69    7.38
   1  -1  -2  347.92   16.92
  -1  -1   2  403.19   16.92
   1  -1  -2  343.36   16.76
   1  -1  -2  330.02   16.77
  -1   1   2  326.30   16.75
  -1   1   2  341.93   16.92
  -1   1   2  330.40   16.76
   1   1  -2  374.19   16.90
   1  -1   2  236.74   11.89
  -1  -1  -2  245.30   11.95
  -1  -1  -2  270.72   12.14
  -1  -1  -2  251.39   11.94
   1   1   2  241.29   11.93
  -1   1  -2  240.38   11.88
   1   1   2  260.33   12.14
   1   1   2  240.87   11.94
  -3  -1  -2   28.97    1.54
   3  -1   2   31.71    1.52
   3   1   2   27.24    1.71
   3   1   2   33.28    1.55
  -3   1  -2   29.51    1.50
  -5  -1  -2  550.93   24.34
   5  -1   2  521.48   24.31
   5   1   2  447.60   24.31
   7  -1   2    9.99    0.68
  -7  -1  -2   11.38    0.73
  -7   1  -2   10.95    0.73
   7   1   2   11.86    0.71
  -9  -1  -2  574.15   28.16
   9  -1   2  580.67   28.15
  -9   1  -2  599.82   28.12
   9   1   2  587.18   28.16
 -11  -1  -2   68.60    3.41
  11  -1   2   64.69    3.39
  11   1   2   62.51    3.43
 -11   1  -2   69.25    3.38
 -13  -1  -2   11.13    0.88
  13  -1   2   11.32    0.85
 -13   1  -2   11.18    0.83
  13   1   2   11.19    0.85
 -15  -1  -2  256.98   12.12
  15  -1   2  247.78   12.12
 -15   1  -2  247.11   12.07
  15   1   2  236.92   12.10
  17  -1   2   18.43    1.31
  17   1   2   18.62    1.30
  19  -1   2  113.73    5.74
  19   1   2  108.69    5.71
  21  -1   2    8.85    0.97
  21   1   2    9.80    1.02
  23  -1   2   20.48    1.54
  23   1   2   17.09    1.49
  25  -1   2  132.05    6.96
  25   1   2  134.59    6.93
  27  -1   2   47.11    3.01
  27   1   2   48.42    2.98
  29  -1   2   35.45    2.58
  29   1   2   37.93    2.58
  31  -1   2   15.83    1.80
  31   1   2   12.00    1.49
  33  -1   2    9.46    1.53
  33   1   2   12.82    1.58
  36  -2  -2    1.18    1.14
  36   2  -2    0.47    1.70
  36   2  -2    2.50    1.10
  34  -2  -2   34.71    2.54
  34   2  -2   38.24    3.46
  34   2  -2   32.30    3.51
  32  -2  -2    5.34    1.08
  32   2  -2    2.98    1.41
  32   2  -2    2.96    0.96
  30  -2  -2    9.20    1.47
  30   2  -2   11.42    1.36
  30   2  -2   11.44    2.09
  28  -2  -2   15.47    1.48
  28   2  -2   14.23    2.09
  28   2  -2   13.38    1.35
  26  -2  -2   26.48    1.90
  26   2  -2   26.66    2.43
  26   2  -2   26.65    1.81
  24  -2  -2    1.49    0.60
  24   2  -2    1.58    0.56
  24   2  -2    0.51    0.77
  22  -2  -2   20.53    1.46
  22   2  -2   18.21    1.83
  22   2  -2   22.24    1.43
  22   2  -2   19.73    1.38
  20  -2  -2  206.97   10.20
  20   2  -2  214.83   10.16
  20   2  -2  182.50   10.53
  20   2  -2  220.23   10.13
  18  -2  -2  173.08    8.31
 -18  -2   2  168.01    8.28
  18  -2  -2  151.58    8.73
  18   2  -2  166.08    8.24
  18   2  -2  163.17    8.67
  18   2  -2  174.27    8.23
 -18   2   2  173.49    8.27
  16  -2  -2   51.68    2.75
  16  -2  -2   51.71    2.76
 -16  -2   2   53.51    2.75
  16  -2  -2   47.76    3.17
  16   2  -2   44.95    3.05
 -16   2   2   55.34    2.75
  16   2  -2   53.79    2.99
  16   2  -2   53.58    2.68
 -14  -2   2   36.30    1.92
  14  -2  -2   35.83    1.97
  14  -2  -2   37.12    2.41
  14  -2  -2   34.43    1.92
 -14   2   2   34.92    1.92
  14   2  -2   33.57    1.87
  14   2  -2   33.99    2.44
  14   2  -2   35.38    1.86
  12  -2  -2  644.69   28.07
 -12  -2   2  558.99   28.01
  12  -2  -2  580.69   28.03
  12  -2  -2  502.57   28.37
  12   2  -2  587.41   27.97
  12   2  -2  577.99   28.34
  12   2  -2  605.40   27.96
 -12   2   2  604.71   28.03
  10  -2  -2    1.02    0.23
 -10  -2   2    1.16    0.38
  10  -2  -2    0.89    0.28
  10   2  -2    0.84    0.16
 -10   2   2    1.13    0.26
  10   2  -2    1.57    0.41
  10   2  -2    0.99    0.17
  -8  -2   2  131.44    7.30
   8  -2  -2  134.01    7.05
   8  -2  -2  153.82    7.48
   8  -2  -2  151.73    7.08
   8   2  -2  142.33    6.94
  -8   2   2  146.05    7.41
  -8   2   2  151.18    7.14
   8   2  -2  134.43    6.94
   8   2  -2  158.96    7.36
   6  -2  -2   28.71    1.59
   6  -2  -2   29.92    1.60
  -6  -2   2   32.86    1.53
   6  -2  -2   27.71    1.91
  -6   2   2   34.84    1.97
  -6   2   2   29.09    1.58
   4  -2  -2  841.53   40.38
   4  -2  -2  878.73   40.74
  -4  -2   2  806.59   40.63
   4  -2  -2  795.25   40.39
  -4   2   2  815.12   40.37
  -4   2   2  828.63   40.37
  -4   2   2  894.11   40.76
   4   2  -2  887.07   40.68
   2  -2  -2  521.59   26.68
  -2  -2   2  585.87   26.98
   2   2  -2  593.29   27.00
  -2   2   2  512.87   26.64
  -2   2   2  592.43   27.05
  -2   2   2  533.29   26.66
   0  -2   2  342.97   15.46
   0  -2  -2  303.43   15.61
   0  -2   2  305.43   15.01
   0  -2  -2  311.38   15.10
   0   2   2  310.11   15.42
   0   2  -2  309.32   15.38
   0   2   2  328.28   15.08
   0   2   2  299.22   15.05
  -2  -2  -2  115.81    6.13
   2  -2   2  146.37    6.54
  -2  -2  -2  111.49    6.11
   2  -2   2  112.89    6.07
  -2  -2  -2  133.66    6.50
   2   2   2  122.15    6.09
   2   2   2  140.54    6.51
   4  -2   2   51.47    2.61
   4  -2   2   54.97    3.04
  -4  -2  -2   52.55    2.69
  -4  -2  -2   58.48    3.05
  -4  -2  -2   49.65    2.66
   4   2   2   55.79    2.64
  -4   2  -2   52.88    2.59
   4   2   2   46.75    2.98
   6  -2   2  433.72   20.02
  -6  -2  -2  419.46   19.91
  -6  -2  -2  421.57   19.61
   6  -2   2  392.17   19.56
   6   2   2  380.59   19.94
   6   2   2  419.13   19.57
  -6   2  -2  382.28   19.56
   8  -2   2    7.46    1.01
  -8  -2  -2    9.41    0.68
   8  -2   2    8.89    0.60
   8   2   2    8.70    0.61
  -8   2  -2    8.39    0.62
   8   2   2    8.20    0.97
  10  -2   2    2.32    0.35
  10  -2   2    3.67    0.73
 -10  -2  -2    1.35    0.36
  10   2   2    1.96    0.32
 -10   2  -2    2.55    0.34
  10   2   2    2.21    0.60
 -12  -2  -2  128.27    6.49
  12  -2   2  128.31    6.47
  12   2   2  124.08    6.88
 -12   2  -2  133.73    6.42
  12   2   2  136.35    6.47
 -14  -2  -2   58.65    3.17
  14  -2   2   59.71    3.16
  14   2   2   52.92    3.12
 -14   2  -2   59.09    3.10
  14   2   2   68.83    3.70
  16  -2   2    0.95    0.41
 -16   2  -2    0.45    0.40
  16   2   2    0.73    0.37
  16   2   2    0.71    0.63
  18  -2   2    5.44    0.72
  18   2   2    6.26    0.75
  18   2   2    5.63    1.03
  20  -2   2    9.79    1.07
  20   2   2   11.16    1.06
  20   2   2   10.77    1.57
  22  -2   2   14.71    1.27
  22   2   2   14.95    1.30
  24  -2   2   43.35    2.66
  24   2   2   41.26    2.58
  26  -2   2   58.00    3.56
  26   2   2   62.77    3.51
  28  -2   2   43.33    2.96
  28   2   2   55.25    3.93
  28   2   2   46.24    2.99
  30  -2   2   49.50    3.26
  32  -2   2    2.43    1.01
  32   2   2    1.67    1.08
  32   2   2    0.69    1.55
  35  -3  -2    8.91    1.52
  35   3  -2   10.31    2.23
  35   3  -2    7.52    1.34
  33  -3  -2   19.37    2.00
  33   3  -2   18.73    1.89
  33   3  -2   20.72    3.14
  31  -3  -2    0.77    0.84
  31   3  -2    0.83    0.82
  31   3  -2   -0.09    1.34
  29  -3  -2    0.37    0.70
  29   3  -2    0.64    0.67
  29   3  -2    2.26    1.36
  27  -3  -2   26.17    1.95
  27   3  -2   25.05    1.77
  27   3  -2   26.86    2.74
  25  -3  -2   20.03    1.52
  25   3  -2   17.43    1.40
  25   3  -2   22.38    2.36
  23  -3  -2    6.57    0.89
  23   3  -2    8.43    0.99
  23   3  -2    8.65    0.91
  23   3  -2    7.01    1.36
  21  -3  -2   22.07    1.51
  21   3  -2   20.41    1.40
  21   3  -2   21.96    1.38
  21   3  -2   21.89    2.09
  19  -3  -2   95.73    4.96
  19   3  -2   96.61    5.55
  19   3  -2   97.01    4.83
  19   3  -2   96.47    4.84
  17  -3  -2   23.16    1.49
 -17  -3   2   22.32    1.52
  17   3  -2   23.56    1.35
 -17   3   2   25.47    1.51
  17   3  -2   23.14    1.35
  17   3  -2   26.73    2.10
  15  -3  -2  153.25    7.69
 -15  -3   2  164.28    7.69
  15  -3  -2  156.79    7.73
  15  -3  -2  130.89    8.28
  15   3  -2  164.70    8.26
 -15   3   2  162.76    7.69
  15   3  -2  157.15    7.55
  15   3  -2  152.00    7.54
  13  -3  -2  133.48    6.51
  13  -3  -2  124.10    6.45
 -13  -3   2  134.27    6.45
  13  -3  -2  137.04    7.14
 -13   3   2  129.68    6.46
  13   3  -2  127.72    6.30
  13   3  -2  129.60    6.31
  13   3  -2  127.38    6.93
  11  -3  -2   31.21    1.89
  11  -3  -2   31.36    1.92
 -11  -3   2   35.06    2.33
 -11  -3   2   35.54    1.88
  11  -3  -2   34.99    2.50
  11   3  -2   39.09    2.44
 -11   3   2   39.35    2.47
 -11   3   2   36.19    1.91
   9  -3  -2   69.16    4.04
  -9  -3   2   67.01    3.89
   9  -3  -2   70.34    3.49
  -9  -3   2   72.47    3.43
  -9   3   2   67.82    3.45
   9   3  -2   71.41    3.96
  -9   3   2   61.05    3.92
   7  -3  -2   72.28    4.19
   7  -3  -2   73.64    3.65
   7  -3  -2   73.14    3.65
  -7  -3   2   73.17    4.09
  -7   3   2   72.48    3.62
  -7   3   2   73.79    4.18
   7   3  -2   69.51    4.09
   5  -3  -2   87.41    4.25
   5  -3  -2   84.88    4.26
  -5  -3   2   86.84    4.16
   5  -3  -2   71.07    4.68
  -5  -3   2   95.41    4.74
  -5   3   2   86.05    4.22
  -5   3   2   88.74    4.80
   5   3  -2   84.95    4.71
   3  -3  -2    5.87    0.49
   3  -3  -2    5.90    0.99
   3  -3  -2    6.00    0.49
  -3  -3   2    5.70    1.04
  -3  -3   2    6.30    0.36
  -3   3   2    5.53    0.94
   3   3  -2    5.16    0.96
  -3   3   2    6.36    0.43
  -1  -3   2  241.41   10.86
  -1  -3   2  253.81   10.86
   1  -3  -2  241.92   10.96
   1  -3  -2  208.61   11.38
  -1  -3   2  212.75   11.38
   1   3  -2  200.46   11.36
  -1   3   2  220.07   11.45
  -1  -3  -2    9.07    1.23
   1  -3   2    9.67    1.18
   1   3   2    9.99    1.21
   3  -3   2  155.89    7.71
   3  -3   2  170.69    8.34
  -3  -3  -2  148.76    8.24
  -3  -3  -2  158.28    7.75
  -3  -3  -2  160.02    7.78
   3   3   2  150.88    8.27
   3   3   2  165.85    7.68
  -3   3  -2  162.23    8.26
   5  -3   2   27.05    1.34
  -5  -3  -2   27.45    1.43
   5  -3   2   19.89    1.91
  -5  -3  -2   23.29    1.88
  -5  -3  -2   27.55    1.41
   5   3   2   25.85    1.30
  -5   3  -2   20.74    1.78
   7  -3   2   47.50    3.24
  -7  -3  -2   53.83    2.77
   7  -3   2   50.06    2.67
  -7  -3  -2   52.98    3.23
  -7  -3  -2   61.79    2.77
   7   3   2   52.49    3.27
   7   3   2   51.12    2.64
  -7   3  -2   51.10    2.62
   9  -3   2   28.94    2.24
   9  -3   2   28.82    1.62
  -9  -3  -2   28.92    1.67
   9   3   2   33.42    2.31
   9   3   2   28.15    1.58
  11  -3   2  127.19    6.40
  11  -3   2  112.03    6.97
 -11  -3  -2  143.12    6.48
  11   3   2  132.60    6.37
 -11   3  -2  134.00    6.37
  11   3   2  125.64    7.03
 -13  -3  -2   22.70    1.48
  13  -3   2   21.48    1.40
  13   3   2   24.18    2.06
 -13   3  -2   22.41    1.37
  13   3   2   22.93    1.35
  15  -3   2   31.85    1.84
 -15   3  -2   31.62    1.80
  15   3   2   29.46    1.76
  15   3   2   30.38    2.49
  17  -3   2   41.82    2.45
 -17   3  -2   42.98    2.37
  17   3   2   42.01    2.38
  17   3   2   44.45    3.19
  19  -3   2   12.31    1.14
  19   3   2   12.70    1.08
  19   3   2   11.69    1.91
  21  -3   2    6.31    0.86
  21   3   2    7.26    0.87
  21   3   2    7.36    1.49
  23  -3   2   80.04    4.30
  23   3   2   79.38    5.15
  23   3   2   73.50    4.16
  25  -3   2   23.85    1.87
  25   3   2   22.49    1.75
  25   3   2   21.16    2.78
  27  -3   2    7.92    1.20
  27   3   2    7.38    1.83
  27   3   2    8.57    1.13
  29  -3   2   46.69    3.08
  29   3   2   43.32    2.88
  29   3   2   45.05    4.13
  31  -3   2   16.20    1.94
  31   3   2   12.85    2.45
  32  -4  -2    7.97    1.42
  32   4  -2   11.02    2.44
  30  -4  -2    0.08    0.95
  30   4  -2    0.20    1.52
  30   4  -2    0.21    0.78
  28  -4  -2    7.29    1.06
  28   4  -2    6.96    0.86
  28   4  -2    4.65    1.64
  26  -4  -2   51.89    3.21
  26   4  -2   53.26    2.87
  24  -4  -2   18.77    1.64
  24   4  -2   21.18    1.36
  24   4  -2   22.50    2.73
  22  -4  -2    1.27    0.62
  22   4  -2    2.70    0.44
  22   4  -2    4.32    1.45
  22   4  -2    2.00    0.45
  20  -4  -2   58.56    3.28
  20   4  -2   58.81    3.00
  20   4  -2   61.60    4.13
  20   4  -2   59.88    3.00
  18  -4  -2   76.92    3.90
 -18   4   2   77.79    3.89
  18   4  -2   65.41    4.53
  16  -4  -2   36.31    2.20
 -16  -4   2   38.17    2.23
 -16   4   2   39.24    2.24
  16   4  -2   43.44    3.03
 -14  -4   2   32.91    1.97
  14  -4  -2   32.86    1.98
 -14  -4   2   36.32    2.59
  14   4  -2   39.95    2.78
 -14   4   2   33.50    1.97
 -12  -4   2   72.21    4.59
  12  -4  -2   74.56    4.03
  12  -4  -2   81.91    4.09
 -12  -4   2   87.38    4.03
 -12   4   2   81.25    4.00
  12   4  -2   82.77    4.73
 -12   4   2   72.38    4.68
  10  -4  -2    4.14    0.53
  10  -4  -2    3.97    0.55
 -10  -4   2    7.33    1.33
 -10  -4   2    4.47    0.57
  10   4  -2    7.45    1.38
  -8  -4   2  284.22   13.83
  -8  -4   2  296.36   14.55
   8  -4  -2  290.15   13.91
   8  -4  -2  293.96   13.91
   8   4  -2  290.17   14.56
  -8   4   2  267.08   13.91
  -8   4   2  282.99   14.62
  -6  -4   2  225.13   11.03
   6  -4  -2  227.53   11.89
  -6  -4   2  224.59   11.00
  -6  -4   2  228.80   11.71
   6  -4  -2  225.53   11.08
  -6   4   2  224.20   10.96
  -6   4   2  242.21   11.86
   6   4  -2  225.34   11.74
  -4  -4   2  147.96    7.14
   4  -4  -2  141.20    7.24
  -4  -4   2  149.41    7.87
   4  -4  -2  153.11    7.98
   4  -4  -2  148.99    7.23
  -4  -4   2  144.50    7.16
   4   4  -2  153.30    7.95
  -4   4   2  140.74    7.96
  -2  -4   2   37.86    1.88
   2  -4  -2   34.89    1.97
   2  -4  -2   42.23    2.76
  -2  -4   2   35.51    1.89
   2  -4  -2   35.74    1.96
  -2   4   2   37.17    2.76
   2   4  -2   36.44    2.67
   0  -4  -2   18.29    1.14
   0  -4   2   18.68    1.07
   0  -4  -2   18.90    1.89
   0  -4   2   18.22    1.06
   0  -4   2   19.16    1.92
   0  -4  -2   19.28    1.16
   0   4  -2   23.61    1.89
   0   4   2   21.74    2.00
  -2  -4  -2  221.31   12.78
  -2  -4  -2  263.45   12.18
   2  -4   2  254.55   12.13
   2  -4   2  250.19   12.88
  -2  -4  -2  251.93   12.21
   2   4   2  263.56   12.98
  -2   4  -2  251.92   12.88
  -4  -4  -2  127.53    7.23
   4  -4   2  126.96    6.51
   4  -4   2  124.27    7.27
  -4  -4  -2  125.69    6.59
  -4  -4  -2  138.64    6.58
   4  -4   2  135.75    6.54
  -4   4  -2  143.42    7.31
   4   4   2  143.93    7.40
  -6  -4  -2    4.71    0.56
  -6  -4  -2    4.97    0.59
   6  -4   2    5.45    0.50
  -6  -4  -2    6.38    1.30
   6  -4   2    4.75    0.60
   6   4   2    5.93    1.15
  -8  -4  -2    8.81    0.83
  -8  -4  -2    8.10    0.83
   8  -4   2    8.46    0.69
   8  -4   2    9.66    0.79
   8   4   2    7.93    1.47
   8   4   2    8.93    0.53
 -10  -4  -2   23.86    1.54
  10  -4   2   22.77    1.41
 -10  -4  -2   25.51    1.52
  10  -4   2   25.98    1.52
  10   4   2   22.60    2.26
 -10   4  -2   23.38    1.29
  10   4   2   23.16    1.27
  12  -4   2   35.19    2.06
 -12  -4  -2   38.73    2.15
  12  -4   2   33.38    1.95
 -12  -4  -2   32.71    2.01
  12   4   2   34.20    1.83
 -12   4  -2   34.79    1.88
  14  -4   2    5.68    0.69
 -14  -4  -2    6.19    0.84
  14   4   2    4.62    1.34
  14   4   2    5.73    0.61
 -14   4  -2    7.51    0.78
 -16  -4  -2   55.10    3.10
  16  -4   2   52.77    2.94
 -16   4  -2   54.32    2.88
  16   4   2   53.40    2.80
  16   4   2   50.38    3.86
  18  -4   2    1.56    0.60
 -18  -4  -2    2.31    0.73
  18   4   2    1.64    0.49
  18   4   2    1.82    1.08
 -18   4  -2    2.49    0.63
  18   4   2    2.57    0.60
  20  -4   2   66.08    3.70
 -20  -4  -2   64.49    3.84
  20   4   2   65.38    3.56
  20   4   2   66.23    3.53
  20   4   2   71.16    4.79
 -22  -4  -2   11.44    1.42
  22  -4   2   13.37    1.34
  22   4   2   15.35    2.55
  22   4   2   10.50    1.17
  24  -4   2   15.34    2.11
 -24  -4  -2   15.22    1.80
  24   4   2   17.52    2.81
  24   4   2   12.88    1.34
  26  -4   2    8.52    1.22
 -26  -4  -2    6.85    1.40
  26   4   2    8.11    1.04
  26   4   2    6.45    3.02
  28  -4   2    7.43    1.33
 -28  -4  -2    9.88    1.61
  28   4   2   11.02    2.36
  28   4   2    9.65    1.19
  30  -4   2   33.19    2.74
 -30  -4  -2   36.00    3.08
 -30   4  -2   36.48    2.89
  30   4   2   39.19    4.41
  30   4   2   34.53    2.55
  29  -5  -2   10.26    1.38
  29   5  -2   14.84    2.59
  27  -5  -2   -0.31    0.86
  27   5  -2    1.33    1.70
  25  -5  -2   44.95    2.80
  25   5  -2   42.09    4.01
  23  -5  -2    0.55    0.69
  23   5  -2   -1.25    1.40
  21  -5  -2    0.36    0.64
  21   5  -2    0.19    1.37
  19  -5  -2   50.60    2.61
  19   5  -2   35.20    3.56
  17  -5  -2   32.65    1.93
  17   5  -2   27.30    2.88
 -17   5   2   30.83    1.89
 -15  -5   2   57.38    3.10
  15  -5  -2   56.93    3.09
 -15   5   2   57.97    2.99
  15   5  -2   54.79    4.05
 -13  -5   2   46.61    2.68
  13  -5  -2   48.74    2.65
 -13  -5   2   49.42    2.66
 -13   5   2   44.96    3.57
 -13   5   2   48.19    2.63
  13   5  -2   50.46    3.61
  11  -5  -2   18.54    1.26
 -11  -5   2   18.72    1.26
 -11  -5   2   19.74    1.25
  11   5  -2   12.76    2.12
 -11   5   2   17.88    1.00
  -9  -5   2    0.08    0.37
   9  -5  -2    0.75    0.47
  -9  -5   2    0.50    0.38
   9  -5  -2    0.64    0.40
   9   5  -2    1.56    1.12
  -9   5   2    1.14    0.95
  -7  -5   2   82.18    4.23
   7  -5  -2   78.64    4.29
   7  -5  -2   80.48    4.29
  -7  -5   2   84.38    4.22
  -7   5   2   89.07    5.32
   7   5  -2   90.93    5.30
   5  -5  -2   23.37    1.45
  -5  -5   2   24.38    1.36
   5  -5  -2   23.22    1.44
  -5  -5   2   25.75    1.35
  -5   5   2   20.97    2.33
   5   5  -2   20.60    2.37
   3  -5  -2   18.24    1.18
  -3  -5   2   18.07    1.05
  -3  -5   2   17.23    1.07
   3  -5  -2   17.37    1.17
  -3   5   2   16.52    2.10
   3   5  -2   15.74    2.08
  -1  -5   2    6.13    0.59
  -1  -5   2    6.81    0.61
   1  -5  -2    6.08    0.72
   1  -5  -2    5.89    0.71
  -1   5   2    9.04    1.54
   1   5  -2    6.97    1.38
   1  -5   2   54.99    2.74
  -1  -5  -2   56.92    2.82
  -1  -5  -2   47.16    2.80
   1  -5   2   55.08    2.75
   1   5   2   53.36    3.84
  -1   5  -2   51.22    3.72
  -3  -5  -2   42.85    2.46
   3  -5   2   45.75    2.37
   3  -5   2   48.14    2.40
  -3  -5  -2   43.38    2.44
   5  -5   2   18.31    1.14
  -5  -5  -2   16.94    1.27
   5  -5   2   19.48    1.24
  -5  -5  -2   19.68    1.28
  -5   5  -2   16.63    2.09
   5   5   2   16.45    2.34
  -7  -5  -2    4.86    0.69
   7  -5   2    5.00    0.57
  -7  -5  -2    5.42    0.70
   7  -5   2    6.38    0.69
  -7   5  -2    8.56    1.55
   7   5   2    4.97    1.44
  -9  -5  -2  100.00    5.11
   9  -5   2  101.38    5.03
  -9  -5  -2  107.30    5.17
   9  -5   2   99.95    5.08
   9   5   2   88.33    6.03
  11  -5   2    5.76    0.69
 -11  -5  -2    7.00    0.85
  11   5   2    6.26    1.47
 -13  -5  -2   11.85    1.28
  13  -5   2   12.93    1.09
  13   5   2   15.49    2.33
 -15  -5  -2   13.06    1.42
  15  -5   2   14.66    1.23
  15   5   2   13.03    2.45
 -15   5  -2   14.24    0.95
 -17  -5  -2   -0.13    0.71
  17  -5   2    0.03    0.57
  17   5   2    0.60    1.33
  17   5   2    0.16    0.27
 -17   5  -2   -0.22    0.59
 -19  -5  -2   52.23    3.15
  19  -5   2   52.23    3.01
 -19   5  -2   51.03    2.79
  19   5   2   43.29    4.08
  19   5   2   50.95    2.62
  21  -5   2   25.23    1.94
 -21  -5  -2   27.85    2.20
  21   5   2   27.11    3.33
 -21   5  -2   24.05    1.85
  23  -5   2   23.05    1.96
  23   5   2   25.86    3.54
 -23   5  -2   22.44    1.93
  25  -5   2   12.77    1.52
 -25  -5  -2   11.52    1.57
  25   5   2    8.41    2.43
 -25   5  -2   10.93    1.50
  27  -5   2    2.51    1.13
 -27  -5  -2    6.72    1.52
  27   5   2    5.49    2.44
 -26  -6   2    7.18    1.51
  26  -6  -2    6.83    1.22
  26   6  -2    4.60    2.35
 -24  -6   2    5.71    1.28
  24  -6  -2    2.80    0.97
  24   6  -2    3.19    1.96
  22  -6  -2    0.77    0.81
 -22  -6   2    0.39    0.99
 -20  -6   2    1.30    0.92
  20  -6  -2    1.67    0.75
  20   6  -2    3.47    1.80
  18  -6  -2   34.12    2.24
 -18  -6   2   39.38    2.46
  18   6  -2   32.60    3.59
 -16  -6   2   28.63    2.05
  16  -6  -2   30.51    1.95
  16   6  -2   27.28    3.27
  14  -6  -2   20.36    1.52
 -14  -6   2   23.06    1.68
  14   6  -2   23.11    2.98
  12  -6  -2   16.08    1.26
 -12  -6   2   13.83    1.27
 -12  -6   2   12.77    1.45
  12   6  -2   18.73    2.71
 -12   6   2   16.33    2.47
 -10  -6   2   33.46    1.98
  10  -6  -2   32.31    1.97
 -10  -6   2   34.29    1.99
 -10   6   2   31.80    3.17
  10   6  -2   28.69    3.28
   8  -6  -2   64.40    3.57
  -8  -6   2   61.95    3.51
  -8  -6   2   60.15    3.51
   8   6  -2   76.76    4.98
  -8   6   2   77.35    4.96
   6  -6  -2   78.04    3.85
  -6  -6   2   77.76    3.75
  -6  -6   2   76.94    3.76
  -6   6   2   59.37    4.93
   6   6  -2   64.94    4.97
   4  -6  -2   32.44    2.04
  -4  -6   2   34.76    1.94
  -4  -6   2   34.34    1.94
   4   6  -2   34.47    3.31
  -4   6   2   34.61    3.33
  -2  -6   2   44.44    2.33
   2  -6  -2   42.73    2.43
   2  -6  -2   41.98    2.43
  -2  -6   2   44.40    2.34
   2   6  -2   45.67    3.67
  -2   6   2   35.84    3.61
   0  -6  -2    0.99    0.57
   0  -6  -2    2.20    0.57
   0  -6   2    2.49    0.52
   0  -6   2    2.17    0.47
   0   6  -2    1.00    1.25
   0   6   2    1.34    1.40
   2  -6   2   70.56    3.53
  -2  -6  -2   69.11    3.60
  -2  -6  -2   68.21    3.61
   2  -6   2   67.33    3.53
   2   6   2   67.23    5.00
  -2   6  -2   63.49    4.73
  -4  -6  -2   15.65    1.26
   4  -6   2   14.92    1.14
   4  -6   2   15.48    1.24
   6  -6   2   53.41    2.91
   6  -6   2   56.53    2.86
  -6  -6  -2   55.58    3.00
   6   6   2   45.70    4.19
  -6   6  -2   52.31    4.11
   8  -6   2    8.91    0.90
  -8  -6  -2    6.12    0.87
   8   6   2    9.28    2.03
 -10  -6  -2   10.88    1.33
  10  -6   2   12.59    1.11
  10   6   2   13.04    2.22
 -12  -6  -2   12.36    1.38
  12  -6   2   13.32    1.16
  12   6   2    8.87    1.98
 -14  -6  -2   15.94    1.63
  14  -6   2   15.94    1.37
  14   6   2   15.20    2.80
 -16  -6  -2    6.96    1.16
  16  -6   2    6.48    0.94
  16   6   2    5.65    2.19
 -18  -6  -2    8.42    1.31
  18  -6   2    8.66    1.09
  18   6   2    6.55    2.10
  20  -6   2   25.95    2.14
 -20  -6  -2   28.33    2.43
  20   6   2   22.21    3.79
  22  -6   2   25.35    2.12
 -22  -6  -2   27.91    2.56
  22   6   2   22.02    4.00
  19  -7  -2    0.45    0.84
 -19  -7   2   -0.69    1.06
  19   7  -2   -0.42    2.01
  17  -7  -2   11.41    1.44
 -17  -7   2   15.94    1.82
  17   7  -2   11.84    2.66
 -15  -7   2   17.87    1.78
  15  -7  -2   17.52    1.59
  15   7  -2   16.86    2.88
  13  -7  -2    2.36    0.75
 -13  -7   2    1.35    0.81
  13   7  -2    0.25    1.88
 -11  -7   2    9.34    1.07
  11  -7  -2    7.78    0.99
 -11   7   2    7.66    2.15
  11   7  -2    9.42    2.45
   9  -7  -2   17.63    1.46
  -9  -7   2   16.94    1.52
  -9   7   2   19.30    3.22
   9   7  -2   18.32    2.90
  -7  -7   2   10.71    1.18
   7  -7  -2   10.02    1.07
   7   7  -2    9.28    2.24
  -7   7   2   11.67    2.34
  -5  -7   2   15.83    1.34
   5  -7  -2   18.45    1.48
  -5   7   2   17.09    3.14
   5   7  -2   14.21    2.49
   3  -7  -2    6.33    0.89
  -3  -7   2    6.76    0.79
   3   7  -2    5.69    1.93
  -3   7   2    6.25    1.96
   1  -7  -2    8.20    0.98
  -1  -7   2    7.84    0.87
  -1   7   2    8.22    2.09
   1   7  -2   11.31    2.26
   1  -7   2    9.77    1.09
  -1  -7  -2   10.16    1.08
   1   7   2   10.64    2.32
  -1   7  -2    9.12    2.09
   3  -7   2   20.84    1.49
  -3  -7  -2   18.22    1.63
   3   7   2   24.97    3.56
  -3   7  -2   21.18    3.16
   5  -7   2   37.35    2.13
  -5  -7  -2   36.27    2.31
   5   7   2   33.84    4.12
  -5   7  -2   29.44    3.70
   7  -7   2    9.37    1.12
  -7  -7  -2   10.91    1.19
   7   7   2    9.09    2.30
  -7   7  -2    9.45    2.14
  -9  -7  -2    3.92    0.94
   9  -7   2    4.46    0.77
   9   7   2    4.23    2.12
  11  -7   2    2.50    0.76
 -11  -7  -2    1.35    0.93
  11   7   2    0.68    1.83
  13  -7   2    6.52    0.98
 -13  -7  -2    7.45    1.22
  13   7   2    8.65    2.47
  15  -7   2    1.77    0.85
 -15  -7  -2    1.26    1.05
  15   7   2    1.03    2.01
  17  -7   2   10.12    1.27
 -17  -7  -2   12.45    2.19
  17   7   2    8.13    2.58
   8  -8  -2   27.87    2.04
   8   8  -2   22.86    4.27
  -8   8   2   21.62    4.10
   6  -8  -2   13.40    1.66
  -6   8   2   13.41    2.78
   6   8  -2   14.27    2.95
   4  -8  -2    4.69    0.99
   4   8  -2    0.91    2.14
  -4   8   2    2.50    2.23
   2  -8  -2    3.58    0.96
   2   8  -2    2.41    2.10
  -2   8   2    4.53    2.52
   0  -8  -2    4.37    1.01
   0   8   2    6.33    2.73
   0   8  -2    3.03    2.15
  -2  -8  -2    6.16    1.13
  -2   8  -2    6.41    2.26
   2   8   2    7.71    2.64
  -4  -8  -2    8.28    1.30
  -4   8  -2    7.61    2.51
   4   8   2    6.68    2.68
   6   8   2   22.60    3.58
  38   0  -3   -0.72    1.04
  36   0  -3   -0.07    0.99
  34   0  -3    0.84    0.90
  32   0  -3    0.51    0.80
  30   0  -3    0.09    0.72
  28   0  -3   -0.55    0.62
  26   0  -3   -0.63    0.50
  24   0  -3    0.19    0.46
  22   0  -3    0.65    0.43
  20   0  -3    0.23    0.32
  20   0  -3    0.52    0.40
  18   0  -3    0.24    0.32
  18   0  -3    0.61    0.28
 -18   0   3   -0.60    0.27
  16   0  -3   -0.18    0.23
 -16   0   3   -0.02    0.25
  16   0  -3    0.78    0.31
  14   0  -3   -0.17    0.23
  14   0  -3   -0.06    0.19
 -14   0   3    0.06    0.20
  12   0  -3   -0.07    0.19
  12   0  -3    0.36    0.16
 -12   0   3    0.20    0.20
  10   0  -3    0.20    0.14
  10   0  -3   -0.01    0.11
  -8   0   3    0.11    0.11
  -8   0   3    0.01    0.10
   8   0  -3    0.08    0.13
   8   0  -3    0.07    0.10
  -6   0   3    0.25    0.09
  -6   0   3    0.08    0.07
   6   0  -3    0.06    0.07
   6   0  -3    0.02    0.06
   4   0  -3    0.19    0.06
  -4   0   3    0.22    0.06
   4   0  -3    0.07    0.06
   4   0  -3    0.01    0.07
  -4   0   3    0.01    0.05
  -4   0   3   -0.04    0.06
   2   0  -3   -0.02    0.04
  -2   0   3    0.05    0.06
   2   0  -3    0.04    0.05
  -2   0   3   -0.02    0.05
   0   0  -3    0.11    0.07
   0   0   3    0.18    0.08
   0   0  -3    0.04    0.07
   0   0   3    0.08    0.06
   2   0   3   -0.03    0.10
  -2   0  -3    0.19    0.11
  -2   0  -3    0.04    0.08
   2   0   3    0.13    0.08
  -4   0  -3    0.06    0.12
   4   0   3    0.03    0.11
  -6   0  -3   -0.07    0.14
   6   0   3    0.05    0.14
   8   0   3    0.23    0.17
  -8   0  -3    0.18    0.21
  10   0   3   -0.56    0.19
 -10   0  -3   -0.26    0.21
 -12   0  -3    0.50    0.28
  12   0   3   -0.32    0.25
  14   0   3   -0.10    0.29
 -14   0  -3   -0.48    0.29
  16   0   3   -0.16    0.36
  18   0   3    0.19    0.43
  20   0   3   -0.18    0.50
  22   0   3   -0.73    0.54
  24   0   3    0.11    0.65
  26   0   3    0.88    0.66
  30   0   3   -1.44    0.81
  32   0   3    1.79    1.03
  34   0   3   -1.34    1.19
  37  -1  -3    4.14    1.28
  37   1  -3    2.91    1.16
  35  -1  -3   -1.62    0.92
  35   1  -3    1.49    0.94
  33  -1  -3   11.85    1.40
  33   1  -3   12.49    1.42
  31  -1  -3   17.56    1.70
  31   1  -3   17.77    1.63
  29  -1  -3   22.97    1.88
  29   1  -3   27.28    1.87
  27  -1  -3    0.42    0.53
  27   1  -3    0.61    0.59
  25  -1  -3   12.43    1.19
  25   1  -3   12.31    1.15
  23  -1  -3    1.80    0.57
  23   1  -3    2.29    0.54
  21  -1  -3   24.19    1.54
  21   1  -3   24.08    1.54
  21   1  -3   25.04    1.55
  19  -1  -3   36.38    2.13
  19  -1  -3   37.22    2.11
 -19  -1   3   39.35    2.11
  19   1  -3   37.97    2.09
  19   1  -3   35.61    2.08
 -17  -1   3   17.01    1.08
  17  -1  -3   16.54    1.06
  17  -1  -3   16.32    1.11
  17   1  -3   16.14    1.05
  17   1  -3   14.83    1.05
 -15  -1   3    1.28    0.31
  15  -1  -3    1.02    0.31
  15  -1  -3    1.03    0.28
 -15   1   3    2.02    0.35
  15   1  -3    1.80    0.31
  15   1  -3    0.80    0.29
  13  -1  -3  210.39   10.57
  13  -1  -3  213.11   10.34
 -13  -1   3  219.99   10.32
  13   1  -3  211.52   10.29
 -13   1   3  215.62   10.32
  13   1  -3  202.61   10.30
  11  -1  -3   54.56    2.60
 -11  -1   3   48.46    2.62
  11  -1  -3   48.54    2.55
  11  -1  -3   52.56    2.80
 -11   1   3   48.33    2.56
  11   1  -3   51.15    2.53
  11   1  -3   47.93    2.53
  -9  -1   3   48.70    2.30
   9  -1  -3   42.18    2.34
   9  -1  -3   42.79    2.50
   9   1  -3   45.42    2.28
   9   1  -3   42.92    2.28
   9   1  -3   52.53    2.45
   7  -1  -3  201.71    9.81
  -7  -1   3  198.61    9.77
  -7  -1   3  206.12    9.77
   7  -1  -3  209.92    9.82
   7   1  -3  201.01    9.75
   7   1  -3  207.04    9.90
  -7   1   3  199.99    9.82
  -7   1   3  204.80    9.82
   7   1  -3  190.55    9.75
  -7   1   3  212.08    9.99
  -5  -1   3   98.07    5.11
   5  -1  -3  113.08    5.36
   5  -1  -3   95.58    5.19
  -5  -1   3  101.13    5.12
   5  -1  -3  100.17    5.18
  -5  -1   3  120.21    5.27
  -5   1   3  117.74    5.37
  -5   1   3   99.48    5.18
  -5   1   3  102.21    5.19
   5   1  -3  118.82    5.28
  -3  -1   3  275.54   11.91
   3  -1  -3  230.75   11.79
   3  -1  -3  230.73   11.80
   3  -1  -3  276.90   11.98
  -3   1   3  230.21   11.80
  -3   1   3  221.42   11.78
  -3   1   3  247.59   11.97
   3   1  -3  249.21   11.88
  -1  -1   3    0.51    0.18
   1  -1  -3    0.35    0.11
   1  -1  -3    0.10    0.09
  -1   1   3    0.13    0.10
  -1   1   3    0.23    0.09
  -1   1   3    0.11    0.19
  -1  -1  -3   66.87    3.92
   1  -1   3   74.21    3.73
  -1  -1  -3   75.90    3.78
  -1  -1  -3   79.48    3.77
   1  -1   3   79.49    3.72
  -1   1  -3   76.84    3.71
   1   1   3   74.03    3.76
  -1   1  -3   77.67    3.70
   1   1   3   83.47    3.98
   1   1   3   79.44    3.78
  -5  -1  -3   43.84    2.16
   5  -1   3   39.21    2.09
   5   1   3   37.62    2.11
  -5   1  -3   44.18    2.09
  -7  -1  -3  364.73   16.84
   7  -1   3  340.10   16.81
  -7   1  -3  356.94   16.79
   7   1   3  332.41   16.82
   9  -1   3   19.33    1.15
  -9  -1  -3   19.80    1.20
  -9   1  -3   20.48    1.15
   9   1   3   19.65    1.17
 -11  -1  -3   12.55    0.88
  11  -1   3   11.57    0.82
 -11   1  -3   11.31    0.80
  11   1   3   10.56    0.83
  13  -1   3   25.49    1.56
 -13  -1  -3   26.52    1.57
 -13   1  -3   26.51    1.54
  13   1   3   26.23    1.57
  15  -1   3    0.46    0.38
 -15  -1  -3   -0.04    0.40
  15   1   3    0.21    0.35
 -15   1  -3    0.53    0.33
  17  -1   3    1.60    0.49
  17   1   3    1.54    0.44
  19  -1   3   51.30    2.91
  19   1   3   50.94    2.87
  21  -1   3   87.24    4.64
  21   1   3   85.46    4.62
  23  -1   3   11.43    1.27
  23   1   3   10.88    1.26
  25  -1   3   13.30    1.34
  25   1   3   13.53    1.41
  27  -1   3    5.51    1.44
  27   1   3    2.67    0.91
  29  -1   3   -0.64    0.89
  29   1   3   -1.45    0.83
  31  -1   3   -0.44    1.05
  31   1   3    0.25    0.91
  33  -1   3    2.70    1.10
  33   1   3    3.10    1.24
  36  -2  -3   -0.10    0.97
  36   2  -3    0.40    1.66
  36   2  -3   -0.39    0.98
  34  -2  -3    6.90    1.27
  34   2  -3    6.55    1.16
  34   2  -3    7.67    1.79
  32  -2  -3   -1.65    0.78
  32   2  -3    0.02    1.17
  32   2  -3   -0.58    0.75
  30  -2  -3    0.47    0.74
  30   2  -3    1.31    0.75
  30   2  -3   -0.24    1.02
  28  -2  -3   12.75    1.33
  28   2  -3    8.43    1.52
  28   2  -3   11.62    1.25
  26  -2  -3   11.93    1.26
  26   2  -3   11.24    1.72
  26   2  -3   15.44    1.24
  24  -2  -3   12.00    1.15
  24   2  -3   11.74    1.61
  24   2  -3   12.91    1.11
  22  -2  -3    4.64    0.72
  22   2  -3    6.72    0.75
  22   2  -3    5.57    1.07
  22   2  -3    6.31    0.78
  20  -2  -3   38.15    2.24
  20  -2  -3   43.91    2.82
  20   2  -3   38.03    2.14
  20   2  -3   38.02    2.17
  20   2  -3   37.25    2.59
 -18  -2   3    1.13    0.41
  18  -2  -3    0.91    0.67
  18  -2  -3    1.49    0.41
  18   2  -3    1.76    0.62
  18   2  -3    2.03    0.39
  18   2  -3    1.29    0.36
 -18   2   3    1.22    0.38
  16  -2  -3   42.14    2.27
  16  -2  -3   44.34    2.33
  16  -2  -3   43.90    2.77
 -16  -2   3   42.90    2.27
  16   2  -3   40.00    2.19
  16   2  -3   36.69    2.56
  16   2  -3   43.25    2.19
 -16   2   3   41.72    2.27
 -14  -2   3    9.24    0.77
  14  -2  -3   11.63    0.86
  14  -2  -3   13.21    1.28
  14  -2  -3   10.11    0.75
  14   2  -3   12.21    1.08
 -14   2   3   10.35    0.78
  14   2  -3    9.90    0.69
  12  -2  -3   44.62    2.20
  12  -2  -3   36.19    2.52
 -12  -2   3   38.90    2.12
  12  -2  -3   41.81    2.15
  12   2  -3   38.50    2.40
 -12   2   3   43.64    2.18
  12   2  -3   41.92    2.07
 -10  -2   3    0.30    0.17
 -10  -2   3    0.96    0.39
  10  -2  -3    0.71    0.24
  10  -2  -3    1.55    0.57
  10  -2  -3    0.53    0.19
  10   2  -3    0.56    0.12
  10   2  -3    0.60    0.11
 -10   2   3    0.42    0.22
  10   2  -3    1.39    0.44
   8  -2  -3    7.07    0.55
  -8  -2   3    6.95    0.48
   8  -2  -3    8.00    0.58
   8  -2  -3    9.82    0.98
  -8  -2   3    8.46    0.80
   8   2  -3    8.30    0.81
  -8   2   3   10.25    0.92
   6  -2  -3    1.98    0.25
  -6  -2   3    1.88    0.14
  -6  -2   3    1.56    0.14
  -6  -2   3    1.85    0.47
   6  -2  -3    1.64    0.51
  -6   2   3    1.03    0.37
  -6   2   3    1.60    0.23
   6   2  -3    1.38    0.43
  -6   2   3    1.55    0.24
  -4  -2   3  234.09   10.70
   4  -2  -3  211.98   10.42
   4  -2  -3  207.49   10.43
   4  -2  -3  233.91   10.79
  -4   2   3  211.39   10.76
  -4   2   3  189.19   10.47
  -4   2   3  210.40   10.41
   4   2  -3  227.61   10.71
  -2  -2   3  181.19    9.53
   2  -2  -3  193.04    9.29
   2  -2  -3  187.04    9.27
   2  -2  -3  199.09    9.64
  -2   2   3  185.95    9.25
  -2   2   3  189.25    9.63
   2   2  -3  211.88    9.58
  -2   2   3  187.26    9.28
   0  -2   3  637.90   29.98
   0  -2  -3  644.21   30.09
   0  -2  -3  633.87   30.43
   0  -2  -3  626.77   30.07
   0   2   3  613.24   30.04
   0   2  -3  644.57   30.37
   0   2   3  623.71   30.11
   0   2   3  592.44   30.38
   2  -2   3    0.22    0.31
   2  -2   3    0.30    0.09
  -2  -2  -3    0.22    0.37
  -2  -2  -3    0.08    0.17
  -2  -2  -3    0.35    0.17
   2   2   3    0.23    0.13
   2   2   3    0.04    0.38
  -2   2  -3    0.36    0.32
  -4  -2  -3    0.99    0.23
  -4  -2  -3    1.07    0.24
   4  -2   3    0.55    0.15
  -4  -2  -3    1.43    0.45
  -4   2  -3    0.68    0.15
   4   2   3    2.01    0.49
   4   2   3    0.69    0.19
  -4   2  -3    0.78    0.13
  -6  -2  -3   63.30    3.45
  -6  -2  -3   66.87    3.43
   6  -2   3   65.75    3.37
  -6   2  -3   68.20    3.34
   6   2   3   69.65    3.41
   6   2   3   72.51    3.85
   8  -2   3   69.79    3.88
  -8  -2  -3   66.93    3.46
   8  -2   3   64.85    3.41
   8   2   3   69.65    3.44
   8   2   3   68.82    3.88
  -8   2  -3   66.70    3.38
 -10  -2  -3   35.80    2.01
  10  -2   3   32.79    1.95
 -10   2  -3   37.65    1.93
  10   2   3   38.01    1.99
  10   2   3   37.05    2.43
 -12  -2  -3   -0.13    0.38
  12  -2   3    0.08    0.28
 -12   2  -3    0.22    0.27
  12   2   3    0.04    0.26
  12   2   3    0.52    0.52
  14  -2   3   34.83    2.02
 -14  -2  -3   32.91    2.04
  14   2   3   34.95    2.49
 -14   2  -3   35.98    1.97
  14   2   3   38.27    2.04
  16  -2   3    6.56    0.77
  16   2   3    7.01    0.79
 -16   2  -3    7.44    0.75
  16   2   3    7.53    1.26
  18  -2   3   14.33    1.22
  18   2   3   15.75    1.73
  18   2   3   14.10    1.18
  20  -2   3   10.35    1.10
  20   2   3   10.21    1.08
  22  -2   3   23.66    1.75
  22   2   3   22.55    1.74
  24  -2   3    2.87    0.79
  24   2   3    2.22    0.74
  26  -2   3    9.32    1.35
  26   2   3    8.54    1.14
  28  -2   3    0.59    0.86
  28   2   3    0.12    1.24
  28   2   3    0.55    0.88
  30  -2   3   15.22    1.65
  30   2   3   13.27    2.29
  30   2   3    9.83    1.41
  32  -2   3    0.46    1.16
  32   2   3    1.44    1.13
  32   2   3    0.35    1.61
  35  -3  -3    0.49    1.10
  35   3  -3    1.15    0.96
  33  -3  -3    7.23    1.31
  33   3  -3    5.02    1.73
  33   3  -3    6.93    1.08
  31  -3  -3    3.78    0.99
  31   3  -3    2.37    0.81
  31   3  -3    3.90    1.53
  29  -3  -3    2.92    1.42
  29   3  -3    3.48    0.74
  29   3  -3    1.09    1.23
  27  -3  -3    5.67    0.93
  27   3  -3    5.01    1.31
  27   3  -3    4.67    0.75
  25  -3  -3    2.87    0.76
  25   3  -3    3.88    1.17
  25   3  -3    4.51    0.67
  25   3  -3    3.20    0.62
  23  -3  -3    5.14    0.76
  23   3  -3    5.53    0.65
  23   3  -3    5.43    0.68
  23   3  -3    5.61    1.20
  21  -3  -3    3.93    0.64
  21   3  -3    4.22    0.53
  21   3  -3    3.63    1.00
  21   3  -3    3.50    0.51
  19  -3  -3   16.91    1.21
 -19  -3   3   17.11    1.24
  19   3  -3   16.12    1.75
  19   3  -3   16.26    1.05
 -19   3   3   16.02    1.39
  19   3  -3   16.33    1.02
 -17  -3   3   78.04    3.82
  17  -3  -3   72.37    3.82
 -17   3   3   72.00    3.82
  17   3  -3   72.80    3.66
  17   3  -3   72.40    3.72
  15  -3  -3   62.97    3.19
  15  -3  -3   59.15    3.83
 -15  -3   3   57.83    3.15
  15  -3  -3   59.99    3.22
  15   3  -3   61.68    3.01
  15   3  -3   59.23    2.99
  15   3  -3   62.25    3.68
 -15   3   3   63.97    3.20
  13  -3  -3    4.75    0.57
  13  -3  -3    5.46    0.69
 -13  -3   3    6.66    0.99
 -13  -3   3    5.73    0.59
  13  -3  -3    6.53    1.25
  13   3  -3    7.66    1.17
 -13   3   3    6.47    0.65
  11  -3  -3   60.44    3.11
  11  -3  -3   54.58    3.64
 -11  -3   3   66.66    3.57
  11  -3  -3   60.50    3.13
 -11  -3   3   60.86    3.05
 -11   3   3   58.17    3.10
  11   3  -3   62.58    3.56
 -11   3   3   59.45    3.62
   9  -3  -3   76.78    4.08
  -9  -3   3   74.94    3.99
   9  -3  -3   85.48    4.66
  -9  -3   3   75.35    4.45
  -9   3   3   78.24    4.06
  -9   3   3   94.07    4.70
   9   3  -3   85.97    4.55
   7  -3  -3   70.41    4.23
   7  -3  -3   74.92    3.73
  -7  -3   3   77.03    3.61
   7  -3  -3   75.37    3.72
   7   3  -3   72.17    4.23
  -7   3   3   66.17    4.16
  -7   3   3   80.32    3.72
  -5  -3   3   22.88    1.63
   5  -3  -3   17.72    1.08
   5  -3  -3   19.30    1.65
   5  -3  -3   18.02    1.10
  -5  -3   3   18.06    0.95
   5   3  -3   20.39    1.63
  -5   3   3   17.73    1.07
  -5   3   3   21.06    1.64
   3  -3  -3    1.62    0.27
   3  -3  -3    1.45    0.26
  -3  -3   3    1.32    0.60
   3  -3  -3    0.30    0.54
  -3   3   3    0.39    0.52
   3   3  -3    0.71    0.46
  -3   3   3    1.51    0.21
   1  -3  -3    4.75    0.44
   1  -3  -3    4.08    0.44
  -1  -3   3    3.69    0.27
  -1   3   3    4.22    0.34
  -1  -3  -3   78.84    4.27
  -1  -3  -3   85.56    4.26
   1  -3   3   97.23    4.84
  -1  -3  -3   88.21    4.80
   1  -3   3   79.59    4.17
   1   3   3   79.91    4.19
   1   3   3   93.06    4.83
   3  -3   3   22.34    1.13
  -3  -3  -3   24.73    1.27
  -3  -3  -3   20.87    1.21
  -3  -3  -3   20.89    1.72
   3  -3   3   19.17    1.75
   3   3   3   21.04    1.13
   3   3   3   17.39    1.64
  -5  -3  -3   24.33    1.39
   5  -3   3   20.69    1.28
  -5  -3  -3   27.13    1.96
  -5  -3  -3   23.29    1.41
   5   3   3   26.35    1.97
   5   3   3   24.21    1.30
  -7  -3  -3   63.54    3.23
   7  -3   3   63.97    3.15
  -7  -3  -3   63.51    3.71
  -7  -3  -3   62.83    3.26
   7  -3   3   54.31    3.71
   7   3   3   64.53    3.15
  -7   3  -3   63.76    3.10
  -7   3  -3   67.19    3.09
   7   3   3   55.59    3.71
   9  -3   3   -0.06    0.55
  -9  -3  -3    0.23    0.32
   9  -3   3    0.47    0.25
  -9  -3  -3    0.15    0.32
   9   3   3    0.43    0.59
   9   3   3   -0.05    0.22
 -11  -3  -3    5.91    0.70
  11  -3   3    5.12    0.60
 -11  -3  -3    6.45    0.77
  11   3   3    6.60    1.17
 -11   3  -3    7.06    0.61
  11   3   3    6.48    0.61
 -13  -3  -3    0.10    0.78
  13  -3   3   -0.12    0.33
 -13   3  -3    0.02    0.31
  13   3   3   -0.46    0.30
  13   3   3    0.44    0.64
  15  -3   3    2.52    0.52
 -15   3  -3    3.31    0.51
  15   3   3    2.50    0.92
  15   3   3    1.94    0.45
  17  -3   3    0.62    0.51
  17   3   3    0.95    0.87
 -17   3  -3    0.13    0.45
  17   3   3    0.47    0.44
  19  -3   3    4.23    0.70
  19   3   3    4.39    1.28
  19   3   3    4.57    0.68
  21  -3   3    4.24    0.79
  21   3   3    4.79    0.78
  21   3   3    4.01    1.30
  23  -3   3   40.82    2.53
  23   3   3   38.07    2.42
  23   3   3   36.33    3.38
  25   3   3   18.28    1.65
  25   3   3   18.04    2.79
  27  -3   3   16.94    1.86
  27   3   3   20.40    1.81
 -29  -3  -3   10.83    1.73
  29  -3   3   13.66    1.62
  29   3   3   13.73    2.53
  29   3   3   13.95    1.72
  31  -3   3   -1.34    1.00
 -31  -3  -3   -0.19    1.33
  31   3   3    0.59    1.87
  31   3   3    0.67    1.03
  32  -4  -3   -0.66    0.94
  32   4  -3   -1.57    1.63
  30  -4  -3    1.70    0.97
  30   4  -3    1.43    1.57
  30   4  -3    3.85    1.20
  28  -4  -3    1.21    0.76
  28   4  -3    0.31    1.43
  28   4  -3   -0.22    0.54
  26  -4  -3    2.82    0.77
  26   4  -3    2.05    0.53
  26   4  -3    0.91    1.42
  24  -4  -3    2.46    0.68
  24   4  -3    1.48    1.35
  24   4  -3    3.11    0.46
  22  -4  -3    8.18    0.96
  22   4  -3    7.79    0.65
  22   4  -3    7.67    1.60
  22   4  -3    8.37    0.75
  20  -4  -3    2.70    0.61
  20   4  -3    2.91    1.18
  18  -4  -3   17.48    1.30
 -18  -4   3   19.85    1.34
 -18   4   3   18.91    1.40
  18   4  -3   16.39    2.08
  16  -4  -3    1.66    0.47
 -16  -4   3    1.00    0.47
 -16   4   3    1.37    0.53
  16   4  -3    2.27    0.99
  14  -4  -3   10.00    0.84
 -14  -4   3    9.55    1.47
 -14  -4   3    8.76    0.80
  14   4  -3    6.81    1.29
 -14   4   3    9.46    0.89
 -12  -4   3   20.05    1.19
  12  -4  -3   18.73    1.29
 -12  -4   3   18.98    1.89
  12  -4  -3   19.18    1.25
  12   4  -3   18.41    1.95
 -12   4   3   20.43    1.24
  10  -4  -3    9.04    0.83
 -10  -4   3    9.61    1.42
  10  -4  -3    8.85    0.77
 -10  -4   3    8.78    0.69
 -10   4   3    9.51    0.74
  10   4  -3   11.37    1.56
 -10   4   3    9.78    1.50
   8  -4  -3    9.49    0.79
  -8  -4   3    8.95    0.62
  -8  -4   3   10.23    1.41
   8  -4  -3    7.63    0.74
  -8   4   3    8.32    0.67
   6  -4  -3    9.76    0.80
  -6  -4   3   10.13    1.54
   6  -4  -3   10.62    1.62
   6  -4  -3   10.89    0.82
  -6   4   3   11.92    1.54
   4  -4  -3   16.92    1.03
  -4  -4   3   16.83    0.87
  -4  -4   3   16.97    0.90
  -4   4   3   14.67    1.72
   4   4  -3   13.57    1.62
  -2  -4   3    6.36    1.14
   2  -4  -3    3.95    0.48
   2  -4  -3    2.71    0.95
  -2  -4   3    4.12    0.37
  -2  -4   3    4.02    0.36
   2  -4  -3    4.48    0.55
  -2   4   3    5.69    1.16
   2   4  -3    4.52    0.92
   0  -4   3    0.83    0.21
   0  -4  -3    0.04    0.26
   0  -4   3    0.80    0.77
   0  -4   3    0.42    0.20
   0  -4  -3    1.01    0.80
   0  -4  -3    0.18    0.28
   0   4   3    0.03    0.68
   0   4  -3    0.43    0.64
  -2  -4  -3   55.08    3.67
   2  -4   3   57.76    2.94
   2  -4   3   60.05    3.75
  -2  -4  -3   59.50    3.04
   2   4   3   57.74    2.86
  -2   4  -3   64.66    3.76
   2   4   3   56.77    3.79
   4  -4   3   12.58    0.83
  -4  -4  -3   14.03    1.88
  -4  -4  -3   13.88    0.97
  -4  -4  -3   12.65    0.97
  -4   4  -3   15.78    1.62
   4   4   3   13.32    0.74
   4   4   3   14.94    1.75
   6  -4   3    8.24    0.61
  -6  -4  -3    6.90    0.77
  -6  -4  -3    7.74    0.78
   6   4   3    6.36    1.19
   6   4   3    7.63    0.51
  -8  -4  -3   26.69    1.62
  -8  -4  -3   26.85    1.61
   8  -4   3   26.57    1.49
   8   4   3   23.47    2.33
   8   4   3   25.56    1.39
 -10  -4  -3   28.30    1.90
  10  -4   3   33.91    1.82
 -10  -4  -3   32.92    1.91
 -10   4  -3   31.17    1.65
 -10   4  -3   31.70    1.66
  10   4   3   32.63    1.71
  10   4   3   33.02    2.67
 -12  -4  -3   26.45    1.75
  12  -4   3   26.05    1.60
 -12   4  -3   26.16    1.49
  12   4   3   26.55    1.52
 -12   4  -3   25.90    1.57
  12   4   3   28.42    2.58
 -14  -4  -3   62.07    3.41
  14  -4   3   59.42    3.23
  14   4   3   58.34    3.12
 -14   4  -3   69.08    3.16
 -14   4  -3   56.54    3.44
  14   4   3   53.69    4.08
  16  -4   3   23.03    1.57
 -16  -4  -3   22.57    1.70
  16   4   3   17.49    2.47
 -16   4  -3   21.19    1.49
 -16   4  -3   23.08    1.50
  16   4   3   22.96    1.42
 -18  -4  -3    3.19    0.84
  18  -4   3    4.73    0.79
  18   4   3    5.62    1.45
 -18   4  -3    3.75    0.69
  18   4   3    4.10    0.63
 -18   4  -3    4.83    0.74
 -20  -4  -3   10.71    1.30
  20  -4   3   10.39    1.22
  20   4   3    7.55    1.70
  20   4   3   11.42    1.10
 -22  -4  -3    7.51    1.22
  22  -4   3    8.17    1.10
 -22   4  -3    7.85    1.09
  22   4   3    7.30    0.92
  22   4   3    8.22    1.80
  24  -4   3    8.29    1.14
 -24  -4  -3    7.23    2.10
 -24   4  -3    8.92    1.21
  24   4   3    7.09    0.99
  24   4   3    8.32    2.43
  26  -4   3    2.23    0.97
 -26  -4  -3    0.09    1.14
  26   4   3    0.27    0.83
  26   4   3    2.35    1.73
 -26   4  -3    0.07    0.99
 -28  -4  -3   18.72    2.19
  28  -4   3   21.47    2.05
  28   4   3   18.52    1.85
 -28   4  -3   20.98    2.14
  28   4   3   15.34    2.67
  29  -5  -3    0.21    0.93
  27  -5  -3    2.30    0.91
  27   5  -3    2.28    1.73
  25  -5  -3    0.47    0.76
  25   5  -3    2.02    1.62
  23  -5  -3    7.50    1.04
  23   5  -3    9.26    1.95
  21  -5  -3   -0.37    0.57
  21   5  -3    0.73    1.37
  19  -5  -3    0.22    0.54
  19   5  -3    0.09    1.18
 -19   5   3    0.35    0.65
  17  -5  -3    0.26    0.49
  17   5  -3    1.22    1.19
 -17   5   3    0.53    0.61
  15  -5  -3    4.21    0.65
 -15  -5   3    4.64    0.69
  15   5  -3    2.60    1.25
 -15   5   3    4.46    0.62
  13  -5  -3   12.70    1.06
 -13  -5   3   13.31    1.06
 -13   5   3    9.60    1.89
  13   5  -3   11.66    2.01
 -13   5   3   13.44    0.98
  11  -5  -3   52.52    2.91
 -11  -5   3   54.46    2.90
 -11  -5   3   53.60    2.84
 -11   5   3   53.74    3.87
  11   5  -3   56.86    3.86
  -9  -5   3   15.86    0.97
   9  -5  -3   14.51    1.07
  -9  -5   3   13.01    0.94
   9  -5  -3   12.64    1.06
   9   5  -3   10.01    1.76
   7  -5  -3    5.59    0.66
  -7  -5   3    4.62    0.57
  -7  -5   3    5.44    0.60
   7  -5  -3    4.61    0.62
  -7   5   3    7.47    1.43
   7   5  -3    7.93    1.54
  -5  -5   3    6.71    0.58
   5  -5  -3    6.83    0.77
   5  -5  -3    5.91    0.67
  -5  -5   3    6.47    0.57
   5   5  -3    5.85    1.40
  -5   5   3    4.24    1.28
   3  -5  -3    6.96    0.77
  -3  -5   3    6.00    0.54
   3  -5  -3    6.34    0.67
  -3  -5   3    4.74    0.59
  -3   5   3    4.74    1.30
   3   5  -3    4.71    1.24
   1  -5  -3    0.30    0.41
  -1  -5   3    0.14    0.26
   1  -5  -3   -0.04    0.36
  -1  -5   3    0.36    0.25
  -1   5   3   -0.55    0.95
   1   5  -3    0.62    0.85
   1  -5   3    0.28    0.30
   1  -5   3    0.17    0.28
  -1  -5  -3   -0.33    0.36
  -1  -5  -3    0.69    0.44
  -1   5  -3    0.47    0.94
   1   5   3    0.66    1.00
   3  -5   3   55.96    2.77
  -3  -5  -3   55.56    2.91
   3  -5   3   56.97    2.80
  -3  -5  -3   58.37    2.91
  -3   5  -3   45.78    3.65
   3   5   3   46.61    3.79
   5  -5   3    1.13    0.33
   5  -5   3    0.95    0.42
  -5  -5  -3    2.16    0.50
  -5  -5  -3    1.06    0.50
   5   5   3   -1.00    1.04
  -5   5  -3    0.21    0.82
   7  -5   3   10.78    1.03
  -7  -5  -3   12.30    1.07
   7  -5   3   11.19    0.88
  -7  -5  -3   11.92    1.10
   7   5   3   11.72    2.10
   9  -5   3    4.04    0.56
   9  -5   3    3.06    0.63
  -9  -5  -3    4.51    0.71
   9   5   3    3.99    1.40
  11  -5   3    6.75    0.73
 -11  -5  -3    5.78    0.86
  11   5   3    7.81    1.64
 -13  -5  -3    0.12    0.64
  13  -5   3    0.02    0.48
  13   5   3    0.41    1.21
  13   5   3    0.60    0.24
  13   5   3    0.68    0.23
 -15  -5  -3    0.65    0.69
  15  -5   3   -0.22    0.53
 -15   5  -3   -0.70    0.30
  15   5   3    0.24    1.30
  15   5   3   -0.17    0.30
 -17  -5  -3    0.72    0.78
  17  -5   3    1.48    0.66
 -17   5  -3    0.56    0.49
  17   5   3    0.72    1.37
  17   5   3    1.69    0.41
  19  -5   3    3.23    0.84
 -19  -5  -3    4.09    1.03
  19   5   3    3.43    1.66
 -19   5  -3    3.19    0.68
  19   5   3    3.89    0.64
 -21  -5  -3    1.62    1.01
  21  -5   3    2.29    0.85
  21   5   3    3.65    1.87
 -21   5  -3    2.17    0.77
 -23  -5  -3    8.03    1.40
  23  -5   3    7.60    1.20
  23   5   3    9.33    2.38
 -25  -5  -3    1.89    1.19
  25  -5   3    0.49    0.99
  25   5   3    0.49    2.00
  26  -6  -3    4.18    1.06
  26   6  -3    0.52    2.12
 -24  -6   3   -0.74    1.06
  24  -6  -3    0.36    0.84
  24   6  -3   -1.73    3.12
  22  -6  -3    0.98    0.76
 -22  -6   3   -0.41    0.92
  22   6  -3    1.24    1.69
  20  -6  -3    4.45    0.90
 -20  -6   3    3.57    1.02
  20   6  -3    3.13    1.68
 -18  -6   3    1.13    0.82
  18  -6  -3    0.87    0.67
  18   6  -3    0.47    1.54
  16  -6  -3    2.37    0.68
 -16  -6   3    2.41    0.73
  16   6  -3    1.48    1.47
 -14  -6   3    1.39    0.62
  14  -6  -3    0.37    0.52
  14   6  -3   -0.39    1.34
  12  -6  -3    5.28    0.73
 -12  -6   3    4.33    0.71
 -12  -6   3    3.84    0.98
 -12   6   3    3.25    1.43
  12   6  -3    2.82    1.52
 -10  -6   3    0.06    0.49
  10  -6  -3    1.13    0.50
 -10  -6   3    1.18    0.56
 -10   6   3    0.73    1.14
  10   6  -3   -1.00    1.31
  -8  -6   3    3.13    0.57
  -8  -6   3    2.29    0.53
   8  -6  -3    1.36    0.56
   8   6  -3    0.86    1.27
  -8   6   3    1.63    1.40
  -6  -6   3    7.67    0.86
   6  -6  -3    7.41    0.84
  -6  -6   3    7.55    0.87
  -6   6   3    7.01    1.66
   6   6  -3    6.72    1.77
  -4  -6   3    1.04    0.45
  -4  -6   3    1.84    0.42
   4  -6  -3    0.90    0.52
   4   6  -3   -0.22    1.15
  -4   6   3    0.13    1.18
  -2  -6   3   16.10    1.12
   2  -6  -3   17.70    1.29
  -2  -6   3   16.42    1.16
  -2   6   3   13.55    2.57
   2   6  -3   13.15    2.49
   0  -6   3   16.59    1.12
   0  -6   3   14.16    1.07
   0  -6  -3   16.99    1.26
   0   6   3   10.73    2.11
  -2  -6  -3   21.71    1.64
   2  -6   3   24.05    1.48
   2  -6   3   23.69    1.55
  -2   6  -3   27.97    2.87
   2   6   3   26.68    3.20
   4  -6   3    4.78    0.65
  -4  -6  -3    2.75    0.65
   4  -6   3    2.72    0.49
  -4   6  -3    1.19    1.22
   4   6   3    3.67    1.61
   6  -6   3    4.58    0.60
  -6  -6  -3    4.96    0.77
   6  -6   3    3.18    0.68
  -6   6  -3    3.87    1.41
   6   6   3    5.21    1.75
  -8  -6  -3    0.35    0.62
   8  -6   3    0.42    0.45
   8   6   3    0.81    1.38
 -10  -6  -3    4.24    0.84
  10  -6   3    3.07    0.62
  10   6   3    1.09    1.48
 -12  -6  -3    1.92    0.80
  12  -6   3    1.28    0.60
  12   6   3    1.04    1.54
  14  -6   3    1.59    0.67
 -14  -6  -3   -0.26    0.82
  14   6   3    0.96    2.27
 -16  -6  -3    0.81    0.90
  16  -6   3   -0.73    0.68
  16   6   3   -0.69    1.62
 -18  -6  -3   -0.81    1.00
  18  -6   3    2.48    0.85
  18   6   3    0.35    1.81
  20  -6   3   13.19    1.58
 -20  -6  -3   12.15    1.65
  20   6   3   10.31    2.51
 -22  -6  -3    1.28    1.23
  22  -6   3    3.53    1.05
  22   6   3    0.40    2.19
  21   7  -3    1.30    2.07
 -19  -7   3    2.00    1.13
  19  -7  -3    3.31    0.92
  19   7  -3    5.67    2.24
 -17  -7   3   -0.94    0.94
  17  -7  -3    0.21    0.80
  17   7  -3   -1.04    1.82
  15  -7  -3    0.08    0.71
 -15  -7   3    1.39    0.88
  15   7  -3    0.50    1.93
 -13  -7   3    1.15    0.81
  13  -7  -3    2.83    0.76
  13   7  -3    1.16    1.88
 -13   7   3    2.42    1.68
  11  -7  -3    5.71    0.90
 -11  -7   3    5.16    0.85
  11   7  -3    4.55    1.95
 -11   7   3    3.61    1.68
   9  -7  -3    0.49    0.67
  -9  -7   3    0.75    0.65
   9   7  -3    2.72    2.11
  -9   7   3    0.04    1.57
  -7  -7   3    1.13    0.61
   7  -7  -3    0.91    0.67
  -7   7   3   -0.36    1.54
   7   7  -3    1.03    1.94
   5  -7  -3    4.24    0.80
  -5  -7   3    3.24    0.67
  -5   7   3    6.06    1.86
   5   7  -3    4.89    2.17
   3  -7  -3    0.67    0.67
  -3  -7   3    1.32    0.55
   3   7  -3    1.47    1.59
  -3   7   3    1.14    1.67
  -1  -7   3    1.29    0.55
   1  -7  -3    1.03    0.69
   1   7  -3    0.79    1.56
  -1   7   3    0.23    1.68
  -1  -7  -3   -0.34    0.68
   1  -7   3    1.63    0.54
  -1   7  -3   -0.10    1.44
   1   7   3    1.23    1.67
  -3  -7  -3   -0.51    0.68
   3  -7   3    0.12    0.54
  -3   7  -3   -1.01    1.48
   3   7   3   -0.85    1.83
   5  -7   3    0.37    0.57
  -5  -7  -3    0.91    0.72
  -5   7  -3    0.19    1.53
   5   7   3    1.92    1.87
  -7  -7  -3    3.35    0.90
   7  -7   3    1.79    0.65
   7   7   3    3.65    2.02
   9  -7   3   11.48    1.25
  -9  -7  -3   13.93    1.59
   9   7   3    7.95    2.44
 -11  -7  -3    0.28    0.95
  11  -7   3    1.41    0.73
  11   7   3    2.10    1.91
 -13  -7  -3   -0.50    0.98
  13  -7   3   -0.09    0.76
  13   7   3    1.32    2.05
  15  -7   3    0.34    0.86
 -15  -7  -3    1.56    1.10
  15   7   3    0.16    2.25
 -10   8   3    3.36    2.25
   8  -8  -3    0.20    0.89
   8   8  -3    2.26    2.21
  -8   8   3   -0.09    1.79
   6  -8  -3    3.86    0.99
  -6   8   3    2.01    2.24
   6   8  -3    1.56    2.11
   4  -8  -3    0.63    0.87
  -4   8   3    1.57    2.20
   4   8  -3    0.76    1.94
   2  -8  -3    2.05    0.92
  -2   8   3   -0.54    2.28
   2   8  -3   -1.85    1.78
   0  -8  -3    0.99    0.93
   0   8   3    0.90    2.30
   0   8  -3    0.48    1.96
  -2  -8  -3    0.02    0.96
   2   8   3    1.83    2.32
  -2   8  -3    1.39    2.07
  -4  -8  -3   -0.40    0.99
   4   8   3    0.97    2.31
  -4   8  -3    2.16    2.10
  38   0  -4    0.92    1.16
  36   0  -4    0.56    1.03
  34   0  -4    5.80    1.14
  32   0  -4  275.21   13.77
  30   0  -4   37.44    2.46
  28   0  -4    6.83    0.94
  26   0  -4   37.59    2.30
  24   0  -4   86.52    4.56
  22   0  -4  134.21    6.77
  20   0  -4   17.30    1.17
  20   0  -4   16.18    1.13
  18   0  -4  595.15   28.96
  18   0  -4  590.40   28.97
 -18   0   4  617.85   28.96
  16   0  -4  695.39   33.42
  16   0  -4  676.63   33.42
 -16   0   4  713.19   33.41
  14   0  -4  367.60   18.21
 -14   0   4  381.24   18.20
  14   0  -4  383.11   18.21
 -12   0   4   88.37    4.32
  12   0  -4   85.94    4.33
  12   0  -4   87.70    4.33
 -10   0   4  130.45    6.43
 -10   0   4  131.70    6.45
  10   0  -4  132.23    6.44
  10   0  -4  134.23    6.44
  -8   0   4    8.34    0.52
  -8   0   4    8.51    0.52
   8   0  -4    8.88    0.51
   6   0  -4  264.62   12.51
   6   0  -4  255.15   12.52
  -6   0   4  257.93   12.53
  -6   0   4  262.25   12.52
   6   0  -4  263.21   12.52
  -4   0   4  499.45   23.68
   4   0  -4  474.39   23.67
  -4   0   4  509.38   23.68
  -2   0   4   36.04    1.78
  -2   0   4   34.77    1.78
   2   0  -4   35.05    1.78
   2   0  -4   37.26    1.78
   0   0   4   16.29    0.90
   0   0  -4   16.29    0.90
   0   0  -4   17.35    0.90
   0   0   4   17.56    0.90
   2   0   4  144.33    6.73
   2   0   4  130.82    6.76
  -2   0  -4  140.19    6.74
  -4   0  -4  329.52   16.28
   4   0   4  333.45   16.27
  -4   0  -4  349.78   16.27
   6   0   4    7.13    0.53
  -6   0  -4    6.79    0.53
   8   0   4  191.32    9.31
  -8   0  -4  189.40    9.29
  10   0   4    2.98    0.41
 -10   0  -4    2.41    0.37
  12   0   4  102.42    5.18
 -12   0  -4  101.74    5.14
 -14   0  -4    7.91    0.77
  14   0   4    7.21    0.76
  16   0   4    2.58    0.55
  18   0   4  156.25    7.89
  20   0   4   46.22    2.70
  22   0   4   22.33    1.65
  24   0   4   79.36    4.41
  26   0   4   54.41    3.28
  28   0   4   26.92    2.20
  30   0   4    5.77    1.25
  32   0   4    6.02    1.32
  37  -1  -4    0.91    1.04
  37   1  -4    0.77    1.02
  35  -1  -4    2.68    0.93
  35   1  -4    2.93    1.06
  33  -1  -4   63.85    3.85
  33   1  -4   68.93    3.87
  31  -1  -4   56.74    3.46
  31   1  -4   59.59    3.43
  29  -1  -4   -0.19    0.62
  29   1  -4   -0.71    0.57
  27  -1  -4  119.11    6.02
  27   1  -4  111.44    5.96
  25  -1  -4    5.03    0.71
  25   1  -4    4.80    0.74
  23  -1  -4   92.28    4.88
  23   1  -4   95.02    4.85
  21  -1  -4    8.73    0.86
  21   1  -4    9.43    0.85
  21   1  -4    8.96    0.84
  19  -1  -4  105.69    5.55
  19  -1  -4  106.98    5.54
 -19  -1   4  114.19    5.53
  19   1  -4  108.42    5.50
 -19   1   4  113.67    5.53
  19   1  -4  110.41    5.53
 -17  -1   4   79.12    3.96
  17  -1  -4   75.55    3.98
  17  -1  -4   78.32    3.99
  17   1  -4   77.77    3.93
  17   1  -4   74.34    3.95
 -17   1   4   82.00    3.98
  15  -1  -4  118.23    5.55
  15  -1  -4  100.94    5.24
  15  -1  -4  106.30    5.27
 -15  -1   4   98.25    5.22
  15   1  -4  108.19    5.23
 -15   1   4   99.39    5.23
  15   1  -4  106.04    5.21
  13  -1  -4   63.47    3.75
  13  -1  -4   68.89    3.42
 -13  -1   4   68.01    3.38
  13  -1  -4   62.74    3.42
  13   1  -4   68.92    3.43
 -13   1   4   67.36    3.40
  13   1  -4   71.66    3.39
  11  -1  -4   15.56    1.03
  11  -1  -4   12.76    0.78
 -11  -1   4   13.07    0.78
  11  -1  -4   12.10    0.79
 -11  -1   4   11.67    0.75
  11   1  -4   13.87    0.76
  11   1  -4   12.37    0.87
  11   1  -4   13.26    0.74
 -11   1   4   12.24    0.81
  -9  -1   4  467.36   23.10
   9  -1  -4  485.53   23.14
  -9  -1   4  462.81   23.11
   9  -1  -4  508.94   23.18
   9   1  -4  486.56   23.20
  -9   1   4  487.05   23.16
   9   1  -4  513.93   23.09
  -9   1   4  431.29   23.28
   9   1  -4  492.65   23.08
   7  -1  -4  524.67   25.04
   7  -1  -4  544.14   25.21
  -7  -1   4  534.68   25.08
   7  -1  -4  540.32   25.05
   7   1  -4  461.23   25.06
  -7   1   4  516.78   25.04
  -7   1   4  518.31   25.20
  -7   1   4  535.12   25.05
  -5  -1   4    0.56    0.06
   5  -1  -4    0.54    0.14
  -5  -1   4    0.79    0.21
  -5  -1   4    0.47    0.06
   5  -1  -4    0.57    0.15
  -5   1   4    1.26    0.31
   5   1  -4    0.50    0.16
  -5   1   4    0.82    0.14
   3  -1  -4   11.98    0.77
   3  -1  -4   13.35    0.74
  -3   1   4   12.96    0.73
  -3   1   4   14.29    0.76
  -3   1   4   13.08    0.90
   1  -1  -4   98.22    4.92
   1  -1  -4  110.05    5.11
  -1  -1   4  100.91    4.84
  -1  -1   4   99.22    4.83
  -1   1   4   98.68    4.90
  -1   1   4  101.54    5.10
  -1   1   4   94.76    4.97
   1  -1   4   43.38    2.11
  -1  -1  -4   39.79    2.14
   1  -1   4   40.76    2.09
  -1  -1  -4   44.69    2.17
  -1   1  -4   42.64    2.09
   1   1   4   42.66    2.16
  -1   1  -4   43.27    2.07
   1   1   4   42.72    2.36
   1   1   4   40.96    2.14
   3  -1   4  623.30   30.07
  -3  -1  -4  719.22   30.20
  -3  -1  -4  618.14   30.12
  -3   1  -4  611.59   30.07
   3   1   4  576.05   30.09
  -3   1  -4  616.31   30.04
   5  -1   4  565.79   27.96
  -5  -1  -4  567.95   28.02
  -5  -1  -4  635.18   28.01
  -5   1  -4  581.80   27.98
   5   1   4  582.18   27.99
  -5   1  -4  561.91   27.93
   7  -1   4  126.67    6.24
  -7  -1  -4  129.92    6.26
  -7   1  -4  126.72    6.20
   7   1   4  123.42    6.25
  -9  -1  -4  332.02   15.62
   9  -1   4  318.51   15.60
  -9   1  -4  317.53   15.56
   9   1   4  319.66   15.61
 -11  -1  -4  139.34    6.90
 -11   1  -4  138.51    6.84
  11   1   4  137.94    6.90
  13  -1   4   78.77    4.06
 -13  -1  -4   77.22    4.06
  13   1   4   77.27    4.06
 -13   1  -4   79.68    4.01
  15  -1   4   83.00    4.42
 -15   1  -4   84.28    4.36
  15   1   4   87.83    4.44
  17  -1   4   17.70    1.30
  17   1   4   16.17    1.28
  19  -1   4   12.48    1.18
  19   1   4   12.85    1.18
  21  -1   4  113.75    5.95
  21   1   4  113.07    5.93
  23  -1   4  119.38    6.24
  23   1   4  117.39    6.21
  25  -1   4   54.23    3.24
  25   1   4   51.23    3.18
  27  -1   4   53.44    3.30
  27   1   4   53.69    3.30
  29  -1   4   25.65    2.22
  29   1   4   24.44    2.15
  31  -1   4    7.32    1.40
  31   1   4    9.94    1.45
  33  -1   4    6.42    1.42
 -33  -1  -4    8.38    1.72
  33   1   4    7.72    1.48
  36  -2  -4    8.64    1.35
  36   2  -4    7.28    1.88
  34  -2  -4   18.41    1.88
  34   2  -4   16.60    1.72
  34   2  -4   18.41    2.60
  32  -2  -4   31.91    2.27
  32   2  -4   26.90    2.81
  32   2  -4   32.08    2.20
  30  -2  -4   50.41    3.02
  30   2  -4   50.87    3.64
  30   2  -4   48.77    2.93
  28  -2  -4   19.71    1.61
  28   2  -4   17.59    1.50
  28   2  -4   20.82    2.17
  26  -2  -4   95.27    5.04
  26   2  -4   87.64    5.44
  26   2  -4  103.73    4.99
  24  -2  -4   50.47    2.86
  24   2  -4   51.17    2.79
  24   2  -4   50.54    3.29
  24   2  -4   50.43    2.77
  22  -2  -4   28.60    1.77
  22   2  -4   30.20    1.69
  22   2  -4   26.41    2.13
  22   2  -4   27.56    1.69
  20  -2  -4    0.57    0.70
  20  -2  -4    1.04    0.42
 -20  -2   4    2.13    0.47
  20   2  -4    0.65    0.54
  20   2  -4    1.42    0.37
  20   2  -4    1.20    0.37
 -18  -2   4   41.33    2.21
  18  -2  -4   38.61    2.20
  18  -2  -4   44.16    2.73
  18  -2  -4   38.29    2.27
  18   2  -4   40.12    2.16
  18   2  -4   40.36    2.52
  18   2  -4   38.43    2.11
 -18   2   4   37.51    2.20
  16  -2  -4   16.57    1.41
 -16  -2   4   12.49    0.90
  16  -2  -4   13.07    0.91
  16  -2  -4   13.00    0.97
  16   2  -4   14.21    1.20
  16   2  -4   12.59    0.82
 -16   2   4   11.61    0.90
  16   2  -4   12.07    0.82
  14  -2  -4  144.70    7.26
  14  -2  -4  144.40    7.29
  14  -2  -4  155.73    7.70
 -14  -2   4  137.71    7.22
  14   2  -4  148.15    7.53
 -14   2   4  146.98    7.28
  14   2  -4  148.17    7.18
  14   2  -4  154.18    7.17
  12  -2  -4  363.59   17.35
  12  -2  -4  385.90   17.77
  12  -2  -4  347.18   17.32
 -12  -2   4  318.86   17.44
 -12   2   4  378.43   17.70
  12   2  -4  348.15   17.20
  12   2  -4  314.41   17.21
 -12   2   4  357.90   17.34
  12   2  -4  415.74   17.62
 -10  -2   4   75.06    3.90
  10  -2  -4   74.90    4.07
  10  -2  -4   71.80    3.69
  10  -2  -4   74.27    3.71
 -10   2   4   72.18    3.70
  10   2  -4   79.68    3.93
 -10   2   4   61.77    3.99
 -10   2   4   79.20    3.72
  -8  -2   4    1.83    0.40
  -8  -2   4    1.45    0.17
  -8  -2   4    1.22    0.15
   8  -2  -4    1.05    0.22
   8  -2  -4    2.04    0.55
   8  -2  -4    0.95    0.23
  -8   2   4    1.18    0.23
  -8   2   4    2.04    0.45
  -8   2   4    1.45    0.27
   6  -2  -4   34.54    1.89
  -6  -2   4   38.10    2.12
   6  -2  -4   37.37    1.91
   6  -2  -4   38.94    2.28
  -6   2   4   35.13    1.88
   6   2  -4   37.19    2.12
  -6   2   4   33.54    2.20
  -6   2   4   37.25    1.90
   4  -2  -4   31.13    1.87
   4  -2  -4   28.97    1.56
  -4  -2   4   30.95    1.77
   4  -2  -4   25.82    1.50
   4   2  -4   29.70    1.73
  -4   2   4   24.22    1.47
  -4   2   4   30.72    1.87
  -4   2   4   27.07    1.50
  -2  -2   4    4.29    0.63
   2  -2  -4    4.89    0.40
   2  -2  -4    3.82    0.68
   2  -2  -4    5.37    0.39
   2   2  -4    3.52    0.58
  -2   2   4    4.17    0.35
  -2   2   4    4.04    0.67
  -2   2   4    5.16    0.41
   0  -2  -4  256.46   11.69
   0  -2  -4  239.65   11.31
   0  -2   4  226.28   11.19
   0  -2   4  221.23   11.18
   0   2  -4  211.74   11.52
   0   2   4  238.57   11.64
   0   2   4  234.49   11.30
   0   2   4  239.57   11.27
   2  -2   4    4.44    0.76
  -2  -2  -4    5.49    0.80
  -2  -2  -4    5.35    0.48
   2  -2   4    6.33    0.37
  -2  -2  -4    5.53    0.48
   2   2   4    5.10    0.74
   2   2   4    6.04    0.43
   4  -2   4  206.64    9.78
  -4  -2  -4  210.43    9.85
  -4  -2  -4  231.33   10.23
   4  -2   4  183.14   10.15
  -4  -2  -4  192.12    9.87
  -4   2  -4  201.94    9.75
  -4   2  -4  209.27    9.74
   4   2   4  189.87   10.23
   4   2   4  195.20    9.82
  -6  -2  -4   38.20    2.02
   6  -2   4   30.51    2.30
  -6  -2  -4   34.86    1.97
   6  -2   4   39.10    1.92
  -6   2  -4   37.07    1.87
   6   2   4   35.19    2.36
   6   2   4   40.65    1.96
  -6   2  -4   37.13    1.92
   8  -2   4   47.25    2.72
  -8  -2  -4   55.83    2.78
  -8  -2  -4   55.73    2.83
  -8   2  -4   55.96    2.68
   8   2   4   48.49    3.15
 -10  -2  -4   50.21    2.76
  10  -2   4   50.07    2.71
  10   2   4   48.44    3.16
 -10   2  -4   49.97    2.65
  10   2   4   59.44    2.76
  12  -2   4   12.49    0.93
 -12  -2  -4   12.16    1.00
  12   2   4   11.83    0.94
 -12   2  -4   13.30    0.89
  12   2   4   12.09    1.38
  14  -2   4   22.68    1.56
 -14   2  -4   25.85    1.52
  14   2   4   27.80    2.11
  14   2   4   24.95    1.58
  16  -2   4   43.13    2.52
 -16   2  -4   42.36    2.45
  16   2   4   44.14    2.50
  16   2   4   46.77    3.04
  18  -2   4   82.47    4.47
  18   2   4   86.60    4.48
  20  -2   4    8.86    1.04
  20   2   4    7.01    0.91
  22  -2   4  170.16    8.75
  22   2   4  173.06    8.72
  24  -2   4   17.96    1.69
  24   2   4   20.90    1.71
  26  -2   4   75.50    4.22
  26   2   4   71.32    4.17
  28  -2   4   15.67    1.82
  28   2   4   17.59    2.73
 -30  -2  -4   12.25    1.77
  30  -2   4   12.07    1.63
  30   2   4   15.08    2.44
  30   2   4    8.27    1.46
  32  -2   4   18.60    2.28
 -32  -2  -4   16.09    2.15
  32   2   4   18.26    2.87
  32   2   4   18.38    2.17
 -32   2  -4   16.16    2.05
  35  -3  -4    5.03    1.16
  35   3  -4    5.52    1.10
  35   3  -4    6.64    1.98
  33  -3  -4   23.19    1.97
  33   3  -4   23.80    1.88
  33   3  -4   23.10    3.06
  31  -3  -4   19.04    1.74
  31   3  -4   13.99    1.53
  31   3  -4   19.31    2.59
  29  -3  -4   23.64    1.84
  29   3  -4   19.49    2.50
  29   3  -4   19.31    1.53
  27  -3  -4   27.30    1.89
  27   3  -4   22.32    1.69
  27   3  -4   25.12    1.68
  27   3  -4   28.84    2.59
  25  -3  -4   55.68    3.16
  25   3  -4   51.10    3.71
  25   3  -4   57.47    2.97
  25   3  -4   55.95    2.97
  23  -3  -4   14.78    1.21
  23   3  -4   12.86    1.74
  23   3  -4   13.55    1.05
  23   3  -4   13.81    1.01
  21  -3  -4    0.37    0.38
  21   3  -4    0.06    0.33
  21   3  -4    0.08    0.42
  21   3  -4    0.38    0.68
 -19  -3   4  152.32    7.21
  19  -3  -4  147.00    7.23
 -19   3   4  156.02    7.41
  19   3  -4  141.11    7.05
  19   3  -4  126.47    7.63
 -17  -3   4   53.41    2.73
  17  -3  -4   54.07    2.76
  17   3  -4   44.91    2.66
 -17   3   4   52.69    2.78
  17   3  -4   56.11    2.56
  17   3  -4   44.20    3.16
  15  -3  -4    0.28    0.38
 -15  -3   4    0.10    0.31
  15  -3  -4    0.49    0.30
  15  -3  -4    2.15    0.76
  15   3  -4    0.32    0.60
 -15   3   4    0.20    0.36
  13  -3  -4   51.22    2.86
 -13  -3   4   62.68    3.31
  13  -3  -4   54.83    2.91
  13  -3  -4   58.74    3.52
 -13  -3   4   49.74    2.80
  13   3  -4   48.29    3.22
 -13   3   4   62.45    3.46
 -13   3   4   54.19    2.89
  11  -3  -4  252.08   11.81
  11  -3  -4  218.36   12.26
 -11  -3   4  253.16   11.71
  11  -3  -4  243.78   11.79
 -11  -3   4  248.44   12.17
 -11   3   4  239.24   12.31
  11   3  -4  232.11   12.17
 -11   3   4  250.07   11.79
   9  -3  -4   16.95    1.10
   9  -3  -4   17.81    1.10
  -9  -3   4   18.59    0.98
  -9   3   4   19.27    1.12
   7  -3  -4   50.79    2.65
   7  -3  -4   52.49    3.21
   7  -3  -4   52.85    2.65
  -7  -3   4   52.20    3.05
  -7  -3   4   50.42    2.48
  -7   3   4   52.64    2.63
  -7   3   4   50.24    2.61
  -7   3   4   47.55    3.13
   5  -3  -4   36.66    1.91
   5  -3  -4   40.79    2.51
   5  -3  -4   35.53    1.93
  -5  -3   4   37.42    2.38
  -5   3   4   36.01    1.88
   5   3  -4   34.11    2.53
  -5   3   4   32.15    2.40
  -5   3   4   36.52    1.90
   3  -3  -4    0.61    0.23
   3  -3  -4    0.39    0.53
  -3  -3   4    0.52    0.54
   3  -3  -4    0.37    0.24
  -3   3   4    0.57    0.18
  -3   3   4   -0.09    0.21
  -3   3   4    0.13    0.52
   3   3  -4    0.87    0.43
   1  -3  -4   26.60    2.18
  -1  -3   4   33.67    1.59
   1  -3  -4   34.16    1.74
   1  -3  -4   33.06    1.77
  -1   3   4   32.47    1.68
  -1   3   4   33.19    1.72
  -1  -3  -4   92.70    5.09
   1  -3   4   98.65    4.45
  -1  -3  -4   89.80    4.58
  -1  -3  -4   98.76    4.57
  -1   3  -4   76.33    4.90
   1   3   4   90.92    4.50
   1   3   4   92.34    5.09
  -3  -3  -4    7.49    0.64
  -3  -3  -4    7.66    1.17
   3  -3   4    6.65    0.49
  -3  -3  -4    6.19    0.61
   3  -3   4    8.27    1.20
   3   3   4    7.73    1.16
   3   3   4    8.50    0.55
  -5  -3  -4  220.38   10.92
  -5  -3  -4  232.68   10.45
  -5  -3  -4  215.56   10.39
   5  -3   4  198.38   10.89
   5  -3   4  220.32   10.31
   5   3   4  180.47   10.84
   5   3   4  220.91   10.33
  -7  -3  -4    9.67    0.80
   7  -3   4    8.23    1.29
   7  -3   4    8.32    0.63
  -7  -3  -4    8.15    0.77
   7   3   4    9.93    0.67
  -7   3  -4    9.22    0.57
  -7   3  -4    9.36    0.60
   7   3   4    6.74    1.20
  -9  -3  -4   16.51    1.21
  -9  -3  -4   17.45    1.21
   9  -3   4   17.28    1.10
  -9   3  -4   17.57    1.28
  -9   3  -4   16.84    1.06
   9   3   4   17.00    1.09
   9   3   4   22.27    1.86
  11  -3   4   41.77    2.27
 -11  -3  -4   39.41    2.40
 -11  -3  -4   43.58    2.37
 -11   3  -4   38.75    2.24
  11   3   4   41.39    2.26
 -11   3  -4   42.49    2.20
  11   3   4   44.40    2.99
  13  -3   4   43.73    2.43
 -13  -3  -4   44.88    2.56
  13   3   4   40.79    2.39
  13   3   4   44.35    3.16
 -13   3  -4   45.58    2.35
 -15  -3  -4   45.17    2.70
  15  -3   4   43.62    2.54
  15   3   4   45.92    3.30
 -15   3  -4   45.36    2.46
  15   3   4   45.72    2.52
 -17  -3  -4   23.07    1.79
  17  -3   4   23.56    1.65
  17   3   4   24.62    1.62
 -17   3  -4   24.58    1.70
  17   3   4   25.68    2.49
  19  -3   4   35.95    2.19
 -19  -3  -4   32.38    2.29
  19   3   4   34.79    2.11
  19   3   4   30.96    2.97
 -21  -3  -4   62.75    3.79
  21  -3   4   68.48    3.69
  21   3   4   63.24    3.58
  21   3   4   63.13    4.51
  23  -3   4   20.71    1.77
 -23  -3  -4   19.50    1.95
  23   3   4   21.66    2.67
  23   3   4   20.55    1.66
 -25  -3  -4   48.61    3.34
  25  -3   4   49.39    3.19
  25   3   4   54.80    4.28
  25   3   4   50.49    3.10
 -27  -3  -4   31.91    2.62
  27  -3   4   28.87    2.36
  27   3   4   26.53    2.26
  27   3   4   32.23    3.61
 -27   3  -4   33.40    2.55
  29  -3   4   13.40    1.66
 -29  -3  -4   14.08    1.82
  29   3   4   14.54    1.81
  29   3   4   13.55    2.50
 -29   3  -4   14.15    1.75
  34  -4  -4    7.20    1.33
  34   4  -4    4.71    2.94
  32  -4  -4   10.58    1.45
  32   4  -4    8.10    2.16
  30  -4  -4   22.79    1.90
  30   4  -4   19.94    3.17
  28  -4  -4   28.61    2.14
  28   4  -4   30.89    3.27
  28   4  -4   30.24    1.79
  26  -4  -4   17.42    1.60
  26   4  -4   21.44    2.65
  26   4  -4   18.50    1.21
  24  -4  -4    8.58    0.99
  24   4  -4    6.65    1.57
  24   4  -4    7.39    0.64
  22  -4  -4   61.22    3.40
  22   4  -4   61.83    4.14
  20  -4  -4   32.71    2.01
  20   4  -4   33.45    2.74
 -18  -4   4   25.24    1.59
  18  -4  -4   23.49    1.56
  18   4  -4   24.64    2.27
 -18   4   4   23.32    1.64
 -16  -4   4   54.68    2.87
  16  -4  -4   51.29    2.90
  16   4  -4   52.81    3.55
 -16   4   4   56.91    2.95
 -14  -4   4   72.53    4.39
  14  -4  -4   80.09    3.88
 -14  -4   4   81.66    3.81
 -14   4   4   70.38    4.52
 -14   4   4   79.53    3.86
  14   4  -4   62.17    4.37
  12  -4  -4    9.15    0.89
 -12  -4   4   10.15    0.71
  12  -4  -4    8.65    0.79
 -12  -4   4   10.10    1.42
 -12   4   4    9.83    0.84
  12   4  -4    7.45    1.31
 -12   4   4    7.79    1.45
 -10  -4   4   28.67    2.27
 -10  -4   4   28.55    1.56
  10  -4  -4   30.00    1.73
  10  -4  -4   29.73    1.71
  10   4  -4   28.61    2.31
 -10   4   4   30.67    2.46
 -10   4   4   30.10    1.66
  -8  -4   4    2.87    0.98
   8  -4  -4    5.51    0.64
   8  -4  -4    4.68    0.54
  -8  -4   4    4.13    0.45
  -8   4   4    5.07    0.55
   8   4  -4    2.92    0.91
  -6  -4   4  172.54    8.32
  -6  -4   4  172.01    9.06
   6  -4  -4  169.14    8.48
   6  -4  -4  174.99    8.51
   6  -4  -4  171.74    9.46
  -6   4   4  175.96    9.26
   6   4  -4  178.69    9.14
  -6   4   4  168.69    8.41
   4  -4  -4   29.08    1.64
  -4  -4   4   31.37    1.46
   4  -4  -4   28.33    2.35
   4  -4  -4   30.05    1.67
  -4  -4   4   25.93    2.32
  -4  -4   4   30.65    1.47
  -4   4   4   30.43    1.58
   4   4  -4   25.65    2.18
  -4   4   4   25.95    2.37
   2  -4  -4    3.72    0.46
   2  -4  -4    5.11    1.13
   2  -4  -4    2.23    0.41
  -2  -4   4    3.10    0.31
  -2  -4   4    3.39    0.96
  -2   4   4    2.96    0.35
   2   4  -4    5.24    0.98
  -2   4   4    4.14    1.05
   0  -4  -4   37.41    2.92
   0  -4   4   44.90    3.02
   0  -4  -4   45.36    2.32
   0  -4  -4   42.28    2.34
   0  -4   4   44.72    2.18
   0   4   4   47.51    3.15
   0   4  -4   40.13    2.90
   0   4   4   43.60    2.18
  -2  -4  -4   81.60    4.26
   2  -4   4   92.59    5.05
  -2  -4  -4   78.73    4.28
   2  -4   4   81.88    4.14
  -2   4  -4   84.46    4.89
   2   4   4   85.05    5.04
   2   4   4   85.23    4.13
  -4  -4  -4    4.16    0.58
  -4  -4  -4    5.44    0.59
   4  -4   4    3.90    0.43
   4   4   4    3.83    0.41
   4   4   4    4.32    1.07
   6  -4   4    0.12    0.27
  -6  -4  -4    0.02    0.37
  -6  -4  -4    1.02    0.41
   6   4   4    0.08    0.21
   6   4   4   -0.41    0.73
  -8  -4  -4   69.43    3.60
   8  -4   4   71.12    3.49
  -8  -4  -4   68.70    3.64
   8   4   4   68.70    3.42
   8   4   4   61.17    4.25
 -10  -4  -4   17.54    1.30
  10  -4   4   15.21    1.07
  10   4   4   17.69    2.17
 -10   4  -4   15.93    0.91
 -10   4  -4   15.58    0.90
  12  -4   4   48.49    2.66
 -12  -4  -4   47.94    2.80
  12   4   4   44.49    3.54
 -12   4  -4   47.92    2.53
  12   4   4   52.56    2.59
  14  -4   4    5.39    0.70
 -14  -4  -4    3.97    0.78
  14   4   4    3.77    0.55
  14   4   4    2.35    1.19
 -14   4  -4    3.80    0.55
 -16  -4  -4    0.52    0.67
  16  -4   4    1.00    0.57
  16   4   4    0.59    0.47
  16   4   4    2.76    1.27
 -16   4  -4    1.69    0.55
 -16   4  -4    1.15    0.52
 -18  -4  -4   73.60    4.15
  18  -4   4   75.06    4.00
 -18   4  -4   71.45    3.85
  18   4   4   71.42    5.00
  18   4   4   76.49    3.88
 -18   4  -4   69.53    3.90
 -20  -4  -4   35.35    2.39
  20  -4   4   31.99    2.16
 -20   4  -4   32.99    2.15
  20   4   4   29.72    3.24
  20   4   4   30.54    2.03
 -22  -4  -4   12.27    1.50
  22  -4   4   12.88    1.45
  22   4   4   10.92    1.33
  22   4   4   16.32    2.75
 -22   4  -4   14.33    1.53
 -24  -4  -4   27.44    2.32
  24  -4   4   24.21    2.09
 -24   4  -4   23.18    2.06
  24   4   4   28.20    3.41
  24   4   4   24.50    1.88
  26  -4   4   18.61    1.92
 -26  -4  -4   23.31    2.29
  26   4   4   17.08    3.24
 -26   4  -4   19.64    2.03
  26   4   4   19.62    1.80
  28  -4   4   22.30    2.26
 -28  -4  -4   23.74    2.56
  28   4   4   23.61    2.08
  28   4   4   19.77    3.67
 -28   4  -4   20.68    2.30
  31  -5  -4    2.35    1.13
  29   5  -4    8.52    2.20
  27  -5  -4   84.26    4.43
  27   5  -4   71.48    5.48
  25   5  -4   -1.01    1.39
  23  -5  -4    5.30    0.88
  23   5  -4    3.89    1.66
  21  -5  -4   30.21    2.04
  21   5  -4   33.73    3.13
  19  -5  -4   19.20    1.52
  19   5  -4   23.55    2.64
 -19   5   4   19.16    1.59
 -17  -5   4   23.09    1.63
  17  -5  -4   26.04    1.66
  17   5  -4   22.83    2.60
 -17   5   4   27.10    1.71
 -15  -5   4   13.67    1.13
  15  -5  -4   14.15    1.15
 -15   5   4   15.40    2.10
  15   5  -4   13.23    2.06
 -15   5   4   12.14    1.15
 -13  -5   4    1.26    0.44
  13  -5  -4    1.45    0.47
  13   5  -4    0.96    1.03
 -13   5   4    0.61    0.95
 -13   5   4    0.72    0.45
  11  -5  -4    5.48    0.68
 -11  -5   4    5.57    0.57
   9  -5  -4  174.63    8.19
  -9  -5   4  177.05    8.03
  -9  -5   4  168.70    8.05
   9   5  -4  154.11    8.93
  -9   5   4  145.95    9.01
  -7  -5   4    0.37    0.28
   7  -5  -4   -0.07    0.43
   7  -5  -4   -0.58    0.36
  -7  -5   4    0.46    0.28
   7   5  -4    0.64    0.94
  -7   5   4    0.81    0.94
  -5  -5   4   20.83    1.25
   5  -5  -4   21.91    1.45
  -5  -5   4   23.13    1.23
   5  -5  -4   19.87    1.42
   5   5  -4   27.24    2.37
  -5   5   4   25.90    2.49
  -3  -5   4   16.27    1.00
   3  -5  -4   16.48    1.20
   3  -5  -4   17.29    1.23
  -3  -5   4   17.23    1.00
  -3   5   4   19.23    2.31
   3   5  -4   19.96    2.15
   1  -5  -4    2.27    0.49
  -1  -5   4    1.88    0.42
  -1  -5   4    1.35    0.29
   1  -5  -4    1.75    0.46
   1   5  -4    2.49    1.02
  -1   5   4    2.96    1.25
  -1  -5  -4   33.25    2.01
  -1  -5  -4   32.21    2.00
   1  -5   4   34.52    1.84
   1  -5   4   37.89    1.88
  -1   5  -4   36.10    2.87
   1   5   4   32.90    2.96
  -3  -5  -4    0.25    0.50
  -3  -5  -4    0.74    0.45
   3  -5   4    1.54    0.30
   3  -5   4    1.40    0.41
  -3   5  -4   -0.17    0.85
   3   5   4   -0.70    1.02
   5  -5   4    5.31    0.58
  -5  -5  -4    4.81    0.70
   5  -5   4    4.50    0.61
  -5  -5  -4    5.18    0.71
   5   5   4    5.14    1.43
  -7  -5  -4    0.93    0.52
   7  -5   4    1.28    0.38
   7  -5   4    1.45    0.53
   7   5   4    3.05    1.32
   9  -5   4   15.19    1.26
   9  -5   4   15.21    1.10
  -9  -5  -4   15.12    1.30
   9   5   4   17.19    2.47
   9   5   4   15.03    0.85
 -11  -5  -4   57.30    3.13
  11  -5   4   54.64    2.91
  11   5   4   47.52    3.93
  11   5   4   53.56    2.69
  13  -5   4   49.70    2.83
 -13  -5  -4   50.79    3.04
  13   5   4   55.54    2.64
  13   5   4   46.19    4.03
 -15  -5  -4    2.95    0.83
  15  -5   4    0.93    0.61
  15   5   4    1.53    1.38
  17  -5   4   41.54    2.57
 -17  -5  -4   40.13    2.80
 -17   5  -4   42.02    2.26
  17   5   4   41.77    3.74
  17   5   4   42.06    2.29
 -19  -5  -4   19.97    1.98
  19  -5   4   17.41    1.66
 -19   5  -4   17.85    1.44
  19   5   4   18.13    1.32
 -21  -5  -4   19.40    2.45
  21   5   4   27.37    2.00
  21   5   4   27.09    3.52
  23  -5   4    6.83    1.23
 -23  -5  -4    7.57    1.44
  23   5   4   10.67    2.53
  25  -5   4    9.61    1.43
 -25  -5  -4    6.49    1.54
  25   5   4    7.38    2.56
  26  -6  -4   28.99    2.18
  26   6  -4   21.00    3.48
  24  -6  -4    7.29    1.10
  24   6  -4    1.92    1.80
  22  -6  -4    6.28    1.16
 -22  -6   4    7.75    1.23
  22   6  -4    8.34    2.10
  20  -6  -4   35.82    2.29
 -20  -6   4   35.70    2.42
  20   6  -4   29.41    3.55
  18  -6  -4   36.10    2.23
 -18  -6   4   33.71    2.29
  18   6  -4   33.67    3.49
  16  -6  -4   31.89    2.02
 -16  -6   4   31.70    2.09
  16   6  -4   31.45    3.30
 -16   6   4   28.65    3.25
 -14  -6   4    6.69    0.86
  14  -6  -4    7.98    0.93
  14   6  -4   11.30    2.07
  12  -6  -4    4.73    0.74
 -12  -6   4    4.52    0.69
  12   6  -4    7.64    1.84
 -12   6   4    4.79    1.63
 -10  -6   4   33.68    2.49
  10  -6  -4   38.96    2.33
 -10  -6   4   41.86    2.21
 -10   6   4   39.48    3.55
  10   6  -4   41.39    3.55
  -8  -6   4    3.22    0.56
  -8  -6   4    2.64    0.47
   8  -6  -4    3.63    0.65
   8   6  -4    3.56    1.39
  -8   6   4    2.55    1.45
  -6  -6   4    9.15    0.86
  -6  -6   4    6.91    0.78
   6  -6  -4    8.51    1.01
  -6   6   4   13.79    2.37
   6   6  -4   13.71    2.25
  -4  -6   4    3.20    0.45
  -4  -6   4    2.79    0.47
   4  -6  -4    2.06    0.63
  -4   6   4    4.30    1.51
   4   6  -4    4.36    1.41
  -2  -6   4   42.45    2.23
  -2  -6   4   46.29    2.25
   2  -6  -4   42.66    2.44
  -2   6   4   31.47    3.59
   0  -6  -4   28.82    2.03
   0  -6   4   31.71    1.88
   0   6  -4   35.04    3.22
   0   6   4   41.41    3.67
  -2  -6  -4    2.07    0.63
   2  -6   4    1.54    0.54
   2  -6   4    2.10    0.46
   2   6   4    5.40    1.81
  -2   6  -4    2.92    1.38
   4  -6   4    5.18    0.60
  -4  -6  -4    5.58    0.82
   4  -6   4    5.82    0.73
   4   6   4    6.05    1.81
  -4   6  -4    2.60    1.40
   6  -6   4    3.56    0.71
   6  -6   4    3.68    0.55
  -6  -6  -4    2.73    0.73
   6   6   4    4.33    1.73
  -8  -6  -4   20.28    1.62
   8  -6   4   18.73    1.32
   8   6   4   15.64    2.93
 -10  -6  -4   10.44    1.20
  10  -6   4   10.92    1.08
  10   6   4    8.13    2.05
 -12  -6  -4   11.15    1.30
  12  -6   4   10.07    1.04
  12   6   4    8.55    3.24
 -14  -6  -4    3.68    0.99
  14  -6   4    3.56    0.79
  14   6   4    0.62    1.71
 -16  -6  -4    2.85    1.06
  16  -6   4    4.40    0.90
  16   6   4    4.84    1.94
  18  -6   4   19.47    1.76
  18   6   4   14.76    2.78
 -20  -6  -4   16.95    1.88
  20  -6   4   16.95    1.73
  20   6   4   11.71    2.87
 -21  -7   4    6.34    1.88
  21  -7  -4    4.36    1.05
  21   7  -4    5.81    2.39
  19  -7  -4   24.92    2.02
 -19  -7   4   25.19    2.36
  19   7  -4   21.46    3.70
  17  -7  -4   14.07    1.58
 -17  -7   4   12.90    1.42
  17   7  -4   14.78    2.76
  15  -7  -4    0.43    0.70
 -15  -7   4   -0.90    0.79
 -15   7   4    1.79    1.69
  15   7  -4    0.66    1.85
 -13  -7   4    3.27    0.79
  13  -7  -4    3.06    0.83
  13   7  -4    1.06    2.18
 -13   7   4    2.26    1.72
 -11  -7   4    1.10    0.67
  11  -7  -4   -0.41    0.66
 -11   7   4    1.32    1.55
   9  -7  -4   18.79    1.60
  -9  -7   4   18.14    1.44
  -9   7   4   18.51    3.18
   7  -7  -4   15.92    1.47
  -7  -7   4   13.73    1.21
  -7   7   4   12.77    2.52
  -5  -7   4   12.17    1.09
   5  -7  -4   10.31    1.30
   5   7  -4   11.65    2.89
  -5   7   4   12.27    2.54
  -3  -7   4    9.56    1.03
   3  -7  -4   10.71    1.16
  -3   7   4   13.05    2.58
   3   7  -4   11.87    2.22
   1  -7  -4   21.07    1.63
  -1  -7   4   19.27    1.40
  -1   7   4   19.76    3.46
   1   7  -4   19.70    3.07
   1  -7   4    2.26    0.59
  -1  -7  -4    3.82    0.79
   1   7   4    1.47    1.85
  -1   7  -4    4.96    1.83
  -3  -7  -4    1.15    0.73
   3  -7   4   -0.01    0.51
  -3   7  -4    0.22    1.59
   3   7   4    1.61    2.08
   5  -7   4    2.29    0.62
  -5  -7  -4    1.68    0.79
   5   7   4    1.83    1.97
  -7  -7  -4    5.75    1.04
   7  -7   4    5.15    0.79
   7   7   4    5.51    2.34
   9  -7   4    7.77    0.92
  -9  -7  -4    6.51    1.16
   9   7   4    4.34    2.10
 -11  -7  -4    9.45    1.33
  11  -7   4   12.19    1.33
  11   7   4    7.44    2.39
 -13  -7  -4    3.27    1.11
  13  -7   4    4.38    0.92
  13   7   4    3.53    2.21
  15  -7   4   10.05    1.26
 -15  -7  -4   11.50    1.59
  15   7   4    4.08    2.60
 -10   8   4    4.44    2.25
  10   8  -4    3.84    2.34
   8  -8  -4    6.19    1.14
  -8   8   4    6.11    2.29
   8   8  -4    6.38    2.36
   6  -8  -4    6.14    1.10
  -6   8   4    6.37    2.61
   6   8  -4    6.81    2.33
   4  -8  -4    5.40    1.10
   4   8  -4    5.00    2.25
  -4   8   4    8.30    2.68
   2  -8  -4    4.59    1.13
   2   8  -4    3.52    2.20
  -2   8   4    5.53    2.48
   0  -8  -4    3.14    1.01
   0   8  -4    2.08    2.03
   0   8   4    1.28    2.34
  -2  -8  -4    1.39    1.02
   2   8   4    1.80    2.47
  -2   8  -4    0.83    2.11
   4   8   4    2.62    2.83
  38   0  -5   -0.29    1.06
  36   0  -5    0.28    0.90
  34   0  -5   -1.70    0.90
  32   0  -5    0.25    0.71
  30   0  -5   -0.19    0.65
  28   0  -5    0.26    0.53
  26   0  -5    0.36    0.49
  24   0  -5   -0.26    0.37
  22   0  -5   -0.56    0.35
 -20   0   5    0.47    0.36
  20   0  -5   -0.31    0.34
  20   0  -5    0.39    0.30
  18   0  -5   -0.19    0.25
 -18   0   5    0.30    0.27
  18   0  -5   -0.27    0.31
 -16   0   5   -0.36    0.24
  16   0  -5   -0.38    0.23
  16   0  -5   -0.07    0.19
  14   0  -5   -0.09    0.21
 -14   0   5    0.07    0.18
 -14   0   5    0.32    0.21
  14   0  -5    0.16    0.18
 -12   0   5    0.17    0.16
  12   0  -5    0.11    0.14
  12   0  -5    0.28    0.17
 -12   0   5    0.14    0.16
 -10   0   5    0.59    0.15
  10   0  -5    0.14    0.14
  10   0  -5    0.65    0.14
 -10   0   5    0.30    0.14
  10   0  -5    0.28    0.14
   8   0  -5    0.06    0.09
   8   0  -5    0.18    0.11
  -8   0   5   -0.03    0.10
  -8   0   5    0.83    0.15
  -6   0   5   -0.08    0.08
  -6   0   5   -0.04    0.09
   6   0  -5    0.06    0.08
  -6   0   5   -0.01    0.08
   6   0  -5   -0.11    0.08
   6   0  -5    0.05    0.07
   4   0  -5   -0.04    0.09
  -4   0   5    0.01    0.08
   4   0  -5    0.07    0.08
  -4   0   5   -0.07    0.08
   2   0  -5    0.04    0.08
  -2   0   5   -0.04    0.08
  -2   0   5    0.14    0.10
   2   0  -5    0.09    0.09
   0   0   5    0.06    0.09
   0   0  -5    0.03    0.10
   0   0  -5    0.00    0.10
   2   0   5   -0.10    0.11
  -2   0  -5    0.15    0.15
  -2   0  -5    0.00    0.13
   2   0   5    0.09    0.17
  -4   0  -5   -0.12    0.17
  -4   0  -5    0.26    0.17
   4   0   5    0.03    0.16
  -6   0  -5    0.20    0.22
  -6   0  -5    0.35    0.22
   6   0   5    0.16    0.17
   8   0   5   -0.14    0.22
  -8   0  -5    0.06    0.25
  -8   0  -5    0.24    0.22
  10   0   5    0.34    0.28
 -10   0  -5   -0.04    0.29
  12   0   5    0.47    0.34
  14   0   5    0.13    0.38
  16   0   5    0.18    0.43
  18   0   5   -0.73    0.45
  20   0   5    0.56    0.57
  22   0   5    0.06    0.64
  24   0   5    0.17    0.69
  28   0   5    0.26    0.93
  30   0   5    1.49    1.07
 -30   0  -5   -0.03    1.19
  32   0   5   -0.55    1.14
 -32   0  -5   -0.07    1.30
  39  -1  -5    1.52    1.20
  39   1  -5    2.66    1.20
  37  -1  -5    3.16    1.13
  37   1  -5    3.89    1.12
  35  -1  -5    4.44    1.03
  35   1  -5    0.39    0.88
  33   1  -5   13.33    1.56
  31  -1  -5   15.67    1.56
  31   1  -5   15.85    1.50
  29  -1  -5    0.77    0.62
  29   1  -5   -0.41    0.57
  27  -1  -5    1.17    0.54
  27   1  -5    1.70    0.60
  25  -1  -5    6.41    0.81
  25   1  -5    6.10    0.77
  23  -1  -5   27.31    1.71
  23   1  -5   28.58    1.71
  23   1  -5   26.82    1.67
 -21  -1   5   16.43    1.18
  21  -1  -5   21.14    1.63
  21  -1  -5   15.65    1.20
  21   1  -5   17.59    1.19
  21   1  -5   17.64    1.18
  19  -1  -5   16.42    1.14
  19  -1  -5   15.96    1.39
 -19  -1   5   16.35    1.09
  19  -1  -5   16.27    1.09
  19   1  -5   16.31    1.08
 -19   1   5   16.70    1.12
  19   1  -5   16.57    1.08
  17  -1  -5    4.64    0.54
 -17  -1   5    3.07    0.43
  17  -1  -5    4.68    0.75
  17  -1  -5    3.53    0.46
  17   1  -5    3.22    0.66
 -17   1   5    3.98    0.52
  17   1  -5    3.46    0.41
  15  -1  -5    1.77    0.48
  15  -1  -5    1.42    0.32
  15  -1  -5    1.12    0.26
 -15  -1   5    2.02    0.30
  15   1  -5    2.57    0.32
 -15   1   5    1.58    0.31
  15   1  -5    1.03    0.27
  13  -1  -5    8.64    0.62
 -13  -1   5    8.91    0.61
  13  -1  -5    7.96    0.83
 -13  -1   5    8.80    0.61
  13  -1  -5   10.33    0.68
  13   1  -5    8.32    0.57
 -13   1   5    8.59    0.66
 -13   1   5    9.41    0.67
  13   1  -5    8.81    0.57
  11  -1  -5    4.02    0.56
  11  -1  -5    2.74    0.34
 -11  -1   5    2.34    0.28
 -11  -1   5    2.19    0.29
  11  -1  -5    2.24    0.29
  11   1  -5    2.73    0.26
  11   1  -5    2.59    0.27
 -11   1   5    3.39    0.49
 -11   1   5    2.38    0.31
 -11   1   5    2.71    0.33
  11   1  -5    3.02    0.37
  -9  -1   5  109.06    5.11
   9  -1  -5   90.58    5.43
   9  -1  -5  112.71    5.17
   9  -1  -5  111.84    5.18
  -9  -1   5  113.07    5.11
   9   1  -5  104.55    5.17
  -9   1   5   99.40    5.16
  -9   1   5  109.95    5.18
   9   1  -5  111.61    5.09
  -9   1   5   90.89    5.28
   9   1  -5  102.40    5.08
   7  -1  -5  244.89   11.79
  -7  -1   5  262.28   11.80
  -7  -1   5  234.02   11.72
  -7  -1   5  243.81   11.72
   7  -1  -5  240.24   11.94
   7  -1  -5  235.48   11.79
  -7   1   5  246.01   11.80
   7   1  -5  234.44   11.79
  -7   1   5  250.30   11.96
   7   1  -5  258.52   11.70
  -7   1   5  236.59   11.79
   5  -1  -5    1.32    0.33
  -5  -1   5    1.33    0.22
  -5  -1   5    0.90    0.10
  -5  -1   5    0.94    0.10
   5  -1  -5    0.93    0.18
  -5   1   5    1.46    0.33
  -5   1   5    0.68    0.17
  -5   1   5    0.89    0.15
   3  -1  -5  259.77   12.88
   3  -1  -5  280.06   13.08
  -3  -1   5  252.94   12.80
  -3  -1   5  254.80   12.80
  -3   1   5  295.16   13.10
  -3   1   5  274.41   12.90
  -3   1   5  255.01   12.87
  -1  -1   5    0.54    0.11
  -1  -1   5    0.72    0.12
   1  -1  -5    0.69    0.17
   1  -1  -5    0.56    0.17
   1  -1  -5    0.83    0.28
   1   1  -5    0.66    0.08
  -1   1   5    0.33    0.21
   1   1  -5    0.70    0.09
  -1   1   5    0.45    0.14
  -1   1   5    0.56    0.19
  -1  -1  -5  610.27   29.93
  -1  -1  -5  691.71   29.99
   1  -1   5  602.48   29.86
   1  -1   5  634.94   29.88
  -1   1  -5  607.47   29.84
   1   1   5  678.41   29.93
   1   1   5  565.48   30.11
  -1   1  -5  622.29   29.86
   1   1   5  598.61   29.93
  -3  -1  -5   41.57    2.19
  -3  -1  -5   41.51    2.21
   3  -1   5   42.47    2.15
  -3   1  -5   41.34    2.16
  -3   1  -5   44.28    2.13
  -5  -1  -5  133.04    6.68
   5  -1   5  141.95    6.63
  -5  -1  -5  130.16    6.64
  -5   1  -5  131.83    6.63
   5   1   5  138.36    6.66
   7  -1   5  114.09    5.48
  -7  -1  -5  110.46    5.53
  -7  -1  -5  115.48    5.50
  -7   1  -5  112.66    5.44
   7   1   5   92.10    5.56
  -7   1  -5  115.16    5.50
  -9  -1  -5  369.58   18.11
   9  -1   5  376.51   18.05
  -9  -1  -5  359.27   18.05
  -9   1  -5  378.98   18.00
   9   1   5  378.74   18.06
  11  -1   5  114.66    5.93
 -11  -1  -5  121.79    5.95
 -11   1  -5  119.39    5.89
  11   1   5  117.17    5.95
  13  -1   5    1.65    0.44
 -13  -1  -5    2.26    0.47
  13   1   5    2.56    0.49
 -13   1  -5    1.86    0.43
  15  -1   5    6.98    0.79
  15   1   5    5.03    0.67
  17  -1   5    0.85    0.54
  17   1   5    0.84    0.51
  19  -1   5    6.58    0.87
  19   1   5    5.48    0.80
  21  -1   5    2.56    0.77
  21   1   5    4.88    0.86
  23  -1   5    2.66    0.82
  23   1   5    4.21    0.90
  25  -1   5    5.72    1.01
  25   1   5    7.25    1.11
  27  -1   5    3.59    1.03
  27   1   5    3.96    1.03
 -29  -1  -5    3.30    1.09
  29  -1   5    3.02    1.09
 -29   1  -5    3.73    1.25
  29   1   5    3.38    1.08
  31  -1   5    1.15    1.09
 -31  -1  -5    4.52    1.38
  31   1   5    0.91    1.11
 -31   1  -5    1.77    1.39
  38  -2  -5    1.52    1.22
  38   2  -5   -1.09    1.01
  38   2  -5    1.15    1.69
  36  -2  -5    3.66    1.10
  36   2  -5    5.58    1.14
  36   2  -5    5.20    1.71
  34  -2  -5   -0.06    0.86
  34   2  -5    0.55    0.85
  34   2  -5    0.80    1.26
  32  -2  -5    0.54    0.81
  32   2  -5    0.53    1.12
  32   2  -5    1.06    0.74
  30  -2  -5    2.27    0.77
  30   2  -5    2.15    1.11
  30   2  -5    0.92    0.67
  28  -2  -5   -0.13    0.57
  28   2  -5   -0.06    0.53
  28   2  -5   -0.43    0.81
  26  -2  -5    0.57    0.52
  26   2  -5    0.28    0.47
  26   2  -5    0.04    0.70
  24  -2  -5    7.80    0.92
  24   2  -5    6.91    0.83
  24   2  -5    8.82    1.33
  24   2  -5    7.03    0.86
  22  -2  -5   15.07    1.11
  22  -2  -5   14.01    1.68
  22   2  -5   14.76    1.04
  22   2  -5   14.43    1.04
  22   2  -5   13.89    1.45
  20  -2  -5   63.92    4.27
 -20  -2   5   77.72    3.84
  20  -2  -5   72.08    3.86
  20   2  -5   76.44    4.19
  20   2  -5   75.78    3.79
  20   2  -5   78.22    3.77
 -18  -2   5   -0.39    0.30
  18  -2  -5   -0.34    0.30
  18  -2  -5    0.22    0.33
  18  -2  -5    0.96    0.57
  18   2  -5    0.09    0.24
  18   2  -5    0.65    0.26
  18   2  -5    0.53    0.43
 -18   2   5    0.82    0.36
 -16  -2   5   35.17    1.95
  16  -2  -5   36.97    2.42
  16  -2  -5   36.69    2.02
  16  -2  -5   33.39    1.97
  16   2  -5   37.56    2.23
 -16   2   5   37.58    2.02
  16   2  -5   37.35    1.88
  16   2  -5   34.20    1.88
 -14  -2   5  144.92    6.79
  14  -2  -5  147.97    6.88
  14  -2  -5  123.65    7.19
  14  -2  -5  139.38    6.84
 -14   2   5  146.01    6.86
  14   2  -5  145.82    6.71
  14   2  -5  118.18    6.99
  14   2  -5  142.47    6.72
  12  -2  -5    5.28    0.50
  12  -2  -5    7.89    0.96
  12  -2  -5    5.91    0.56
 -12  -2   5    5.69    0.45
 -12  -2   5    4.26    0.65
 -12  -2   5    5.22    0.45
  12   2  -5    5.32    0.32
  12   2  -5    5.67    0.31
 -12   2   5    5.56    0.58
 -12   2   5    7.61    0.99
 -10  -2   5   30.15    1.41
 -10  -2   5   29.14    1.41
 -10  -2   5   25.68    1.66
  10  -2  -5   23.08    1.82
  10  -2  -5   26.71    1.50
  10  -2  -5   30.34    1.54
  10   2  -5   24.57    1.67
 -10   2   5   24.05    1.77
 -10   2   5   29.01    1.52
 -10   2   5   31.42    1.55
  -8  -2   5   26.63    1.34
   8  -2  -5   28.96    1.49
  -8  -2   5   28.17    1.34
   8  -2  -5   26.86    1.48
   8  -2  -5   26.37    1.82
  -8  -2   5   25.88    1.71
  -8   2   5   25.08    1.77
  -8   2   5   28.79    1.50
  -8   2   5   28.19    1.48
   8   2  -5   27.57    1.67
   6  -2  -5   27.96    1.53
  -6  -2   5   30.95    1.77
   6  -2  -5   28.54    1.52
   6  -2  -5   29.08    1.87
  -6   2   5   28.24    1.59
  -6   2   5   25.78    1.82
  -6   2   5   29.24    1.51
   6   2  -5   27.29    1.70
   4  -2  -5   37.55    1.96
   4  -2  -5   35.76    1.97
  -4  -2   5   42.20    2.23
   4  -2  -5   38.48    2.33
  -4   2   5   37.49    2.31
   4   2  -5   35.93    2.16
  -4   2   5   38.45    2.00
  -4   2   5   37.15    1.94
   2  -2  -5    9.56    0.99
   2  -2  -5   10.11    0.70
   2  -2  -5   12.49    0.71
  -2  -2   5   12.06    0.99
   2   2  -5   12.60    0.93
  -2   2   5    9.28    0.65
  -2   2   5    9.94    0.72
  -2   2   5   11.12    1.01
   0  -2  -5   82.87    4.63
   0  -2  -5   88.82    4.29
   0  -2  -5   84.78    4.31
   0  -2   5   86.08    4.17
   0  -2   5   86.17    4.19
   0   2   5   79.61    4.38
   0   2   5   97.13    4.71
   0   2   5   84.55    4.26
  -2  -2  -5    0.03    0.18
  -2  -2  -5    0.60    0.44
   2  -2   5    0.67    0.14
   2  -2   5    1.50    0.50
   2   2   5    0.74    0.46
   4  -2   5    1.33    0.22
  -4  -2  -5    1.30    0.32
  -4  -2  -5    0.79    0.31
   4   2   5    0.50    0.40
  -4   2  -5    1.29    0.21
  -4   2  -5    1.39    0.18
   4   2   5    1.34    0.27
   6  -2   5    0.23    0.18
  -6  -2  -5    0.30    0.26
  -6  -2  -5    0.80    0.31
   6   2   5    0.07    0.40
   6   2   5    0.23    0.28
  -6   2  -5    0.18    0.17
  -8  -2  -5  268.90   13.65
  -8  -2  -5  277.90   13.61
   8  -2   5  289.71   13.57
   8   2   5  284.26   13.59
  -8   2  -5  294.92   13.50
   8   2   5  262.42   14.02
  -8   2  -5  276.47   13.56
  10  -2   5   15.17    1.02
 -10  -2  -5   14.49    1.12
 -10  -2  -5   15.07    1.06
  10   2   5   15.41    1.04
 -10   2  -5   15.58    0.95
 -10   2  -5   14.45    1.01
  10   2   5   13.77    1.47
 -12  -2  -5    7.13    0.87
  12  -2   5    7.34    0.75
 -12   2  -5    8.62    0.73
  12   2   5    7.34    1.24
  12   2   5    7.67    0.76
 -14  -2  -5   12.23    1.12
  14  -2   5   10.77    0.96
 -14   2  -5    9.27    0.87
  14   2   5   11.31    1.49
  14   2   5   11.95    0.99
  16  -2   5   83.05    4.41
  16   2   5   83.90    4.40
  18  -2   5   64.26    3.46
  18   2   5   59.93    3.43
  20  -2   5    3.02    0.76
  20   2   5    2.45    0.70
  22  -2   5    5.00    0.96
  22   2   5    7.12    0.99
  24  -2   5    1.37    0.82
 -24  -2  -5    0.35    0.93
  24   2   5    1.45    0.77
 -26  -2  -5   -0.53    0.83
  26  -2   5    0.61    0.85
  26   2   5   -0.02    0.82
  28  -2   5    4.84    1.23
 -28  -2  -5    5.88    1.41
 -28   2  -5    5.78    1.26
  28   2   5    5.31    1.76
  28   2   5    5.29    1.15
  30  -2   5    3.65    1.21
 -30  -2  -5    2.19    1.37
  30   2   5    3.78    1.16
 -30   2  -5    1.62    1.20
  30   2   5    2.73    1.84
  37  -3  -5    1.23    1.22
  37   3  -5    1.88    1.82
  35  -3  -5    5.30    1.17
  35   3  -5    7.38    1.11
  35   3  -5    7.29    1.92
  33  -3  -5    0.51    0.88
  33   3  -5    0.05    0.77
  33   3  -5    0.05    1.29
  31  -3  -5   -0.49    0.71
  31   3  -5   -0.75    1.12
  31   3  -5   -0.16    0.65
  29  -3  -5    4.98    0.90
  29   3  -5    4.90    0.76
  29   3  -5    4.30    1.33
  27  -3  -5    0.45    0.57
  27   3  -5   -0.01    0.47
  27   3  -5    0.15    0.93
  27   3  -5   -0.57    0.56
  25  -3  -5   -0.68    0.48
  25   3  -5    1.54    0.87
  25   3  -5    0.26    0.40
  25   3  -5   -0.36    0.46
  23  -3  -5   17.86    1.38
  23   3  -5   16.55    1.87
  23   3  -5   19.51    1.20
  23   3  -5   19.86    1.25
  21  -3  -5   15.09    1.17
  21   3  -5   16.59    0.98
  21   3  -5   13.68    0.94
  19  -3  -5    3.59    0.59
 -19  -3   5    3.78    0.54
  19   3  -5    4.34    0.48
  19   3  -5    4.14    0.42
 -19   3   5    4.78    0.78
  19   3  -5    3.43    0.94
  17  -3  -5   88.53    4.27
  17  -3  -5   69.50    4.76
 -17  -3   5   85.81    4.20
 -17   3   5   88.63    4.29
  17   3  -5   80.88    4.63
  15  -3  -5    1.80    0.41
  15  -3  -5    2.28    0.41
  15  -3  -5    1.94    0.72
 -15  -3   5    1.89    0.35
 -15   3   5    1.37    0.42
 -15   3   5    1.45    0.64
  15   3  -5    2.16    0.70
  13  -3  -5    2.89    0.43
  13  -3  -5    3.83    0.85
 -13  -3   5    3.30    0.37
  13  -3  -5    2.24    0.43
 -13  -3   5    2.69    0.67
  13   3  -5    3.76    0.83
 -13   3   5    3.91    0.50
 -13   3   5    3.99    0.86
  11  -3  -5    8.73    1.25
 -11  -3   5    5.67    0.47
  11  -3  -5    6.45    0.64
 -11  -3   5    7.61    0.98
  11  -3  -5    6.03    0.61
 -11   3   5    5.62    0.62
   9  -3  -5   11.12    1.30
   9  -3  -5    8.57    0.68
  -9  -3   5    7.73    0.47
  -9  -3   5    8.73    1.13
   9  -3  -5    7.49    0.65
  -9  -3   5    7.27    0.46
  -9   3   5    8.66    1.15
  -9   3   5    8.14    0.68
  -9   3   5    8.40    0.63
   9   3  -5    9.39    1.09
   7  -3  -5   51.02    2.78
  -7  -3   5   58.97    3.21
   7   3  -5   54.00    3.34
  -7   3   5   49.88    2.75
  -7   3   5   53.59    2.79
  -7   3   5   57.84    3.36
   5  -3  -5    9.11    1.29
   5  -3  -5   12.49    0.79
   5  -3  -5   11.65    0.77
  -5  -3   5   11.62    1.24
  -5   3   5   10.09    1.27
  -5   3   5   11.35    0.72
  -5   3   5   10.89    0.76
   3  -3  -5   30.10    1.57
  -3  -3   5   27.06    1.98
   3  -3  -5   28.41    2.12
   3  -3  -5   29.97    1.58
  -3   3   5   29.72    1.51
  -3   3   5   30.05    1.57
   3   3  -5   23.77    1.89
  -3   3   5   24.80    2.07
  -1  -3   5  141.75    7.28
  -1  -3   5  131.57    6.65
   1  -3  -5  138.56    7.34
   1  -3  -5  135.31    6.83
   1  -3  -5  132.84    6.81
  -1   3   5  137.13    6.80
  -1   3   5  125.80    6.75
  -1   3   5  154.24    7.43
   1   3  -5  151.37    7.27
  -1  -3  -5   -0.11    0.26
   1  -3   5    0.45    0.55
   1  -3   5    0.06    0.12
  -1  -3  -5    0.61    0.31
  -1  -3  -5    0.50    0.54
   1   3   5    0.59    0.57
   1   3   5   -0.12    0.19
  -3  -3  -5    1.19    0.35
  -3  -3  -5    0.05    0.57
  -3  -3  -5    0.54    0.30
   3  -3   5    0.26    0.57
   3  -3   5    1.19    0.20
   3   3   5    0.81    0.23
   3   3   5    0.36    0.64
  -5  -3  -5    0.83    0.35
   5  -3   5    1.58    0.68
  -5  -3  -5    1.51    0.70
  -5  -3  -5    0.20    0.35
   5  -3   5    0.85    0.23
   5   3   5    1.68    0.75
   5   3   5    1.04    0.28
   7  -3   5    1.71    0.71
  -7  -3  -5    2.07    0.46
   7  -3   5    2.23    0.54
  -7  -3  -5    3.50    0.54
  -7   3  -5    2.99    0.36
   7   3   5    3.22    0.90
   7   3   5    3.27    0.42
  -9  -3  -5   17.14    1.15
   9  -3   5   13.43    0.99
  -9  -3  -5   16.00    1.17
   9   3   5   15.48    1.01
   9   3   5   12.84    1.62
  -9   3  -5   15.67    0.95
  -9   3  -5   14.52    0.92
  11  -3   5   13.90    0.99
 -11  -3  -5   11.45    1.11
  11   3   5   12.73    1.66
  11   3   5   13.07    0.99
 -11   3  -5   13.94    0.91
  13  -3   5   13.61    1.09
 -13  -3  -5   15.31    1.26
 -13   3  -5   12.99    0.98
  13   3   5   13.88    1.06
  13   3   5   13.55    1.77
 -13   3  -5   13.22    1.05
 -15  -3  -5    5.94    0.89
  15  -3   5    6.17    0.79
  15   3   5    6.27    0.75
 -15   3  -5    5.88    0.68
  15   3   5    5.60    1.23
 -15   3  -5    5.92    0.76
  17  -3   5    0.16    0.51
 -17  -3  -5    0.65    0.65
 -17   3  -5   -0.74    0.51
  17   3   5   -0.24    0.90
  17   3   5    0.34    0.51
 -19  -3  -5    3.39    0.89
  19  -3   5    3.04    0.75
 -19   3  -5    3.44    0.80
  19   3   5    4.21    1.39
  19   3   5    3.87    0.75
 -21  -3  -5    2.01    0.88
  21  -3   5    3.13    0.78
  21   3   5    2.79    0.73
  21   3   5    3.96    1.39
 -21   3  -5    2.53    0.84
 -23  -3  -5    1.69    1.11
  23  -3   5   -0.23    0.73
  23   3   5    0.92    1.23
 -23   3  -5    0.92    0.86
  23   3   5    1.18    0.76
  25  -3   5    2.11    0.96
 -25  -3  -5    3.47    1.17
  25   3   5    1.43    0.85
 -25   3  -5    2.24    0.96
  25   3   5    1.97    1.53
  27  -3   5    1.33    0.95
 -27  -3  -5   -0.93    1.13
  27   3   5   -1.03    0.87
 -27   3  -5    1.96    1.09
  27   3   5   -0.54    1.53
  29  -3   5   -0.49    1.07
 -29  -3  -5    0.71    1.26
  29   3   5    0.61    1.06
  29   3   5    1.08    1.89
 -29   3  -5   -1.50    1.19
  34  -4  -5    2.06    1.15
  34   4  -5    3.74    2.08
  32  -4  -5    0.01    0.81
  32   4  -5    0.24    1.73
  30  -4  -5   -1.11    0.74
  30   4  -5   -0.13    1.49
  28  -4  -5    0.81    0.83
  28   4  -5   -0.23    0.48
  28   4  -5   -0.27    1.34
  26  -4  -5   22.65    1.73
  26   4  -5   22.33    1.26
  26   4  -5   21.76    2.61
  24  -4  -5   -1.15    0.53
  24   4  -5    0.04    1.05
  22  -4  -5    0.92    0.53
  22   4  -5    1.28    1.03
  20  -4  -5    0.24    0.43
 -20  -4   5    0.31    0.54
  20   4  -5    0.04    0.91
  18  -4  -5    2.09    0.51
 -18  -4   5    2.96    0.54
 -18   4   5    1.16    0.58
  18   4  -5    1.70    0.98
  16  -4  -5    3.79    0.58
 -16  -4   5    2.67    0.90
 -16  -4   5    3.77    0.52
 -16   4   5    3.72    0.59
  16   4  -5    2.49    0.99
 -16   4   5    5.02    1.16
  14  -4  -5    4.00    0.55
 -14  -4   5    3.71    0.46
 -14  -4   5    3.84    0.96
 -14   4   5    3.69    0.58
  14   4  -5    3.65    1.01
 -14   4   5    2.59    0.95
  12  -4  -5   71.29    3.39
  12  -4  -5   66.81    3.37
 -12  -4   5   60.88    3.83
 -12   4   5   53.31    3.94
  12   4  -5   57.28    3.85
 -12   4   5   73.19    3.36
  10  -4  -5   13.54    0.98
 -10  -4   5   10.08    0.93
  10  -4  -5   14.50    0.99
 -10   4   5   12.44    0.94
 -10   4   5   15.59    1.68
   8  -4  -5    0.33    0.33
  -8  -4   5    1.94    0.89
   8  -4  -5    0.63    0.36
  -8  -4   5    1.17    0.17
   8   4  -5    3.00    0.86
  -8   4   5    3.22    0.90
  -8   4   5    1.21    0.35
   6  -4  -5   38.13    1.96
   6  -4  -5   36.78    1.98
  -6   4   5   28.24    2.59
  -6   4   5   36.55    1.91
  -4  -4   5    1.29    0.89
   4  -4  -5    0.57    1.00
   4  -4  -5    1.30    0.39
   4  -4  -5    1.76    0.39
  -4   4   5    2.97    0.99
  -4   4   5    1.86    0.28
   4   4  -5    1.03    0.71
  -2  -4   5    7.05    0.44
  -2  -4   5    8.48    1.33
   2  -4  -5    6.89    0.70
   2  -4  -5    6.70    0.70
  -2   4   5    6.84    1.27
  -2   4   5    7.73    0.54
   2   4  -5    5.50    1.07
   0  -4  -5    0.09    0.35
   0  -4  -5    0.00    0.31
   0  -4   5    0.36    0.71
   0  -4   5    0.19    0.17
   0   4   5    0.14    0.19
   0   4   5    0.45    0.78
   0   4  -5    0.98    0.68
  -2  -4  -5   40.44    2.13
  -2  -4  -5   43.54    2.17
   2  -4   5   33.15    2.85
   2  -4   5   38.26    1.93
   2   4   5   36.40    1.96
   2   4   5   33.48    2.75
   4  -4   5   24.66    1.40
  -4  -4  -5   27.81    1.60
  -4  -4  -5   29.30    1.60
   4   4   5   25.54    1.40
   4   4   5   21.06    2.17
  -6  -4  -5    9.44    0.95
   6  -4   5    9.73    0.75
  -6  -4  -5   10.06    0.96
   6   4   5    9.64    1.63
   6   4   5   10.14    0.72
   8  -4   5    4.30    0.51
  -8  -4  -5    3.47    0.63
   8   4   5    4.44    0.56
   8   4   5    4.98    1.20
 -10  -4  -5    6.36    0.84
  10  -4   5    7.77    0.77
  10   4   5    8.20    0.72
 -10   4  -5    6.35    0.51
  10   4   5    9.61    1.83
 -10   4  -5    6.82    0.51
 -12  -4  -5    2.93    0.70
  12  -4   5    1.91    0.52
  12   4   5    2.06    1.23
  12   4   5    1.89    0.48
 -12   4  -5    2.21    0.39
 -14  -4  -5   10.19    1.17
  14  -4   5    7.34    0.92
 -14   4  -5    7.21    0.89
  14   4   5    7.37    1.55
 -14   4  -5    7.51    0.84
  14   4   5    7.74    0.88
 -16  -4  -5   31.90    2.18
  16  -4   5   31.71    1.99
  16   4   5   31.41    1.89
 -16   4  -5   30.21    1.86
  16   4   5   27.06    2.99
 -16   4  -5   29.52    1.85
  18  -4   5    1.73    0.69
 -18  -4  -5    1.48    0.84
 -18   4  -5    1.99    0.76
  18   4   5    2.18    1.30
  18   4   5    1.61    0.61
 -18   4  -5    1.28    0.62
  20  -4   5    1.06    0.71
 -20  -4  -5    0.91    0.86
  20   4   5    1.59    0.68
  20   4   5    1.79    1.37
 -20   4  -5    1.87    0.76
 -22  -4  -5    2.77    1.17
  22   4   5    1.73    0.74
 -22   4  -5    1.33    0.86
  22   4   5    2.45    1.61
 -24  -4  -5   -0.36    1.08
  24  -4   5    0.42    0.83
 -24   4  -5   -0.81    0.92
  24   4   5   -0.14    0.81
  24   4   5    0.68    1.58
 -26  -4  -5    0.11    1.19
  26  -4   5    2.16    1.07
  26   4   5    0.91    0.94
  26   4   5   -0.16    1.65
 -26   4  -5    0.90    1.09
  31  -5  -5    2.63    1.12
  31   5  -5    6.29    2.24
  29  -5  -5    4.35    1.07
  29   5  -5    3.09    1.84
  27  -5  -5   -0.01    0.79
  27   5  -5    0.95    1.64
  25   5  -5   15.00    2.65
  23  -5  -5    1.91    0.65
  23   5  -5    0.72    1.29
  21  -5  -5    3.39    0.74
  21   5  -5    3.63    1.43
  19  -5  -5    4.27    0.71
  19   5  -5    3.22    1.33
 -19   5   5    3.71    0.80
  17  -5  -5    2.06    0.54
 -17  -5   5   -0.23    0.50
  17   5  -5    1.36    1.10
 -17   5   5    1.22    0.66
 -17   5   5    1.55    1.08
  15  -5  -5    1.31    0.53
 -15  -5   5    2.57    0.51
  15   5  -5    0.75    1.07
 -15   5   5    1.48    0.56
 -15   5   5    0.29    0.92
  13  -5  -5   10.05    1.00
 -13  -5   5   11.90    0.92
 -13   5   5   12.03    1.01
  13   5  -5   10.55    1.90
 -13   5   5    8.72    1.72
  11  -5  -5    7.21    0.85
 -11  -5   5    5.07    0.54
 -11   5   5    6.02    1.49
 -11   5   5    5.66    0.62
  11   5  -5    7.11    1.43
  -9  -5   5   10.78    0.74
   9  -5  -5   10.41    0.96
  -9   5   5    9.95    1.17
   7  -5  -5   23.44    1.63
   7  -5  -5   23.54    1.55
  -7  -5   5   23.34    1.30
  -7  -5   5   24.94    1.28
   5  -5  -5   -0.84    0.44
   5  -5  -5    0.10    0.40
  -5  -5   5    0.21    0.21
   5   5  -5    0.29    0.82
  -5   5   5    1.29    1.00
   3  -5  -5    3.47    0.58
   3  -5  -5    3.51    0.57
  -3  -5   5    3.93    0.44
  -3  -5   5    3.48    0.42
   3   5  -5    2.47    1.01
  -3   5   5    4.83    1.39
   1  -5  -5    7.88    0.90
   1  -5  -5    8.13    0.94
  -1  -5   5   10.84    0.87
  -1  -5   5    9.03    0.66
  -1   5   5   11.88    1.97
   1   5  -5   10.67    1.70
   1  -5   5   -0.32    0.31
  -1  -5  -5    0.41    0.50
   1  -5   5    0.03    0.24
  -1  -5  -5    0.20    0.42
   1   5   5    0.02    1.03
  -1   5  -5   -0.10    0.82
  -3  -5  -5    1.14    0.52
   3  -5   5    1.45    0.31
   3   5   5    1.35    0.22
   3   5   5    0.61    1.09
  -5  -5  -5    5.24    0.79
   5  -5   5    6.91    0.66
   5   5   5   10.13    1.80
   5   5   5    7.09    0.52
   7  -5   5   14.91    1.04
  -7  -5  -5   14.95    1.26
   7   5   5   15.34    0.88
   7   5   5   11.26    1.93
  -9  -5  -5   -0.36    0.55
   9  -5   5    0.20    0.38
   9   5   5   -0.36    1.12
   9   5   5   -0.10    0.29
  11  -5   5   11.19    1.03
 -11  -5  -5   10.91    1.26
  11   5   5   10.95    0.83
  11   5   5   11.79    2.03
 -13  -5  -5    8.24    1.07
  13  -5   5    7.63    0.89
  13   5   5    5.74    1.68
  13   5   5    7.87    0.80
 -15  -5  -5    0.92    0.83
  15  -5   5    2.82    0.71
  15   5   5    3.68    0.55
  15   5   5    4.36    1.60
 -17  -5  -5    5.46    1.08
  17  -5   5    4.38    0.85
  17   5   5    3.40    0.63
 -19  -5  -5   -0.66    0.89
  19  -5   5   -1.19    0.74
  19   5   5   -0.15    0.60
  19   5   5   -0.46    1.64
 -21  -5  -5    2.15    1.12
  21  -5   5    2.05    0.95
  21   5   5    1.73    0.74
  21   5   5    1.35    1.89
  23  -5   5    0.67    0.98
 -23  -5  -5    0.55    1.23
  23   5   5   -0.50    2.04
  26  -6  -5    4.41    1.05
  26   6  -5    4.31    1.91
  24  -6  -5   10.17    1.21
  24   6  -5    7.40    2.10
  22  -6  -5    0.27    1.10
  22   6  -5    2.47    1.56
  20  -6  -5    0.51    0.69
  20   6  -5    0.01    1.45
  18  -6  -5    2.08    0.72
  18   6  -5    0.34    1.46
  16  -6  -5    0.76    0.60
 -16  -6   5    1.03    0.61
  16   6  -5   -0.70    1.31
 -16   6   5    0.76    1.23
  14  -6  -5    1.27    0.56
 -14  -6   5    0.51    0.55
  14   6  -5    2.11    1.43
 -14   6   5    0.65    1.59
 -12  -6   5    0.78    0.55
  12  -6  -5   -0.13    0.52
 -12   6   5    0.08    1.13
  12   6  -5    0.31    1.27
 -10  -6   5    1.25    0.42
  10  -6  -5    1.68    0.59
 -10  -6   5    1.20    0.49
  10   6  -5    2.24    1.32
 -10   6   5    2.44    1.54
  -8  -6   5    1.08    0.37
  -8  -6   5   -0.12    0.41
   8  -6  -5    0.01    0.52
   8   6  -5    0.42    1.17
  -8   6   5    0.32    1.13
  -6  -6   5   -0.46    0.32
   6  -6  -5   -0.16    0.51
  -6  -6   5    0.00    0.37
  -6   6   5    0.49    1.28
   6   6  -5   -0.14    1.17
  -4  -6   5    5.77    0.70
  -4  -6   5    6.53    0.65
   4  -6  -5    6.13    0.83
   4   6  -5    5.69    1.54
  -4   6   5    7.49    1.88
   2  -6  -5   10.93    1.12
  -2  -6   5   10.88    0.89
  -2  -6   5   10.14    0.80
  -2   6   5   11.27    2.22
   2   6  -5    8.57    1.68
   0  -6   5   10.29    0.97
   0  -6  -5   11.10    1.14
   0  -6   5   12.10    0.84
   0   6   5    9.53    2.16
   2  -6   5    0.99    0.52
   2  -6   5    0.87    0.38
  -2  -6  -5   -0.10    0.56
   2   6   5    2.27    1.55
  -2   6  -5    0.68    1.25
  -4  -6  -5   19.72    1.57
   4  -6   5   19.29    1.42
   4  -6   5   19.96    1.27
   4   6   5   18.45    2.96
  -6  -6  -5    1.58    0.69
   6  -6   5    0.63    0.43
   6  -6   5    0.98    0.85
   6   6   5   -2.25    1.40
  -8  -6  -5    3.28    0.79
   8  -6   5    2.74    0.59
   8   6   5    2.39    1.70
  10  -6   5    1.15    0.58
 -10  -6  -5    2.43    0.84
  12  -6   5    0.28    0.62
 -12  -6  -5    0.43    0.84
  12   6   5   -0.21    1.61
 -14  -6  -5    0.14    0.91
  14  -6   5   -0.01    0.71
  14   6   5    0.95    1.79
 -16  -6  -5    0.35    0.95
  16  -6   5    0.22    1.22
  16   6   5    0.16    1.82
 -18  -6  -5    0.69    1.07
  18   6   5    1.68    2.10
  20  -6   5    1.08    1.03
 -20  -6  -5    1.10    1.24
  20   6   5   -0.08    2.12
  21  -7  -5    1.70    0.92
  21   7  -5    2.15    2.05
  19  -7  -5    1.67    0.84
  19   7  -5   -0.82    2.01
  17  -7  -5    0.79    1.18
  17   7  -5   -1.79    1.82
  15  -7  -5   -0.12    0.72
 -15   7   5   -1.17    1.49
  15   7  -5    1.28    2.35
  13  -7  -5    0.01    0.70
 -13   7   5    0.40    1.54
  11  -7  -5    0.03    0.69
 -11   7   5   -0.32    1.55
  11   7  -5   -0.88    2.31
   9  -7  -5    2.52    0.78
  -9  -7   5    2.17    0.84
   9   7  -5    1.42    2.69
  -9   7   5   -0.35    1.62
   7  -7  -5    8.48    1.04
  -7  -7   5    7.50    0.83
  -7   7   5    6.72    2.15
   5  -7  -5   -0.33    0.68
  -5  -7   5    0.15    0.51
   5   7  -5    2.49    2.08
  -5   7   5   -0.55    1.64
   3  -7  -5    4.22    0.89
  -3  -7   5    4.47    0.64
   3   7  -5    3.86    1.65
  -3   7   5    6.52    2.21
  -1  -7   5    2.28    0.55
   1  -7  -5    1.44    0.77
   1   7  -5    0.81    1.46
  -1   7   5    2.63    1.93
   1  -7   5    0.73    0.50
  -1  -7  -5    0.48    0.75
   1   7   5    1.07    1.92
  -1   7  -5    0.23    1.50
   3  -7   5    0.79    0.54
  -3  -7  -5    0.52    0.78
   3   7   5    0.50    1.85
  -5  -7  -5    2.39    0.86
   5  -7   5    1.18    0.59
   5   7   5    2.40    1.99
   7  -7   5    6.41    0.85
  -7  -7  -5    5.58    1.08
   7   7   5    6.59    2.21
   9  -7   5    0.19    0.65
  -9  -7  -5   -0.26    0.90
   9   7   5    0.33    1.96
  11  -7   5   -0.26    0.72
 -11  -7  -5    0.03    0.95
  11   7   5    0.92    2.08
 -13  -7  -5   -1.90    1.66
  13  -7   5    0.01    0.82
  13   7   5   -0.30    2.15
  10   8  -5    0.69    2.09
 -10   8   5    0.36    1.91
   8  -8  -5    0.29    0.94
  -8   8   5    2.94    2.44
   8   8  -5    1.44    2.02
   6  -8  -5    0.07    0.93
  -6   8   5    1.45    2.23
   6   8  -5   -0.37    1.97
   4  -8  -5   -1.47    0.89
   4   8  -5   -0.70    1.99
  -4   8   5   -2.16    2.22
   2  -8  -5   -0.41    0.94
  -2   8   5    2.18    2.49
   2   8  -5   -0.24    2.04
   0  -8  -5   -1.74    0.93
   0   8   5    2.18    2.62
   0   8  -5    0.35    2.05
   2   8   5    0.70    2.45
  40   0  -6    1.46    1.26
  38   0  -6   47.11    3.18
  36   0  -6   15.83    1.77
  34   0  -6   93.02    5.13
  32   0  -6    5.72    0.96
  30   0  -6  343.14   16.90
  28   0  -6   21.17    1.59
  26   0  -6   77.02    4.12
  24   0  -6  105.24    5.41
  22   0  -6   48.33    2.61
  22   0  -6   47.00    2.61
 -20   0   6   43.98    2.36
  20   0  -6   42.72    2.36
  20   0  -6   42.89    2.35
  18   0  -6  375.17   18.06
  18   0  -6  363.90   18.06
 -18   0   6  380.71   18.06
 -16   0   6   18.33    1.09
 -16   0   6   18.62    1.12
  16   0  -6   18.83    1.09
  16   0  -6   15.80    1.08
 -14   0   6   51.58    2.61
  14   0  -6   50.04    2.61
  14   0  -6   52.83    2.62
 -14   0   6   49.15    2.63
  12   0  -6  109.87    5.18
  12   0  -6  100.84    5.14
 -12   0   6  105.11    5.15
 -12   0   6  101.44    5.16
  12   0  -6  105.81    5.15
 -10   0   6  159.05    7.83
  10   0  -6  159.45    7.82
  10   0  -6  173.15    7.82
  10   0  -6  149.94    7.81
 -10   0   6  164.27    7.83
  -6   0   6  139.58    6.94
  -6   0   6  150.97    6.96
   6   0  -6  147.60    6.94
  -6   0   6  133.14    6.97
   6   0  -6  144.76    6.94
   4   0  -6  393.73   19.25
  -4   0   6  407.26   19.27
   4   0  -6  409.97   19.26
  -4   0   6  393.72   19.25
   2   0  -6  508.60   23.91
  -2   0   6  500.96   23.94
   2   0  -6  475.16   23.96
  -2   0   6  508.55   23.91
   0   0  -6  842.05   40.51
   0   0   6  856.40   40.52
   0   0  -6  830.83   40.52
   0   0   6  853.49   40.53
   2   0   6  268.18   12.64
  -2   0  -6  253.19   12.62
   2   0   6  260.91   12.61
  -4   0  -6   84.63    4.34
  -4   0  -6   89.04    4.31
   4   0   6   85.38    4.32
   6   0   6   52.01    3.04
  -6   0  -6   53.36    2.83
  -6   0  -6   55.71    2.80
   8   0   6  519.97   25.34
  -8   0  -6  532.39   25.33
  -8   0  -6  523.38   25.38
 -10   0  -6  137.26    6.62
  10   0   6  131.21    6.63
 -10   0  -6  129.08    6.66
 -12   0  -6   88.15    4.64
 -12   0  -6   89.09    4.57
  12   0   6   89.42    4.60
  14   0   6  241.37   11.91
  16   0   6   10.88    1.00
  18   0   6   14.16    1.26
  20   0   6   30.63    2.09
  22   0   6  103.87    5.58
  24   0   6   23.77    1.99
 -24   0  -6   24.86    2.10
 -26   0  -6    0.28    0.84
  26   0   6   -0.90    0.81
  28   0   6   20.59    2.05
 -28   0  -6   18.85    2.17
  30   0   6   11.45    1.54
 -30   0  -6   10.20    1.71
  39  -1  -6   17.14    1.90
  39   1  -6   11.44    1.57
  37  -1  -6   28.34    2.35
  37   1  -6   26.55    2.31
  35  -1  -6   15.67    1.76
  35   1  -6   17.82    1.71
  33  -1  -6   18.76    1.74
  33   1  -6   18.50    1.67
  31  -1  -6  119.45    6.42
  31   1  -6  125.49    6.39
  29  -1  -6   75.79    4.22
  29   1  -6   78.03    4.17
  27  -1  -6    7.34    0.87
  27   1  -6    5.18    0.78
  25  -1  -6   50.83    2.92
  25  -1  -6   54.71    3.34
  25   1  -6   50.67    2.88
  23  -1  -6   72.54    4.05
  23  -1  -6   69.02    3.70
  23   1  -6   68.07    3.67
  23   1  -6   69.36    3.64
  21  -1  -6   19.16    1.52
 -21  -1   6   16.72    1.14
  21  -1  -6   14.32    1.11
  21   1  -6   16.19    1.13
  21   1  -6   17.20    1.11
 -19  -1   6   10.93    0.83
  19  -1  -6   11.88    0.92
  19  -1  -6   10.72    0.82
 -19   1   6   10.64    0.84
  19   1  -6   11.15    0.80
  19   1  -6   11.34    0.84
  17  -1  -6  305.31   15.67
 -17  -1   6  315.00   15.41
  17  -1  -6  315.28   15.45
  17  -1  -6  312.01   15.44
 -17   1   6  327.06   15.45
  17   1  -6  326.61   15.41
  17   1  -6  327.85   15.40
  15  -1  -6  723.56   34.59
 -15  -1   6  741.50   34.55
  15  -1  -6  670.44   34.92
 -15  -1   6  708.25   34.57
  15  -1  -6  703.08   34.58
 -15   1   6  748.49   34.60
 -15   1   6  725.34   34.62
  15   1  -6  704.34   34.54
  15   1  -6  752.75   34.53
  13  -1  -6  437.84   21.76
 -13  -1   6  421.15   21.73
  13  -1  -6  454.41   21.78
 -13  -1   6  451.08   21.72
  13  -1  -6  467.98   21.97
 -13   1   6  453.51   21.77
  13   1  -6  463.45   21.72
 -13   1   6  449.68   21.79
  13   1  -6  474.81   21.79
  13   1  -6  445.26   21.70
  11  -1  -6  166.54    8.14
 -11  -1   6  165.97    8.08
 -11  -1   6  161.26    8.08
  11  -1  -6  180.23    8.34
  11  -1  -6  158.75    8.12
 -11   1   6  152.82    8.26
 -11   1   6  160.85    8.14
  11   1  -6  190.67    8.13
  11   1  -6  172.58    8.06
  11   1  -6  158.62    8.06
  -9  -1   6  259.29   12.50
   9  -1  -6  252.41   12.53
   9  -1  -6  271.60   12.77
  -9  -1   6  249.30   12.46
   9  -1  -6  257.50   12.53
  -9  -1   6  254.73   12.46
   9   1  -6  293.47   12.50
  -9   1   6  248.12   12.53
   9   1  -6  228.66   12.44
  -9   1   6  268.03   12.55
  -9   1   6  278.38   12.71
   9   1  -6  250.61   12.44
   7  -1  -6  653.32   32.29
   7  -1  -6  689.65   32.44
   7  -1  -6  677.25   32.36
  -7   1   6  717.58   32.39
  -7   1   6  629.21   32.28
  -5  -1   6   31.11    1.72
   5  -1  -6   33.25    1.86
   5  -1  -6   30.07    1.67
   5  -1  -6   32.98    1.68
  -5  -1   6   32.58    1.59
  -5  -1   6   33.39    1.59
  -5   1   6   32.87    1.67
  -5   1   6   32.01    1.84
  -5   1   6   31.82    1.69
  -3  -1   6  140.81    7.03
  -3  -1   6  149.38    7.04
   3  -1  -6  153.11    7.32
   3  -1  -6  140.23    7.11
   3  -1  -6  148.23    7.11
  -3   1   6  141.47    7.30
   3   1  -6  148.50    7.00
  -3   1   6  142.86    7.10
  -3   1   6  149.06    7.13
  -1  -1   6  137.18    6.40
  -1  -1   6  131.28    6.39
   1  -1  -6  134.42    6.47
   1   1  -6  132.67    6.37
  -1   1   6  126.73    6.44
   1   1  -6  128.94    6.36
  -1   1   6  132.35    6.68
  -1  -1  -6   15.96    1.03
   1  -1   6   17.44    0.98
   1  -1   6   18.79    1.01
  -1  -1  -6   18.69    1.05
   1   1   6   17.62    1.03
  -1   1  -6   17.68    0.97
   1   1   6   17.99    1.23
   1   1   6   17.62    1.06
  -1   1  -6   18.53    0.95
  -3  -1  -6   70.76    3.59
  -3  -1  -6   70.44    3.56
   3  -1   6   71.55    3.52
   3   1   6   66.99    3.55
  -3   1  -6   68.99    3.52
  -3   1  -6   71.02    3.49
   3   1   6   73.31    3.60
  -5  -1  -6  138.37    6.80
   5  -1   6  136.10    6.76
  -5   1  -6  141.06    6.73
   5   1   6  135.41    6.83
  -5   1  -6  137.15    6.77
   7  -1   6  152.24    7.48
  -7  -1  -6  154.77    7.49
  -7  -1  -6  145.95    7.52
  -7   1  -6  149.05    7.48
  -7   1  -6  155.32    7.43
  -9  -1  -6   84.99    4.27
   9  -1   6   79.00    4.17
  -9  -1  -6   85.10    4.21
  -9   1  -6   85.62    4.14
   9   1   6   73.95    4.17
  -9   1  -6   82.42    4.21
 -11  -1  -6   84.18    4.49
  11  -1   6   87.28    4.44
 -11  -1  -6   86.91    4.43
 -11   1  -6   89.31    4.39
  11   1   6   82.62    4.43
 -11   1  -6   86.07    4.46
  13  -1   6  105.99    5.52
 -13  -1  -6  102.37    5.59
 -13   1  -6  111.73    5.48
  13   1   6  110.38    5.55
 -13   1  -6  110.51    5.58
 -15  -1  -6   29.92    1.97
  15  -1   6   29.63    1.89
  15   1   6   30.71    1.92
 -17  -1  -6    5.11    0.80
  17  -1   6    4.95    0.73
  17   1   6    4.16    0.74
 -19  -1  -6   15.29    1.41
  19  -1   6   15.71    1.40
  19   1   6   16.95    1.43
  21  -1   6   11.62    1.35
 -21  -1  -6   14.54    1.51
  21   1   6   12.47    1.27
  23  -1   6   21.01    1.80
 -23  -1  -6   20.71    1.92
 -23   1  -6   24.08    1.96
  23   1   6   20.06    1.79
 -25  -1  -6   28.21    2.32
  25  -1   6   26.68    2.15
 -25   1  -6   26.73    2.24
  25   1   6   27.42    2.11
  27  -1   6   22.01    2.01
 -27  -1  -6   20.46    2.16
  27   1   6   20.21    1.98
 -27   1  -6   19.30    2.14
  29  -1   6    5.24    1.29
 -29  -1  -6    5.78    1.36
  29   1   6    7.21    1.31
 -29   1  -6    5.73    1.47
  31  -1   6   17.96    2.16
 -31  -1  -6   24.83    2.63
  31   1   6   26.37    2.43
 -31   1  -6   22.30    2.55
  38  -2  -6    3.18    1.29
  38   2  -6    1.30    1.43
  38   2  -6    2.14    1.67
  36  -2  -6   22.64    2.19
  36   2  -6   28.59    2.21
  36   2  -6   30.97    3.15
  34  -2  -6   32.28    2.30
  34   2  -6   33.57    2.26
  34   2  -6   29.70    2.99
  32   2  -6   52.62    3.83
  32   2  -6   58.71    3.24
  30  -2  -6   27.57    1.94
  30   2  -6   25.56    2.41
  30   2  -6   25.95    1.83
  28  -2  -6   67.15    3.90
  28   2  -6   77.45    4.40
  28   2  -6   68.30    3.81
  26  -2  -6   40.85    2.34
  26   2  -6   38.36    2.21
  26   2  -6   34.62    2.66
  26   2  -6   38.57    2.18
  24  -2  -6  162.80    8.28
  24   2  -6  157.85    8.13
  24   2  -6  161.25    8.18
  24   2  -6  178.08    8.64
  22  -2  -6   20.94    1.43
  22  -2  -6   22.26    1.98
  22   2  -6   21.14    1.35
  22   2  -6   21.62    1.74
  22   2  -6   21.92    1.32
  20  -2  -6   53.05    2.82
 -20  -2   6   53.01    2.79
  20   2  -6   49.78    3.27
  20   2  -6   51.08    2.69
  20   2  -6   54.62    2.78
  18  -2  -6  154.62    7.81
  18  -2  -6  152.19    7.82
  18  -2  -6  165.97    8.27
 -18  -2   6  160.61    7.76
  18   2  -6  152.35    7.70
  18   2  -6  166.95    7.69
 -18   2   6  152.11    7.81
  18   2  -6  156.83    8.02
  16  -2  -6  148.89    7.89
  16  -2  -6  156.36    7.51
  16  -2  -6  146.40    7.48
 -16  -2   6  155.59    7.43
  16   2  -6  150.08    7.35
  16   2  -6  150.19    7.36
 -16   2   6  153.32    7.51
  14  -2  -6    0.38    0.25
  14  -2  -6    1.25    0.55
  14  -2  -6    0.20    0.31
 -14  -2   6    0.80    0.24
 -14  -2   6    0.98    0.22
 -14   2   6    1.83    0.49
 -14   2   6    0.57    0.28
 -14   2   6    0.73    0.29
  14   2  -6    1.34    0.44
  12  -2  -6    3.89    0.45
 -12  -2   6    3.54    0.34
  12  -2  -6    4.02    0.43
 -12  -2   6    3.22    0.56
  12  -2  -6    2.09    0.61
 -12  -2   6    3.74    0.33
 -12   2   6    2.69    0.47
  12   2  -6    3.07    0.53
 -12   2   6    4.17    0.49
 -10  -2   6  521.42   24.13
  10  -2  -6  508.04   24.25
  10  -2  -6  487.84   24.25
 -10  -2   6  476.23   24.12
 -10   2   6  489.74   24.25
 -10   2   6  516.31   24.60
 -10   2   6  497.13   24.26
  10   2  -6  533.24   24.40
   8  -2  -6  176.52    8.81
   8  -2  -6  181.12    8.80
   8  -2  -6  180.97    9.13
  -8   2   6  183.31    9.15
  -8   2   6  181.78    8.79
  -8   2   6  183.68    8.81
   8   2  -6  176.34    8.94
   6  -2  -6    0.61    0.21
   6  -2  -6    0.28    0.19
   6  -2  -6    0.21    0.42
  -6  -2   6    0.12    0.34
  -6   2   6    0.32    0.17
   6   2  -6    0.12    0.24
  -6   2   6    0.71    0.25
   4  -2  -6   92.90    4.71
   4  -2  -6  102.57    4.71
  -4  -2   6   97.63    4.94
   4  -2  -6   87.83    5.01
  -4   2   6   97.70    4.72
   4   2  -6   87.81    4.86
  -4   2   6   95.62    5.04
  -4   2   6   95.88    4.68
   2  -2  -6  136.32    6.71
   2  -2  -6  135.75    7.06
   2  -2  -6  137.00    6.74
  -2  -2   6  133.88    7.16
  -2  -2   6  138.31    6.57
  -2  -2   6  135.15    6.57
  -2   2   6  137.44    6.70
  -2   2   6  134.72    7.06
  -2   2   6  143.69    6.74
   0  -2   6   95.32    5.06
   0  -2  -6   95.28    4.76
   0  -2  -6   95.48    4.78
   0  -2   6   91.29    4.64
   0  -2   6   99.67    4.67
   0  -2  -6   98.64    5.13
   0   2   6  100.71    4.79
   0   2   6   94.42    5.35
   0   2   6   89.99    4.73
   2  -2   6   11.58    1.14
  -2  -2  -6   12.71    0.84
   2  -2   6   12.27    0.71
  -2  -2  -6   12.37    0.84
  -2   2  -6   12.54    0.63
   2   2   6   13.28    0.87
   2   2   6   11.65    0.78
  -2   2  -6   11.56    0.64
   2   2   6   11.84    1.16
  -4  -2  -6   14.31    0.96
  -4  -2  -6   13.11    0.91
   4  -2   6   14.36    0.83
  -4   2  -6   14.51    0.81
   4   2   6   11.80    0.95
   4   2   6   13.07    1.29
  -6  -2  -6   77.38    3.96
   6  -2   6   75.11    3.84
  -6  -2  -6   79.23    3.92
  -6   2  -6   68.10    3.93
   6   2   6   74.35    3.88
  -6   2  -6   76.94    3.82
   6   2   6   82.11    4.40
   8  -2   6    4.23    0.51
  -8  -2  -6    3.33    0.54
  -8  -2  -6    3.69    0.56
   8   2   6    3.84    0.51
   8   2   6    5.55    1.05
  -8   2  -6    3.93    0.46
  -8   2  -6    3.23    0.44
 -10  -2  -6   31.06    1.82
 -10  -2  -6   30.08    1.85
  10  -2   6   28.55    1.72
  10   2   6   30.79    2.25
 -10   2  -6   29.25    1.64
 -10   2  -6   29.18    1.74
  10   2   6   29.68    1.76
 -12  -2  -6   26.79    1.78
  12  -2   6   28.81    1.70
  12   2   6   26.94    1.70
 -12   2  -6   26.98    1.62
 -12   2  -6   28.01    1.71
  12   2   6   29.49    2.24
 -14  -2  -6  231.98   11.54
  14  -2   6  229.17   11.44
 -14   2  -6  242.94   11.46
  14   2   6  214.69   11.41
 -14   2  -6  227.09   11.33
  14   2   6  243.49   12.02
 -16  -2  -6   20.43    1.58
  16  -2   6   18.02    1.38
 -16   2  -6   19.30    1.46
  16   2   6   19.82    1.44
 -18  -2  -6    1.43    0.71
  18  -2   6    0.05    0.48
  18   2   6   -0.15    0.49
 -18   2  -6    1.06    0.65
  20  -2   6   59.95    3.37
 -20  -2  -6   60.36    3.51
 -20   2  -6   57.99    3.38
  20   2   6   54.07    3.33
 -22  -2  -6    0.47    0.74
  22  -2   6    0.51    0.74
  22   2   6    1.49    0.75
 -22   2  -6    0.10    0.77
  24  -2   6   42.18    2.97
 -24  -2  -6   45.40    3.06
  24   2   6   48.01    2.90
 -24   2  -6   42.12    2.92
  26  -2   6   11.30    1.42
 -26  -2  -6   10.12    1.54
 -26   2  -6    8.83    1.84
  26   2   6    8.17    1.76
  26   2   6   12.12    1.47
  28  -2   6    1.76    0.97
 -28  -2  -6    1.45    1.26
  28   2   6    2.36    1.07
  28   2   6    2.60    1.66
 -28   2  -6    0.45    1.12
  30  -2   6   24.84    2.38
 -30  -2  -6   23.42    2.66
 -30   2  -6   21.82    2.48
  30   2   6   21.67    2.41
  30   2   6   22.07    3.38
  37  -3  -6    0.41    1.10
  37   3  -6    1.03    1.68
  37   3  -6   -0.21    0.96
  35  -3  -6   34.42    2.59
  35   3  -6   29.61    3.33
  35   3  -6   34.42    2.31
  33  -3  -6   19.08    1.92
  33   3  -6   22.91    2.74
  33   3  -6   21.64    1.71
  31  -3  -6   19.19    1.72
  31   3  -6   19.02    1.54
  31   3  -6   20.53    2.49
  29  -3  -6   89.89    4.93
  29   3  -6   87.83    4.70
  29   3  -6   95.49    5.54
  27  -3  -6   32.86    2.17
  27   3  -6   33.99    2.01
  27   3  -6   36.14    2.01
  27   3  -6   35.35    2.82
  25  -3  -6   19.55    1.48
  25   3  -6   17.50    1.25
  25   3  -6   20.15    2.02
  25   3  -6   20.41    1.28
  23  -3  -6   23.17    1.60
  23   3  -6   24.46    1.43
  23   3  -6   28.19    2.26
  23   3  -6   24.64    1.42
  21  -3  -6  177.34    8.93
 -21  -3   6  171.98    8.87
  21   3  -6  182.07    8.72
  21   3  -6  186.35    8.70
  19  -3  -6    0.91    0.41
 -19  -3   6    1.08    0.40
  19   3  -6    0.94    0.17
  19   3  -6    1.02    0.18
  19   3  -6    2.30    0.78
 -19   3   6    0.30    0.79
 -17  -3   6  111.99    5.48
  17  -3  -6  107.55    5.54
  17  -3  -6   95.50    6.06
  17   3  -6  117.24    5.92
 -17   3   6  117.09    5.59
 -15  -3   6  112.04    5.24
  15  -3  -6  101.37    5.33
  15  -3  -6  111.48    5.93
  15  -3  -6  100.79    5.31
 -15  -3   6   91.15    5.53
 -15   3   6  117.44    5.90
 -15   3   6  106.42    5.34
 -13  -3   6  178.93    8.88
  13  -3  -6  192.03    9.03
 -13  -3   6  183.76    9.30
  13  -3  -6  164.29    9.46
  13  -3  -6  180.09    9.00
  13   3  -6  206.09    9.42
 -13   3   6  192.78    9.02
 -13   3   6  167.94    9.46
  11  -3  -6   30.33    1.68
  11  -3  -6   29.09    1.65
 -11  -3   6   28.88    1.48
 -11  -3   6   29.06    1.48
  11  -3  -6   28.16    2.21
 -11   3   6   26.75    2.10
  11   3  -6   31.13    2.02
 -11   3   6   27.88    1.63
 -11   3   6   30.27    1.67
   9  -3  -6   44.70    3.09
   9  -3  -6   49.82    2.60
  -9  -3   6   43.55    2.89
   9  -3  -6   49.66    2.59
  -9   3   6   53.53    2.58
  -9   3   6   51.78    3.13
  -9   3   6   51.49    2.61
   9   3  -6   49.37    2.91
  -7  -3   6    6.19    1.02
   7  -3  -6    4.77    0.53
   7  -3  -6    4.19    0.52
   7  -3  -6    7.25    1.13
  -7   3   6    4.22    0.47
  -7   3   6    4.75    0.54
   5  -3  -6   37.67    2.30
  -5  -3   6   46.63    2.65
   5  -3  -6   40.08    2.18
   5  -3  -6   39.98    2.74
  -5   3   6   44.88    2.79
   5   3  -6   45.95    2.82
  -5   3   6   39.59    2.19
  -5   3   6   36.72    2.14
   3  -3  -6  271.70   13.76
  -3  -3   6  265.03   13.64
   3  -3  -6  290.06   13.25
  -3   3   6  279.87   13.24
   3   3  -6  236.92   13.54
  -3   3   6  287.38   13.82
  -3   3   6  278.79   13.20
   1  -3  -6    7.91    0.68
  -1  -3   6    8.30    0.46
  -1  -3   6    8.98    0.49
   1  -3  -6    7.57    1.22
  -1  -3   6    7.11    1.17
   1  -3  -6    7.93    0.71
  -1   3   6    7.75    0.60
  -1   3   6    8.57    0.71
  -1   3   6    6.87    1.12
  -1  -3  -6   16.57    1.58
   1  -3   6   15.22    0.87
   1  -3   6   17.81    1.58
  -1  -3  -6   15.44    1.06
  -1  -3  -6   14.95    1.07
   1   3   6   19.06    1.62
   1   3   6   15.77    0.97
   3  -3   6  197.38   10.20
   3  -3   6  189.42    9.53
  -3  -3  -6  200.60    9.71
  -3  -3  -6  206.30    9.68
  -3  -3  -6  198.40   10.19
   3   3   6  186.34    9.67
   3   3   6  201.30   10.25
   5  -3   6   11.75    1.53
   5  -3   6   14.35    0.90
  -5  -3  -6   15.91    1.09
  -5  -3  -6   14.14    1.07
   5   3   6   16.77    1.00
   5   3   6   15.61    1.62
   7  -3   6  111.17    5.45
  -7  -3  -6  111.97    5.60
  -7  -3  -6  110.01    5.55
  -7   3  -6  105.35    5.35
   7   3   6  106.94    6.16
   7   3   6  111.23    5.49
  -9  -3  -6   45.60    2.52
   9  -3   6   44.60    2.36
   9   3   6   37.91    2.35
  -9   3  -6   43.63    2.25
   9   3   6   45.32    3.10
  -9   3  -6   44.21    2.29
  11  -3   6   99.46    4.90
 -11  -3  -6   88.64    4.99
 -11   3  -6   99.14    4.78
 -11   3  -6   92.31    4.86
  11   3   6   98.24    5.66
  11   3   6   95.37    4.89
 -13  -3  -6    8.85    1.04
  13  -3   6    7.85    0.89
 -13   3  -6    6.38    0.80
  13   3   6    6.91    1.30
  13   3   6    6.72    0.79
 -13   3  -6    7.39    0.80
  15  -3   6   31.63    2.06
 -15  -3  -6   36.16    2.25
 -15   3  -6   33.10    2.05
 -15   3  -6   34.48    1.96
  15   3   6   30.48    2.86
  15   3   6   33.83    2.03
  17  -3   6   10.02    1.15
 -17  -3  -6   12.37    1.28
 -17   3  -6   11.14    1.20
  17   3   6    9.91    1.11
  17   3   6   12.90    2.12
 -19  -3  -6   54.68    3.34
  19  -3   6   53.59    3.17
  19   3   6   55.24    3.12
  19   3   6   55.54    4.09
 -19   3  -6   52.46    3.15
 -21  -3  -6    3.89    0.92
  21  -3   6    1.78    0.83
 -21   3  -6    1.87    0.83
  21   3   6    3.73    1.56
  21   3   6    3.21    0.82
  23  -3   6   20.73    1.92
 -23  -3  -6   21.75    2.07
  23   3   6   19.28    1.80
 -23   3  -6   19.31    1.91
  25  -3   6   10.82    1.44
 -25  -3  -6   10.98    1.52
  25   3   6   10.72    2.13
  25   3   6   10.35    1.30
 -25   3  -6    9.85    1.42
  27  -3   6   21.29    2.20
 -27  -3  -6   29.41    2.42
 -27   3  -6   18.48    2.43
  27   3   6   28.48    2.24
  27   3   6   21.98    3.43
  29  -3   6    5.46    1.42
  29   3   6   10.46    2.54
  34  -4  -6   28.12    2.41
  34   4  -6   30.67    3.65
  32  -4  -6   16.89    1.82
  32   4  -6   17.09    3.04
  30  -4  -6   33.69    2.41
  30   4  -6   35.00    3.38
  28   4  -6   50.74    3.82
  26  -4  -6   18.55    1.58
  26   4  -6   22.02    2.41
  24  -4  -6   22.29    1.67
  24   4  -6   24.45    2.44
  22  -4  -6   22.20    1.48
  22   4  -6   19.27    2.15
  20  -4  -6   79.42    4.15
 -20  -4   6   77.99    4.08
  20   4  -6   78.48    4.72
 -18  -4   6   62.32    3.41
  18  -4  -6   65.18    3.49
 -18   4   6   69.19    3.54
  16  -4  -6   10.16    0.92
 -16  -4   6    9.32    0.84
 -16  -4   6   10.05    1.44
 -16   4   6    9.52    1.04
 -16   4   6   12.85    1.67
  16   4  -6   13.06    1.61
 -14  -4   6   50.51    2.54
  14  -4  -6   48.98    2.67
 -14  -4   6   49.20    3.17
 -14   4   6   48.03    2.67
 -14   4   6   48.90    3.37
  14   4  -6   48.26    3.20
 -12  -4   6  173.78    8.41
 -12  -4   6  172.51    9.06
  12  -4  -6  161.74    8.57
  12  -4  -6  171.00    8.58
 -12   4   6  170.76    8.55
  12   4  -6  192.76    9.18
 -12   4   6  171.80    9.29
 -10  -4   6   47.44    2.33
  10  -4  -6   49.78    2.57
 -10  -4   6   45.26    3.11
  10  -4  -6   46.11    2.54
 -10   4   6   44.24    3.23
  10   4  -6   47.74    3.10
 -10   4   6   48.33    2.53
   8  -4  -6   12.08    0.96
   8  -4  -6   11.10    0.91
  -8   4   6   11.84    0.85
  -8   4   6   12.91    0.93
   8   4  -6   14.72    1.50
   6  -4  -6   13.21    0.99
   6   4  -6   10.45    1.42
  -6   4   6   15.48    0.98
  -6   4   6   11.15    1.68
  -6   4   6   15.29    0.89
   4  -4  -6   20.00    1.38
   4  -4  -6   21.80    1.38
  -4  -4   6   24.51    2.07
  -4   4   6   23.70    2.12
  -4   4   6   22.01    1.27
   4   4  -6   23.25    1.96
  -4   4   6   22.69    1.34
  -2  -4   6   17.52    1.89
   2  -4  -6   19.63    1.22
  -2  -4   6   17.89    0.95
   2  -4  -6   18.38    1.23
   2   4  -6   18.59    1.74
  -2   4   6   18.43    1.07
  -2   4   6   17.32    1.96
   0  -4  -6    9.17    0.83
   0  -4   6    9.01    0.55
   0  -4  -6    7.64    0.82
   0  -4   6    7.30    1.32
   0   4  -6    9.00    1.34
   0   4   6    9.13    0.66
   0   4   6    9.11    1.54
   2  -4   6   26.84    1.44
  -2  -4  -6   25.39    1.66
  -2  -4  -6   28.04    1.66
   2   4   6   26.16    2.33
   2   4   6   28.43    1.51
  -4  -4  -6   26.49    1.61
  -4  -4  -6   25.94    1.63
   4  -4   6   24.72    1.39
   4   4   6   23.91    2.30
  -6  -4  -6   23.43    1.59
   6  -4   6   23.04    1.37
   6   4   6   22.17    1.38
   6   4   6   26.92    2.37
  -8  -4  -6    1.38    0.56
   8  -4   6    1.47    0.37
   8   4   6    2.91    1.13
   8   4   6    1.31    0.38
 -10  -4  -6  112.70    5.85
  10  -4   6  111.91    5.67
  10   4   6  114.18    5.63
  10   4   6  117.22    6.71
 -10   4  -6  107.46    5.43
 -10   4  -6  110.77    5.44
 -12  -4  -6    1.05    0.65
  12  -4   6   -0.47    0.45
  12   4   6    1.68    1.14
  12   4   6    0.53    0.45
 -12   4  -6    0.61    0.33
  14  -4   6   38.78    2.31
 -14  -4  -6   38.35    2.50
  14   4   6   40.04    3.37
 -14   4  -6   36.85    2.20
 -14   4  -6   39.90    2.14
  14   4   6   37.24    2.23
  16  -4   6    8.30    1.00
 -16  -4  -6    8.83    1.15
 -16   4  -6    8.74    1.00
  16   4   6    7.73    0.90
  16   4   6    8.12    1.78
 -16   4  -6    8.18    1.02
  18  -4   6    3.05    0.77
 -18  -4  -6    3.24    1.00
  18   4   6    5.05    1.64
 -18   4  -6    2.85    0.75
  18   4   6    2.57    0.71
 -20  -4  -6   20.88    1.96
  20  -4   6   18.14    1.70
 -20   4  -6   16.96    1.61
  20   4   6   20.37    1.61
  22  -4   6    9.53    1.25
 -22  -4  -6    8.35    1.36
  22   4   6   10.36    2.11
  22   4   6    8.09    1.08
 -22   4  -6    6.70    1.11
  24  -4   6    8.68    1.36
 -24  -4  -6    5.97    1.33
  24   4   6    7.60    2.09
  24   4   6    6.57    1.13
 -24   4  -6    8.85    1.26
  26  -4   6    9.72    1.51
 -26  -4  -6   10.19    1.76
  26   4   6    9.70    1.36
 -26   4  -6   11.50    1.51
  26   4   6    7.50    2.27
  31  -5  -6   22.65    1.98
  31   5  -6   16.39    2.76
  29  -5  -6   15.92    1.74
  29   5  -6   20.74    3.20
  27  -5  -6   16.92    1.60
  27   5  -6   14.27    2.67
  25  -5  -6   62.08    3.52
  25   5  -6   50.43    4.17
  23  -5  -6   33.06    2.10
  23   5  -6   28.79    3.01
  21  -5  -6   23.29    1.65
  21   5  -6   21.64    2.57
  19  -5  -6   34.98    2.23
 -19  -5   6   38.35    2.21
  19   5  -6   38.27    3.14
 -19   5   6   37.17    2.33
  17  -5  -6   21.68    1.48
 -17  -5   6   19.07    1.40
  17   5  -6   20.34    2.37
 -17   5   6   21.77    1.56
 -17   5   6   21.41    2.46
 -15  -5   6    0.28    0.43
  15  -5  -6    0.47    0.46
 -15   5   6    0.11    0.89
  15   5  -6   -1.13    0.93
 -15   5   6    0.33    0.54
  13  -5  -6   54.63    3.04
 -13  -5   6   57.17    2.89
 -13   5   6   51.62    2.97
  13   5  -6   60.57    3.94
 -13   5   6   55.92    4.00
  11  -5  -6   59.03    3.12
 -11  -5   6   62.16    2.92
 -11   5   6   60.34    3.03
  11   5  -6   50.60    3.80
 -11   5   6   51.62    3.98
   9  -5  -6    2.10    0.52
  -9   5   6    0.90    1.01
  -9   5   6    2.93    0.51
   9   5  -6    0.72    0.91
   7  -5  -6  118.94    5.97
  -7  -5   6  117.60    5.69
  -7  -5   6  125.86    5.72
  -7   5   6  112.26    6.90
   7   5  -6  111.32    6.65
  -5  -5   6   40.90    2.06
  -5  -5   6   40.22    2.07
   5  -5  -6   37.80    2.33
   5   5  -6   49.18    3.22
  -5   5   6   40.66    3.32
   3  -5  -6   30.03    1.82
  -3  -5   6   28.53    1.52
   3   5  -6   28.76    2.53
  -3   5   6   30.25    2.82
  -1  -5   6   28.52    1.50
   1  -5  -6   29.32    1.76
   1   5  -6   27.94    2.52
  -1   5   6   28.19    1.50
  -1   5   6   26.05    2.68
   1  -5   6   13.50    0.86
  -1  -5  -6   14.87    1.18
  -1   5  -6   12.92    1.83
   1   5   6   15.10    0.86
   1   5   6   12.14    2.16
   3  -5   6   16.74    1.03
  -3  -5  -6   16.45    1.33
   3   5   6   18.22    2.36
   3   5   6   16.60    1.00
   5  -5   6   18.75    1.19
  -5  -5  -6   20.71    1.50
   5   5   6   19.85    2.53
   5   5   6   18.57    1.11
   7  -5   6   15.58    1.08
  -7  -5  -6   15.69    1.36
   7   5   6   14.88    0.97
   7   5   6   12.80    2.33
   9  -5   6   48.28    2.52
  -9  -5  -6   44.50    2.71
   9   5   6   40.69    3.62
 -11  -5  -6    1.05    0.71
  11  -5   6    1.45    0.52
  11   5   6    1.09    0.41
  11   5   6    1.69    1.31
 -13  -5  -6    4.12    0.94
  13  -5   6    3.86    0.71
  13   5   6    1.32    1.42
  13   5   6    3.97    0.58
 -15  -5  -6   18.04    1.73
  15  -5   6   13.10    1.41
  15   5   6   15.85    2.92
  15   5   6   15.36    1.21
 -17  -5  -6   48.89    3.13
  17  -5   6   48.59    2.92
  17   5   6   48.67    2.68
  17   5   6   41.79    4.27
 -19  -5  -6   12.82    1.60
  19  -5   6   13.37    1.61
  19   5   6   12.31    2.55
  19   5   6   12.83    1.35
  21  -5   6   19.88    1.87
 -21  -5  -6   21.36    2.17
  21   5   6   16.70    2.97
  21   5   6   16.29    1.66
 -23  -5  -6    5.04    1.42
  23  -5   6   -0.69    1.01
  23   5   6    2.56    2.20
  28  -6  -6    4.17    1.13
  28   6  -6    6.45    2.23
  26  -6  -6    8.95    1.25
  26   6  -6   10.69    2.36
  24  -6  -6   34.32    2.34
  24   6  -6   29.69    3.59
  22  -6  -6   18.80    2.18
  22   6  -6   19.00    2.94
  20  -6  -6   24.49    1.81
  20   6  -6   21.57    2.99
  18  -6  -6   32.32    2.14
  18   6  -6   32.28    3.36
 -18   6   6   31.93    3.34
  16  -6  -6   13.61    1.27
 -16   6   6   13.60    2.49
  16   6  -6   13.91    2.58
  14  -6  -6   12.91    1.22
 -14  -6   6   12.53    1.08
 -14   6   6    8.80    2.08
  14   6  -6   11.49    2.02
  12  -6  -6   23.65    1.68
 -12  -6   6   23.65    1.45
 -12   6   6   23.66    2.92
  12   6  -6   23.03    2.78
 -10  -6   6   44.67    2.31
 -10  -6   6   43.42    2.32
  10  -6  -6   42.82    2.56
  10   6  -6   42.30    3.60
 -10   6   6   42.59    3.78
  -8  -6   6   51.19    2.52
   8  -6  -6   48.62    2.79
  -8  -6   6   49.89    2.52
   8   6  -6   44.60    3.77
  -8   6   6   45.20    3.97
  -6  -6   6    0.19    0.32
  -6  -6   6    1.13    0.33
   6  -6  -6    0.40    0.55
  -6   6   6    1.23    1.27
   6   6  -6    0.90    1.11
  -4  -6   6    0.06    0.31
   4  -6  -6    0.93    0.57
  -4  -6   6    0.63    0.35
   4   6  -6    0.87    1.16
  -4   6   6    0.78    1.36
   2  -6  -6    2.60    0.68
  -2  -6   6    2.90    0.41
  -2  -6   6    3.58    0.50
  -2   6   6    5.43    1.71
   2   6  -6    6.34    1.52
   0  -6   6   11.03    0.81
   0  -6  -6   12.43    1.20
   0  -6   6   12.15    0.97
   0   6   6    9.22    2.10
   0   6  -6    6.82    1.67
   2  -6   6    5.36    0.58
  -2  -6  -6    5.63    0.83
   2  -6   6    5.11    0.68
   2   6   6    4.08    1.68
  -4  -6  -6    6.56    0.96
   4  -6   6    7.28    0.78
   4   6   6    9.87    2.11
  -6  -6  -6   30.56    2.11
   6  -6   6   30.07    1.80
  -8  -6  -6   18.02    1.65
   8  -6   6   17.98    1.28
   8   6   6    8.80    3.42
 -10  -6  -6   16.08    1.65
  10  -6   6   14.69    1.30
  10   6   6   16.03    2.64
 -12  -6  -6    0.56    0.84
  12  -6   6   -0.04    0.68
  12   6   6   -0.68    1.72
 -14  -6  -6    2.57    1.05
  14  -6   6    1.63    0.77
  14   6   6    0.34    1.80
  16  -6   6   18.65    1.69
 -16  -6  -6   16.17    1.94
  16   6   6   12.32    2.58
  18  -6   6    8.09    1.23
 -18  -6  -6    6.62    1.36
  18   6   6    6.25    2.31
  21  -7  -6   28.14    2.16
  21   7  -6   27.38    3.95
  19  -7  -6    1.52    0.86
  19   7  -6    2.09    1.98
 -17   7   6   10.74    2.49
  15  -7  -6    8.28    1.06
  15   7  -6    4.37    2.81
 -15   7   6    4.37    1.82
  13  -7  -6    1.17    0.76
 -13   7   6   -1.06    1.49
  13   7  -6    0.14    1.61
  11  -7  -6    6.56    1.03
  11   7  -6    8.82    2.22
 -11   7   6    8.36    2.29
   9  -7  -6   23.35    1.79
  -9   7   6   18.23    3.32
   9   7  -6   23.40    3.60
   7  -7  -6   19.38    1.68
   7   7  -6   24.34    4.70
  -7   7   6   19.87    3.50
   5  -7  -6    5.04    0.94
  -5   7   6    5.70    2.21
   3  -7  -6   36.03    2.19
  -3  -7   6   30.00    2.20
   3   7  -6   27.03    3.41
  -3   7   6   27.85    3.90
  -1  -7   6   12.05    1.04
   1  -7  -6   14.73    1.49
  -1   7   6   13.51    2.71
   1   7  -6   12.05    2.24
  -1  -7  -6    5.39    0.96
   1  -7   6    4.61    0.67
   1   7   6    4.45    2.28
  -3  -7  -6    1.27    0.87
   3  -7   6    2.62    0.59
   3   7   6    1.51    1.97
  -5  -7  -6    6.65    1.09
   5  -7   6    5.48    0.75
   5   7   6    5.61    2.26
   7  -7   6   13.42    1.27
  -7  -7  -6   11.63    1.45
   7   7   6   12.53    2.75
  -9  -7  -6    9.68    1.38
   9  -7   6   12.01    1.34
   9   7   6    7.80    2.59
  11  -7   6    1.04    0.84
  11   7   6   -0.49    2.11
  13  -7   6    5.04    1.07
 -13  -7  -6    4.46    1.30
  13   7   6    3.21    2.48
   8  -8  -6    7.49    1.75
  -8   8   6    9.60    2.73
   8   8  -6    7.74    2.47
   6  -8  -6    8.59    1.22
   6   8  -6    4.40    2.25
  -6   8   6    7.95    2.76
   4  -8  -6    0.34    0.97
  -4   8   6   -0.46    2.29
   4   8  -6    0.03    1.87
   2  -8  -6    1.98    1.04
   2   8  -6    2.57    2.35
  -2   8   6    1.93    2.37
   0   8   6   -0.64    2.43
  40   0  -7    0.35    1.13
  38   0  -7    1.73    1.03
  36   0  -7   -0.83    0.83
  34   0  -7    0.46    0.78
  32   0  -7   -0.43    0.65
  30   0  -7    0.75    0.66
  28   0  -7    0.21    0.50
  26   0  -7   -0.58    0.44
  24   0  -7   -0.96    0.36
  22   0  -7    0.07    0.34
  22   0  -7   -0.27    0.32
 -20   0   7    0.14    0.32
  20   0  -7    0.11    0.31
  20   0  -7    0.07    0.25
  18   0  -7   -0.30    0.27
  18   0  -7   -0.36    0.22
 -18   0   7   -0.53    0.27
 -18   0   7    0.18    0.26
 -16   0   7    0.28    0.22
  16   0  -7    0.90    0.26
 -16   0   7   -0.16    0.21
  14   0  -7    0.19    0.18
 -14   0   7    0.28    0.21
  14   0  -7    0.37    0.22
  14   0  -7    0.37    0.21
 -14   0   7    0.98    0.24
  12   0  -7    0.12    0.14
  12   0  -7    0.58    0.19
 -12   0   7    0.11    0.15
  12   0  -7    0.17    0.15
 -12   0   7   -0.08    0.17
 -10   0   7    0.11    0.10
 -10   0   7   -0.19    0.21
  10   0  -7   -0.06    0.13
 -10   0   7   -0.13    0.12
  10   0  -7    0.05    0.11
  10   0  -7    0.06    0.14
  -8   0   7    0.10    0.12
   8   0  -7    0.07    0.12
  -8   0   7    0.14    0.14
  -8   0   7    0.11    0.12
   8   0  -7    0.00    0.10
  -6   0   7   -0.18    0.10
   6   0  -7    0.27    0.12
  -6   0   7   -0.19    0.12
   6   0  -7    0.22    0.13
  -4   0   7   -0.01    0.12
   4   0  -7    0.01    0.11
   4   0  -7   -0.07    0.11
  -4   0   7    0.16    0.13
  -2   0   7   -0.04    0.13
   2   0  -7    0.59    0.16
   2   0  -7    0.06    0.14
  -2   0   7    0.02    0.13
   0   0  -7    0.11    0.16
   0   0   7    0.21    0.23
   0   0   7   -0.01    0.13
   0   0  -7    0.04    0.17
   2   0   7    0.17    0.17
  -2   0  -7    1.54    0.27
   2   0   7    0.27    0.24
  -2   0  -7    0.58    0.21
   4   0   7   -0.14    0.20
  -4   0  -7   -0.08    0.23
  -4   0  -7    0.15    0.20
  -6   0  -7    0.09    0.25
   6   0   7   -0.02    0.22
  -6   0  -7   -0.36    0.23
  -8   0  -7    0.44    0.29
  -8   0  -7   -0.18    0.31
   8   0   7    0.25    0.28
  10   0   7    0.17    0.32
 -10   0  -7    0.16    0.39
 -10   0  -7    0.22    0.33
 -12   0  -7    0.45    0.41
  12   0   7   -0.08    0.37
  14   0   7    0.11    0.37
 -14   0  -7    0.04    0.48
  16   0   7   -0.23    0.47
 -16   0  -7    0.10    0.55
 -18   0  -7   -0.02    0.56
  18   0   7    1.27    0.60
 -20   0  -7    0.00    0.67
  20   0   7    0.27    0.58
  22   0   7    0.66    0.77
 -22   0  -7    0.84    0.79
 -24   0  -7   -0.69    0.85
  26   0   7   -0.03    0.88
 -26   0  -7   -0.66    1.00
 -28   0  -7   -1.95    0.95
  28   0   7   -0.08    0.87
 -30   0  -7   -0.42    1.27
  30   0   7   -0.11    1.21
  39  -1  -7   -0.95    0.99
  39   1  -7   -1.04    0.99
  37  -1  -7    6.03    1.22
  35  -1  -7    0.03    0.83
  35   1  -7    0.39    0.81
  33  -1  -7    0.69    0.76
  33   1  -7   -0.27    0.68
  31  -1  -7    4.08    0.87
  31   1  -7    3.97    0.81
  29  -1  -7    0.91    0.62
  29   1  -7    0.14    0.55
  27  -1  -7    2.98    0.95
  27  -1  -7    3.88    0.64
  27   1  -7    3.57    0.67
  25  -1  -7    0.12    0.68
  25  -1  -7   -0.03    0.40
  25   1  -7   -0.60    0.38
  23  -1  -7    0.27    0.56
  23  -1  -7    0.52    0.36
  23   1  -7   -0.28    0.36
  23   1  -7   -0.09    0.33
 -21  -1   7   77.96    4.19
  21  -1  -7   87.19    4.54
  21  -1  -7   81.09    4.24
  21   1  -7   84.52    4.18
  21   1  -7   80.07    4.19
  19  -1  -7  177.09    8.99
 -19  -1   7  180.36    8.96
  19  -1  -7  175.96    8.99
  19  -1  -7  199.82    9.28
 -19   1   7  182.14    9.00
  19   1  -7  185.87    8.94
  19   1  -7  178.07    8.95
  17  -1  -7   12.76    1.18
  17  -1  -7   15.82    1.02
 -17  -1   7   15.69    1.00
  17  -1  -7   15.25    1.00
 -17  -1   7   16.09    0.98
  17   1  -7   17.31    1.05
 -17   1   7   14.17    1.01
  17   1  -7   16.29    0.97
  17   1  -7   16.44    0.97
 -15  -1   7  304.64   15.11
  15  -1  -7  355.27   15.41
  15  -1  -7  300.49   15.13
 -15  -1   7  300.42   15.09
  15  -1  -7  315.09   15.15
 -15   1   7  312.70   15.17
  15   1  -7  315.77   15.12
  15   1  -7  314.57   15.14
  15   1  -7  295.67   15.07
 -15   1   7  311.34   15.14
 -13  -1   7  111.05    5.19
  13  -1  -7  103.87    5.23
 -13  -1   7  104.40    5.19
  13  -1  -7   92.78    5.37
  13  -1  -7  109.60    5.25
  13   1  -7  106.38    5.16
 -13   1   7  107.94    5.39
  13   1  -7  107.18    5.17
 -13   1   7  107.96    5.26
 -11  -1   7  692.03   32.29
  11  -1  -7  680.26   32.35
 -11  -1   7  683.71   32.30
  11  -1  -7  701.11   32.36
  11  -1  -7  604.83   32.74
 -11   1   7  660.74   32.36
 -11   1   7  695.23   32.37
  11   1  -7  690.27   32.27
  11   1  -7  697.07   32.28
 -11   1   7  633.71   32.48
  -9  -1   7  605.54   29.35
   9  -1  -7  629.76   29.43
   9  -1  -7  606.12   29.61
  -9  -1   7  603.73   29.36
   9  -1  -7  632.26   29.44
  -9  -1   7  523.45   29.35
  -9   1   7  648.20   29.45
   9   1  -7  614.53   29.33
  -9   1   7  611.51   29.43
   9   1  -7  622.53   29.33
  -9   1   7  645.56   29.59
  -7  -1   7  200.10    8.93
   7  -1  -7  193.69    9.01
   7  -1  -7  190.39    9.02
   7  -1  -7  160.62    9.23
  -7  -1   7  185.74    8.93
  -7  -1   7  170.01    9.00
  -7   1   7  197.21    9.01
  -7   1   7  185.50    9.02
  -7   1   7  197.51    9.19
   7   1  -7  185.34    8.88
   7   1  -7  174.39    8.88
  -5  -1   7    1.06    0.14
   5  -1  -7    0.83    0.21
  -5  -1   7    0.87    0.13
   5  -1  -7    1.03    0.21
   5  -1  -7    1.36    0.32
  -5   1   7    0.87    0.22
   5   1  -7    0.96    0.09
  -5   1   7    1.42    0.32
   5   1  -7    0.85    0.10
  -5   1   7    0.88    0.18
  -3  -1   7    3.41    0.27
   3  -1  -7    3.02    0.33
   3  -1  -7    3.43    0.37
  -3  -1   7    3.23    0.27
   3   1  -7    3.42    0.23
  -3   1   7    2.64    0.49
   3   1  -7    3.06    0.22
  -3   1   7    2.63    0.33
  -3   1   7    3.13    0.33
  -1  -1   7    6.85    0.47
   1  -1  -7    5.71    0.51
  -1  -1   7    6.02    0.43
   1  -1  -7    6.53    0.50
  -1   1   7    6.51    0.48
  -1   1   7    6.41    0.71
   1   1  -7    6.99    0.41
   1   1  -7    6.58    0.42
  -1   1   7    6.51    0.53
  -1  -1  -7   99.04    5.06
   1  -1   7  100.21    5.01
   1  -1   7  106.07    5.05
  -1  -1  -7  101.43    5.08
  -1   1  -7  104.13    4.98
   1   1   7   98.07    5.05
   1   1   7  103.70    5.09
  -1   1  -7  102.59    5.00
  -3  -1  -7  645.37   28.68
  -3  -1  -7  542.43   28.71
   3  -1   7  588.90   28.62
  -3   1  -7  594.83   28.61
   3   1   7  573.20   28.65
   3   1   7  628.86   28.70
  -5  -1  -7    2.04    0.35
   5  -1   7    1.82    0.31
  -5  -1  -7    1.96    0.41
  -5   1  -7    2.23    0.32
   5   1   7    1.52    0.31
  -5   1  -7    2.04    0.33
  -7  -1  -7   47.27    2.64
  -7  -1  -7   45.79    2.60
   7  -1   7   50.57    2.59
  -7   1  -7   49.08    2.53
   7   1   7   47.77    2.60
  -7   1  -7   49.76    2.60
  -9  -1  -7   28.04    1.71
   9  -1   7   26.01    1.62
  -9  -1  -7   27.39    1.66
  -9   1  -7   27.24    1.65
   9   1   7   27.68    1.65
  -9   1  -7   28.52    1.59
 -11  -1  -7    2.13    0.55
  11  -1   7    2.25    0.49
 -11   1  -7    3.02    0.47
  11   1   7    2.21    0.46
 -11   1  -7    1.72    0.46
 -13  -1  -7    5.51    0.79
  13  -1   7    5.45    0.69
 -13   1  -7    5.08    0.71
  13   1   7    5.69    0.74
 -13   1  -7    4.78    0.72
 -15  -1  -7    2.08    0.60
  15  -1   7    1.69    0.53
 -15   1  -7    2.23    0.64
  15   1   7    2.05    0.59
 -17  -1  -7   20.20    1.61
  17  -1   7   20.24    1.59
  17   1   7   22.58    1.57
 -17   1  -7   22.13    1.65
 -19  -1  -7    4.82    0.91
  19  -1   7    6.31    0.95
 -19   1  -7    3.51    0.84
  19   1   7    4.78    0.85
  21  -1   7    4.45    0.86
 -21  -1  -7    4.14    0.95
  21   1   7    3.13    0.82
 -21   1  -7    2.58    0.89
 -23  -1  -7    6.93    1.13
  23  -1   7    7.37    1.09
  23   1   7    7.85    1.07
 -23   1  -7    5.23    1.13
  25  -1   7    6.90    1.16
 -25  -1  -7    6.02    1.18
  25   1   7    5.06    1.08
 -25   1  -7    6.55    2.11
 -27  -1  -7    2.39    1.19
  27  -1   7   -0.45    0.94
 -27   1  -7    1.07    1.01
  27   1   7    0.78    1.00
  29  -1   7   -0.74    1.04
 -29  -1  -7    0.26    1.11
  29   1   7    0.09    1.13
 -29   1  -7   -0.93    1.21
  38  -2  -7    2.13    1.10
  38   2  -7   -0.75    1.37
  38   2  -7   -1.10    0.95
  36  -2  -7    0.92    0.98
  36   2  -7   -0.27    0.81
  36   2  -7   -2.10    1.23
  34  -2  -7    5.47    1.09
  34   2  -7    6.62    1.46
  34   2  -7    5.94    0.99
  32  -2  -7   -0.87    0.70
  32   2  -7   -0.73    0.63
  32   2  -7   -0.73    0.89
  30  -2  -7    6.97    0.97
  30   2  -7    8.96    1.61
  30   2  -7    6.71    0.87
  28  -2  -7    0.14    0.54
  28   2  -7    0.66    0.51
  28   2  -7   -0.13    0.71
  26  -2  -7    0.15    0.43
  26   2  -7    0.23    0.41
  26   2  -7   -0.16    0.47
  26   2  -7    0.58    0.66
  24  -2  -7    2.09    0.53
  24  -2  -7    0.88    0.78
  24   2  -7    1.05    0.63
  24   2  -7    2.31    0.46
  24   2  -7    1.39    0.41
  22  -2  -7   42.61    2.40
  22  -2  -7   42.62    2.91
 -22  -2   7   40.74    2.33
  22   2  -7   41.21    2.27
  22   2  -7   44.55    2.27
  20  -2  -7   12.19    0.95
  20  -2  -7   10.65    1.45
 -20  -2   7   13.03    0.92
  20   2  -7   14.09    0.84
  20   2  -7   10.68    1.08
  20   2  -7   12.54    0.83
  18  -2  -7  210.00   10.36
  18  -2  -7  207.86   10.38
  18  -2  -7  211.82   10.78
 -18  -2   7  220.86   10.31
  18   2  -7  201.53   10.23
  18   2  -7  214.31   10.23
 -18   2   7  212.47   10.39
  16  -2  -7    9.03    1.15
  16  -2  -7    8.33    0.73
 -16  -2   7    8.07    0.66
 -16  -2   7    9.78    0.68
  16  -2  -7   10.41    0.81
 -16   2   7    7.75    0.78
 -16   2   7    9.97    1.08
  16   2  -7    9.33    0.57
  16   2  -7    9.44    0.56
  16   2  -7    8.08    0.89
 -16   2   7    9.99    0.80
  14  -2  -7   34.63    2.26
  14  -2  -7   31.93    1.89
  14  -2  -7   34.40    1.92
 -14  -2   7   32.99    1.82
 -14  -2   7   33.09    1.81
 -14   2   7   33.05    1.93
 -14   2   7   39.29    2.28
  14   2  -7   39.68    2.06
 -14   2   7   34.10    1.93
  12  -2  -7   19.62    1.43
 -12  -2   7   17.58    1.33
 -12  -2   7   14.89    0.87
  12  -2  -7   15.60    1.02
 -12  -2   7   15.32    0.88
  12  -2  -7   14.55    0.97
 -12   2   7   15.40    1.00
 -12   2   7   15.14    1.00
  10  -2  -7   22.78    1.30
 -10  -2   7   22.64    1.14
 -10  -2   7   24.17    1.50
 -10  -2   7   24.04    1.15
  10   2  -7   17.90    1.35
 -10   2   7   24.07    1.33
 -10   2   7   22.10    1.29
   8  -2  -7   46.41    2.37
   8  -2  -7   46.22    2.37
   8  -2  -7   45.48    2.69
  -8   2   7   42.17    2.67
   8   2  -7   40.98    2.45
  -8   2   7   48.06    2.39
  -8   2   7   47.81    2.36
  -6  -2   7    0.43    0.32
   6  -2  -7    0.86    0.24
   6  -2  -7    0.92    0.26
   6  -2  -7    0.47    0.40
  -6   2   7    1.97    0.53
   6   2  -7    0.78    0.29
  -6   2   7    1.19    0.29
  -6   2   7    1.05    0.24
   4  -2  -7   30.23    1.67
  -4  -2   7   28.84    1.86
   4  -2  -7   30.91    1.67
   4  -2  -7   32.18    2.02
  -4   2   7   29.53    1.63
  -4   2   7   31.53    2.07
  -4   2   7   31.40    1.69
   2  -2  -7   37.18    1.95
  -2  -2   7   36.35    2.20
  -2  -2   7   35.86    1.79
  -2  -2   7   35.60    1.80
   2  -2  -7   35.85    1.96
   2  -2  -7   37.11    2.30
  -2   2   7   36.97    1.97
  -2   2   7   35.00    1.91
   0  -2   7    0.81    0.45
   0  -2  -7    1.20    0.35
   0  -2   7    1.60    0.20
   0  -2  -7    1.37    0.32
   0  -2  -7    1.28    0.53
   0   2   7    1.12    0.46
   0   2   7    1.45    0.34
   0   2   7    1.14    0.25
  -2  -2  -7   41.15    2.20
  -2  -2  -7   43.62    2.18
   2  -2   7   39.89    2.06
   2   2   7   36.24    2.51
  -2   2  -7   40.52    1.97
  -2   2  -7   38.97    1.99
   2   2   7   39.83    2.18
  -4  -2  -7    3.09    0.50
  -4  -2  -7    3.86    0.50
   4  -2   7    3.07    0.35
   4   2   7    2.84    0.73
  -4   2  -7    2.95    0.36
   4   2   7    2.01    0.38
  -4   2  -7    3.27    0.31
   6  -2   7   53.34    2.89
  -6  -2  -7   53.89    2.98
  -6  -2  -7   56.30    2.96
  -6   2  -7   56.16    2.85
   6   2   7   59.94    3.45
  -6   2  -7   57.71    2.80
   6   2   7   50.00    2.89
  -8  -2  -7  149.37    7.21
   8  -2   7  145.43    7.13
  -8  -2  -7  143.76    7.24
   8   2   7  146.35    7.70
  -8   2  -7  152.19    7.06
   8   2   7  137.67    7.16
  -8   2  -7  130.91    7.27
 -10  -2  -7    8.69    0.92
  10  -2   7    6.85    0.75
  10   2   7    7.33    0.81
 -10   2  -7    8.38    0.79
 -10   2  -7    8.92    0.72
  10   2   7    6.61    1.24
 -12  -2  -7    0.00    0.46
  12  -2   7    0.27    0.38
  12   2   7    0.07    0.67
 -12   2  -7   -0.12    0.40
  12   2   7    0.00    0.41
 -12   2  -7   -0.57    0.34
 -14  -2  -7   39.22    2.48
  14  -2   7   39.85    2.36
 -14   2  -7   39.23    2.29
  14   2   7   40.84    2.38
  14   2   7   42.49    2.96
 -14   2  -7   39.35    2.37
 -16  -2  -7    2.08    0.65
  16  -2   7    2.65    0.62
 -16   2  -7    1.86    0.61
  16   2   7    3.50    0.66
  18  -2   7   25.46    1.86
 -18  -2  -7   26.43    1.95
  18   2   7   26.73    1.87
 -18   2  -7   26.47    1.88
  20  -2   7    6.29    0.96
 -20  -2  -7    5.08    0.97
 -20   2  -7    5.41    0.92
  20   2   7    5.68    0.94
 -22  -2  -7    4.58    1.03
  22  -2   7    5.61    1.03
  22   2   7    7.72    1.08
 -22   2  -7    6.26    1.15
  24  -2   7    0.28    0.84
 -24  -2  -7    0.85    0.95
  24   2   7    1.37    0.89
 -24   2  -7    1.06    0.98
  26  -2   7    0.57    0.96
 -26  -2  -7    2.46    1.16
 -26   2  -7    1.15    1.03
  26   2   7    0.98    1.37
  26   2   7    2.74    0.99
 -28  -2  -7    5.71    1.44
  28  -2   7    7.07    1.44
 -28   2  -7    6.26    1.40
  28   2   7    9.16    2.14
  28   2   7    7.69    1.32
  37  -3  -7    3.25    1.19
  37   3  -7    3.89    1.83
  37   3  -7    4.60    1.05
  35  -3  -7    0.60    0.90
  35   3  -7    0.79    1.43
  35   3  -7    0.60    0.81
  33  -3  -7   -0.78    0.76
  33   3  -7   -0.30    0.67
  33   3  -7    0.47    1.22
  31  -3  -7    1.19    0.66
  31   3  -7    1.63    0.62
  31   3  -7    1.65    1.16
  29  -3  -7   -0.72    0.63
  29   3  -7   -0.94    0.49
  29   3  -7    0.92    0.98
  27  -3  -7    0.61    0.57
  27   3  -7    1.12    0.49
  27   3  -7    1.53    0.90
  27   3  -7    0.71    0.41
  25  -3  -7    1.57    0.59
  25   3  -7    0.85    0.41
  25   3  -7    0.84    0.89
  25   3  -7    1.45    0.40
  23  -3  -7    2.01    0.54
  23   3  -7    2.74    0.91
  23   3  -7    1.47    0.32
  21  -3  -7    2.93    0.58
 -21  -3   7    3.69    0.55
  21   3  -7    2.85    0.87
  21   3  -7    2.44    0.28
  21   3  -7    2.82    0.34
  19  -3  -7    1.10    0.43
 -19  -3   7    1.13    0.39
  19  -3  -7    0.66    0.83
  19   3  -7    0.38    0.65
  17  -3  -7   15.72    1.11
 -17  -3   7   16.39    1.02
  17  -3  -7   14.72    1.71
 -17   3   7   16.21    1.61
 -17   3   7   16.02    1.20
  15  -3  -7   11.58    0.88
  15  -3  -7    8.68    1.44
 -15  -3   7   11.71    1.17
 -15  -3   7   11.00    0.75
  15  -3  -7   11.29    0.92
  15   3  -7   12.09    1.22
 -15   3   7   11.27    1.36
 -15   3   7   11.47    0.93
  13  -3  -7    8.58    0.74
  13  -3  -7    9.21    0.78
 -13  -3   7    9.18    0.62
 -13  -3   7   11.07    1.09
 -13  -3   7    9.74    0.61
 -13   3   7    9.57    0.83
 -13   3   7    8.61    0.77
 -11  -3   7   59.04    2.78
  11  -3  -7   50.37    3.43
 -11  -3   7   56.79    2.77
  11  -3  -7   57.08    2.98
 -11  -3   7   61.07    3.31
  11  -3  -7   61.57    2.98
 -11   3   7   51.73    3.44
 -11   3   7   61.11    3.00
  11   3  -7   48.05    3.18
 -11   3   7   59.84    2.97
   9  -3  -7   69.26    3.63
   9  -3  -7   73.33    3.62
   9  -3  -7   70.56    4.13
  -9  -3   7   76.94    3.96
  -9   3   7   70.55    3.63
   9   3  -7   67.71    3.89
  -9   3   7   68.62    3.59
  -9   3   7   67.48    4.14
   7  -3  -7    7.55    0.67
   7  -3  -7    7.35    0.66
   7  -3  -7    7.48    1.15
  -7  -3   7    7.43    1.11
  -7   3   7    7.61    1.20
   7   3  -7    6.66    1.02
  -7   3   7    7.44    0.65
  -7   3   7    7.46    0.67
   5  -3  -7   55.57    2.98
   5  -3  -7   57.35    3.52
   5  -3  -7   51.33    2.98
  -5  -3   7   62.45    3.41
  -5   3   7   55.31    2.99
  -5   3   7   62.83    3.59
   5   3  -7   62.68    3.36
  -5   3   7   53.59    2.94
   3  -3  -7   19.38    1.65
   3  -3  -7   15.57    1.07
   3  -3  -7   16.67    1.08
  -3  -3   7   18.95    1.52
  -3   3   7   15.75    0.99
  -3   3   7   13.39    1.48
  -3   3   7   16.33    1.09
   1  -3  -7   23.76    1.94
   1  -3  -7   25.40    1.41
  -1  -3   7   23.53    1.21
  -1  -3   7   19.39    1.81
  -1  -3   7   25.60    1.19
   1  -3  -7   24.50    1.42
  -1   3   7   25.25    1.41
  -1   3   7   18.27    1.83
  -1   3   7   21.49    1.37
  -1  -3  -7    3.32    0.50
  -1  -3  -7    2.93    0.75
   1  -3   7    2.76    0.76
  -1  -3  -7    3.23    0.48
   1  -3   7    3.69    0.33
   1   3   7    4.37    0.98
   1   3   7    3.13    0.41
   3  -3   7   25.36    1.27
  -3  -3  -7   24.47    1.45
  -3  -3  -7   20.81    1.83
  -3  -3  -7   24.18    1.46
   3   3   7   17.75    1.88
   3   3   7   23.14    1.35
   5  -3   7   67.97    4.36
  -5  -3  -7   77.07    3.90
  -5  -3  -7   75.51    3.93
   5  -3   7   77.89    3.77
   5   3   7   81.17    3.84
   5   3   7   66.90    4.43
  -7  -3  -7    4.41    0.67
  -7  -3  -7    3.74    0.86
   7  -3   7    4.36    0.54
  -7   3  -7    4.00    0.44
  -7   3  -7    4.65    0.43
   7   3   7    4.24    0.55
   7   3   7    4.68    1.06
  -9  -3  -7   45.49    2.62
   9  -3   7   43.87    2.45
  -9   3  -7   45.49    2.32
   9   3   7   44.22    3.17
  -9   3  -7   44.20    2.36
   9   3   7   45.71    2.49
 -11  -3  -7    6.05    0.79
  11  -3   7    7.09    0.78
  11   3   7    5.13    1.25
 -11   3  -7    6.57    0.70
  11   3   7    8.06    0.83
 -11   3  -7    5.94    0.76
 -13  -3  -7   20.36    1.55
  13  -3   7   17.84    1.37
 -13   3  -7   17.36    1.33
  13   3   7   18.62    2.20
 -13   3  -7   20.10    1.29
  13   3   7   19.19    1.38
 -15  -3  -7    9.94    1.16
  15  -3   7    8.35    1.02
 -15   3  -7    7.29    0.79
 -15   3  -7    8.10    1.02
  15   3   7    8.28    0.94
  15   3   7    9.32    1.67
  17  -3   7    0.33    0.60
 -17  -3  -7    0.69    0.66
 -17   3  -7   -0.42    0.60
  17   3   7    0.63    1.10
  17   3   7   -0.66    0.55
 -19  -3  -7    7.90    1.19
  19  -3   7    9.36    1.14
  19   3   7   10.17    1.90
  19   3   7   10.61    1.22
 -19   3  -7    7.31    1.06
  21  -3   7    5.85    0.96
 -21  -3  -7    5.90    1.81
  21   3   7    5.20    0.97
 -21   3  -7    4.81    1.00
  21   3   7    5.97    1.73
  23  -3   7    2.44    0.97
 -23  -3  -7    4.53    1.06
 -23   3  -7    3.19    0.99
  23   3   7    2.28    1.56
  23   3   7    3.20    0.94
 -25  -3  -7    1.91    1.17
  25  -3   7    3.92    1.13
  25   3   7    2.05    1.66
 -25   3  -7    2.14    1.07
  25   3   7    2.40    1.06
  27  -3   7   -2.00    1.09
 -27  -3  -7    0.38    1.28
  27   3   7    0.50    1.81
  27   3   7    1.16    1.05
 -27   3  -7    0.34    1.15
  34  -4  -7   -0.95    0.85
  34   4  -7   -1.04    1.66
  32  -4  -7    0.75    0.77
  32   4  -7    0.93    1.47
  30  -4  -7    1.05    0.81
  30   4  -7    2.82    1.41
  28  -4  -7    4.41    0.88
  28   4  -7    7.43    1.58
  26  -4  -7    1.04    0.64
  26   4  -7   -0.17    1.09
  24  -4  -7    3.57    0.69
  24   4  -7    2.38    1.19
  22  -4  -7    1.57    0.58
  22   4  -7    1.15    0.95
  20  -4  -7    2.95    0.59
 -20  -4   7    3.44    0.58
  20   4  -7    2.46    1.00
  18  -4  -7    0.90    0.45
 -18  -4   7    0.90    0.42
 -18  -4   7    1.60    0.75
 -18   4   7    0.24    0.57
  18   4  -7    0.64    0.81
 -18   4   7    1.21    0.89
 -16  -4   7    7.15    1.30
 -16  -4   7    6.51    0.65
  16  -4  -7    6.35    0.76
 -16   4   7    4.12    1.13
 -16   4   7    6.62    0.79
  16   4  -7    4.26    1.04
 -14  -4   7    8.18    1.33
  14  -4  -7    9.73    0.88
 -14   4   7    7.27    1.34
 -14   4   7    9.11    0.97
  14   4  -7   10.28    1.48
  12  -4  -7   -0.04    0.34
 -12  -4   7    0.57    0.28
 -12  -4   7   -0.27    0.64
  12   4  -7    0.66    0.66
 -12   4   7    0.25    0.68
 -12   4   7   -0.89    0.40
  10  -4  -7    0.22    0.34
  10  -4  -7    0.52    0.41
 -10  -4   7   -0.02    0.82
  10   4  -7   -0.06    0.57
 -10   4   7    0.08    0.37
 -10   4   7    0.36    0.68
 -10   4   7   -0.07    0.31
   8  -4  -7    9.38    0.80
   8  -4  -7    8.36    0.81
  -8  -4   7    8.78    1.45
  -8   4   7    8.46    0.70
  -8   4   7    8.82    0.79
   8   4  -7    5.88    1.05
  -8   4   7    6.68    1.29
   6  -4  -7   38.63    1.99
   6  -4  -7   38.56    2.01
  -6   4   7   37.49    1.96
   6   4  -7   27.06    2.36
  -6   4   7   31.72    2.68
   4  -4  -7    5.08    0.61
   4  -4  -7    5.57    0.60
  -4  -4   7    3.61    1.06
  -4   4   7    4.35    0.51
  -4   4   7    5.51    0.57
  -4   4   7    3.27    1.07
   4   4  -7    3.30    0.82
  -2  -4   7   18.85    0.90
   2  -4  -7   18.59    1.20
   2  -4  -7   17.99    1.19
  -2  -4   7   12.49    1.69
  -2   4   7   18.44    1.18
  -2   4   7   14.77    1.89
  -2   4   7   15.32    1.11
   0  -4  -7   36.19    2.10
   0  -4  -7   38.57    2.09
   0  -4   7   32.81    2.72
   0  -4   7   38.16    1.85
   0   4   7   34.39    2.77
  -2  -4  -7    3.49    0.62
   2  -4   7    3.93    0.41
  -2  -4  -7    3.89    0.60
   2   4   7    4.44    0.49
   2   4   7    3.12    0.99
  -4  -4  -7    7.09    0.84
   4  -4   7    8.51    0.63
   4   4   7    6.12    1.40
   4   4   7    8.88    0.71
   6  -4   7    9.73    0.78
  -6  -4  -7   10.80    1.02
   6   4   7   10.04    1.66
   6   4   7    8.68    0.78
  -8  -4  -7   50.32    3.00
   8  -4   7   48.53    2.79
   8   4   7   60.98    3.94
   8   4   7   52.64    2.81
  10  -4   7   27.50    1.70
 -10  -4  -7   26.59    1.89
 -10   4  -7   26.68    1.39
  10   4   7   31.28    1.71
  10   4   7   22.31    2.67
  12  -4   7   29.87    1.82
 -12  -4  -7   30.09    2.03
 -12   4  -7   28.33    1.57
  12   4   7   27.18    1.74
  12   4   7   22.42    2.72
  14  -4   7   -0.48    0.53
 -14  -4  -7    0.74    0.72
  14   4   7   -0.31    1.06
 -14   4  -7    0.11    0.44
  14   4   7    0.06    0.50
 -14   4  -7    0.69    0.46
  16  -4   7   54.49    3.13
 -16  -4  -7   58.87    3.38
 -16   4  -7   54.63    2.97
  16   4   7   50.33    4.24
  16   4   7   52.19    3.04
  18  -4   7    1.87    0.76
 -18  -4  -7    2.89    0.99
 -18   4  -7    3.19    0.75
  18   4   7    1.67    1.39
  18   4   7    1.49    0.72
 -20  -4  -7    1.77    1.04
  20  -4   7    1.07    0.78
 -20   4  -7    0.59    0.79
  20   4   7    0.31    0.73
  20   4   7    1.38    1.47
 -22  -4  -7    1.41    1.13
  22  -4   7    3.45    1.01
  22   4   7    2.59    0.89
 -22   4  -7    2.61    0.96
  22   4   7    1.71    1.62
  24  -4   7    0.21    1.02
 -24  -4  -7    1.23    1.23
  24   4   7    2.11    1.86
 -24   4  -7    0.75    1.05
  24   4   7    0.19    0.93
  31  -5  -7    3.95    1.08
  31   5  -7    4.19    1.90
  29  -5  -7   21.65    1.83
  29   5  -7   16.93    2.88
  27  -5  -7    0.11    0.69
  27   5  -7   -1.70    1.35
  25  -5  -7    4.80    0.94
  25   5  -7    5.95    1.64
  23  -5  -7    0.44    0.62
  23   5  -7   -0.34    1.17
  21  -5  -7    4.72    0.78
  21   5  -7    4.34    1.38
  19  -5  -7    1.32    0.61
 -19  -5   7    2.70    0.61
  19   5  -7    2.35    1.17
 -19   5   7    1.26    1.13
  17  -5  -7    2.26    0.60
 -17  -5   7    1.27    0.49
 -17   5   7    3.84    1.31
  17   5  -7    2.78    1.17
 -17   5   7    1.87    0.69
 -15  -5   7    4.63    0.54
  15  -5  -7    4.00    0.65
  15   5  -7    3.05    1.15
 -15   5   7    1.31    1.12
 -15   5   7    4.03    0.71
  13  -5  -7   -0.23    0.47
 -13  -5   7    0.16    0.33
 -13   5   7    0.28    1.01
  13   5  -7    0.75    0.91
 -13   5   7   -0.58    0.51
 -11  -5   7   30.73    1.57
  11  -5  -7   27.53    1.85
 -11   5   7   29.96    2.80
  11   5  -7   29.30    2.60
 -11   5   7   30.10    1.79
  -9  -5   7    4.38    0.37
   9  -5  -7    4.20    0.68
   9   5  -7    5.88    1.24
  -9   5   7    4.86    1.32
  -9   5   7    4.25    0.62
   7  -5  -7    2.88    0.58
   7   5  -7    1.94    0.94
  -7   5   7    0.96    1.10
  -7   5   7    1.28    0.48
  -5  -5   7    0.36    0.18
   5  -5  -7    0.56    0.47
  -5   5   7    0.07    0.30
   5   5  -7   -0.48    0.79
  -5   5   7   -0.21    1.07
   3  -5  -7   -0.06    0.45
  -3  -5   7    0.34    0.20
   3   5  -7    0.72    0.85
  -3   5   7    0.60    0.29
  -3   5   7   -0.08    1.04
   1  -5  -7    1.62    0.51
  -1  -5   7    0.18    0.23
   1   5  -7    1.33    0.89
  -1   5   7    0.40    0.28
  -1   5   7    0.44    1.15
   1  -5   7    6.48    0.56
  -1  -5  -7    6.56    0.83
   1   5   7    7.57    0.62
   1   5   7    5.52    1.55
  -3  -5  -7    4.62    0.75
   3   5   7    5.18    1.51
   3   5   7    5.05    0.57
   5  -5   7   -0.08    0.34
  -5  -5  -7    0.86    0.58
   5   5   7    0.73    1.20
   7  -5   7    0.39    0.38
  -7  -5  -7    0.62    0.63
   7   5   7    0.40    1.19
   7   5   7    0.62    0.37
  -9  -5  -7    9.46    1.13
   9  -5   7    8.02    0.97
   9   5   7   10.53    1.99
   9   5   7    9.54    0.87
 -11  -5  -7    7.17    1.06
  11  -5   7    8.10    0.90
  11   5   7    8.31    0.88
  11   5   7    8.57    1.88
  13  -5   7   11.44    1.28
 -13  -5  -7   13.77    1.62
  13   5   7   13.46    1.13
  13   5   7   16.72    2.65
 -15  -5  -7    7.49    1.20
  15  -5   7    7.33    1.01
  15   5   7    6.18    1.98
  15   5   7    7.24    0.83
  17  -5   7    0.71    0.73
  17   5   7   -0.96    1.71
  17   5   7    0.40    0.65
  19  -5   7   -1.47    0.93
 -19  -5  -7   -0.71    1.02
  19   5   7   -0.10    0.70
  19   5   7   -0.38    1.80
  21  -5   7    0.39    0.97
 -21  -5  -7   -0.30    1.18
  21   5   7   -0.85    1.92
  21   5   7    1.05    0.85
  28  -6  -7    4.28    1.13
  28   6  -7    4.00    2.05
  26  -6  -7    0.02    0.85
  26   6  -7    0.77    1.70
  24  -6  -7    0.19    0.81
  24   6  -7   -0.07    1.51
  22  -6  -7   -0.36    1.10
  22   6  -7   -1.20    1.47
  20  -6  -7    3.16    0.81
  20   6  -7    3.74    1.65
  18  -6  -7    1.32    0.66
  18   6  -7    0.85    1.47
 -18   6   7   -0.06    1.35
  16  -6  -7    0.31    0.60
  16   6  -7    0.53    1.24
 -16   6   7   -0.72    1.25
  14  -6  -7    1.73    0.67
  14   6  -7    4.63    1.43
 -14   6   7    2.75    1.59
  12  -6  -7   -0.65    0.54
 -12  -6   7    0.91    0.39
 -12   6   7    1.45    1.47
  12   6  -7    1.22    1.14
 -10  -6   7    1.29    0.50
 -10  -6   7    1.89    0.38
  10  -6  -7    2.46    0.66
 -10   6   7    1.69    1.36
  10   6  -7    2.10    1.29
   8  -6  -7    4.89    0.76
  -8  -6   7    3.32    0.42
  -8  -6   7    4.00    0.44
   8   6  -7    2.51    1.35
  -8   6   7    3.62    1.64
   6  -6  -7    0.94    0.60
  -6  -6   7    0.59    0.30
  -6  -6   7    0.77    0.32
  -6   6   7   -0.05    1.47
   6   6  -7   -0.38    1.09
  -4  -6   7   13.46    0.93
  -4  -6   7   13.18    0.88
   4  -6  -7   14.02    1.26
   4   6  -7   13.39    2.32
  -4   6   7   15.26    2.70
  -2  -6   7    3.69    0.43
  -2  -6   7    3.93    0.53
   2  -6  -7    3.58    0.77
  -2   6   7    4.90    1.74
   2   6  -7    4.54    1.52
   0  -6  -7   -0.86    0.59
   0  -6   7    0.65    0.54
   0  -6   7    0.05    0.30
   0   6   7    0.50    1.49
  -2  -6  -7   20.63    1.60
   2  -6   7   18.94    1.21
   2   6   7   15.42    2.86
   4  -6   7    1.64    0.45
  -4  -6  -7    0.23    0.66
   4   6   7   -0.91    1.47
   6  -6   7    4.59    0.65
  -6  -6  -7    5.31    1.01
  -8  -6  -7    1.37    0.83
   8  -6   7    0.08    0.53
   8   6   7    1.51    1.56
 -10  -6  -7    0.40    0.85
  10  -6   7   -0.33    0.61
  10   6   7   -0.18    1.70
 -12  -6  -7    0.75    0.92
  12  -6   7    1.21    0.72
  12   6   7   -1.06    1.68
  14  -6   7    0.96    0.77
 -14  -6  -7    0.87    1.25
  14   6   7    1.30    1.87
  16  -6   7    1.45    0.91
 -16  -6  -7   -0.35    1.05
  16   6   7    1.97    1.97
  18  -6   7    1.43    0.99
 -18  -6  -7   -0.56    1.21
  18   6   7    0.55    2.09
  21  -7  -7   -0.30    0.84
  21   7  -7   -1.20    1.82
  19  -7  -7   -0.25    0.75
 -19   7   7    0.24    1.76
  17  -7  -7    1.58    1.26
  17   7  -7    2.48    1.89
 -17   7   7   -1.77    1.74
  15  -7  -7   -0.39    0.76
  15   7  -7    1.83    1.63
 -15   7   7   -0.15    1.56
  13  -7  -7    2.19    0.77
  13   7  -7    0.65    1.52
 -13   7   7   -0.59    1.67
  11  -7  -7   -0.04    0.72
 -11   7   7   -0.22    1.80
  11   7  -7    1.70    1.59
   9  -7  -7    5.22    0.95
   9   7  -7    4.69    1.97
  -9   7   7    5.68    2.08
   7  -7  -7    3.54    0.90
   7   7  -7    2.65    2.74
  -7   7   7   -0.04    1.61
   5  -7  -7    0.89    0.79
   5   7  -7    0.70    1.81
  -5   7   7    0.73    1.79
   3  -7  -7    8.26    1.11
  -3   7   7    8.39    2.33
   3   7  -7    6.33    1.86
   1  -7  -7   -0.45    0.77
  -1   7   7   -0.05    1.93
   1  -7   7    0.85    0.61
  -1  -7  -7    0.98    0.84
   1   7   7    3.24    1.97
   3  -7   7    1.34    0.57
  -3  -7  -7    0.46    0.88
   3   7   7    0.73    1.87
   5  -7   7    0.33    0.58
  -5  -7  -7    0.73    0.98
   5   7   7   -0.36    1.85
  -7  -7  -7    0.57    0.97
   7  -7   7    0.45    0.69
   7   7   7   -0.90    1.91
   9  -7   7    0.70    0.75
   9   7   7   -1.28    1.99
  11  -7   7    0.97    0.85
 -11  -7  -7   -0.08    1.10
  11   7   7   -0.01    2.17
   8   8  -7    1.09    2.05
  -8   8   7   -0.56    2.42
   6  -8  -7    0.94    1.56
  -6   8   7    0.01    2.28
   6   8  -7   -0.44    1.93
   4   8  -7   -0.37    2.03
  -4   8   7    1.23    2.39
  -2   8   7   -1.51    2.40
  40   0  -8    1.01    1.13
  38   0  -8   75.17    4.40
  36   0  -8  242.17   13.02
  34   0  -8   29.13    2.15
  32   0  -8   39.69    2.53
  30   0  -8   78.31    4.26
  28   0  -8   59.25    3.30
  26   0  -8  117.02    5.98
  24   0  -8   66.34    3.53
  22   0  -8  234.07   11.75
  22   0  -8  245.60   11.74
  20   0  -8   34.45    1.88
 -20   0   8   30.95    1.90
  20   0  -8   34.33    1.89
 -20   0   8   35.02    1.90
 -18   0   8  396.17   18.98
 -18   0   8  383.33   19.01
  18   0  -8  386.00   18.97
  18   0  -8  405.14   18.98
  16   0  -8    1.98    0.38
  16   0  -8    3.79    0.45
 -16   0   8    2.89    0.39
 -16   0   8    2.51    0.38
  16   0  -8    3.86    0.46
 -14   0   8  158.97    7.65
  14   0  -8  162.05    7.64
  14   0  -8  157.21    7.64
 -14   0   8  156.31    7.66
  14   0  -8  147.14    7.62
  12   0  -8   57.54    2.97
 -12   0   8   54.08    2.98
  12   0  -8   58.51    2.98
  12   0  -8   66.40    2.96
 -10   0   8   97.00    4.84
  10   0  -8   94.55    4.82
 -10   0   8  105.72    4.82
  10   0  -8   96.46    4.83
 -10   0   8   97.67    4.85
   8   0  -8  481.91   23.85
   8   0  -8  509.49   23.86
  -8   0   8  503.79   23.87
  -8   0   8  492.63   23.86
  -6   0   8  244.65   11.80
  -6   0   8  230.78   11.80
   6   0  -8  251.38   11.80
   6   0  -8  250.41   11.79
   4   0  -8  266.17   12.73
  -4   0   8  277.36   12.75
   4   0  -8  260.25   12.73
  -4   0   8  251.09   12.73
  -2   0   8  149.07    7.50
  -2   0   8  154.98    7.53
   2   0  -8  151.67    7.50
   2   0  -8  159.89    7.52
   0   0   8  101.18    5.10
   0   0   8  102.87    5.12
   0   0  -8  100.40    5.10
   0   0  -8  107.50    5.10
  -2   0  -8  600.86   28.03
  -2   0  -8  566.53   28.04
   2   0   8  568.17   28.03
   2   0   8  595.52   28.06
  -4   0  -8    4.51    0.51
   4   0   8    5.18    0.49
  -4   0  -8    3.89    0.56
   6   0   8    1.12    0.33
  -6   0  -8    1.74    0.39
  -6   0  -8    1.39    0.38
  -8   0  -8  138.22    6.87
  -8   0  -8  140.61    6.82
   8   0   8  131.24    6.83
 -10   0  -8   80.84    4.15
 -10   0  -8   82.45    4.23
  10   0   8   76.76    4.16
 -12   0  -8  176.37    8.69
  12   0   8  168.85    8.63
  14   0   8  126.32    6.30
 -14   0  -8  117.92    6.31
 -16   0  -8   -0.01    0.60
  16   0   8    0.77    0.50
  18   0   8   31.10    2.01
 -18   0  -8   26.30    1.98
 -20   0  -8    4.98    0.95
  20   0   8    5.61    0.90
 -22   0  -8   72.60    4.21
  22   0   8   68.99    4.08
 -24   0  -8   25.93    2.25
  24   0   8   24.92    2.11
  26   0   8   68.36    4.16
 -26   0  -8   69.26    4.31
 -28   0  -8   15.44    1.88
  28   0   8   17.12    2.05
  39  -1  -8    6.85    1.30
  39   1  -8    5.49    1.20
  37  -1  -8   72.45    4.32
  37   1  -8   74.62    4.26
  35  -1  -8   17.69    1.78
  35   1  -8   22.26    1.83
  33  -1  -8   55.30    3.32
  33   1  -8   54.98    3.25
  31  -1  -8   51.94    3.02
  31   1  -8   48.34    2.91
  29  -1  -8   88.06    5.31
  29  -1  -8   95.41    4.94
  29   1  -8   94.70    4.88
  27  -1  -8   23.20    2.02
  27  -1  -8   23.26    1.54
  27   1  -8   19.92    1.49
  25  -1  -8  158.11    8.58
  25  -1  -8  168.61    8.31
  25   1  -8  169.50    8.22
  25   1  -8  167.07    8.25
  23  -1  -8  102.47    5.32
  23  -1  -8  109.68    5.63
  23   1  -8  102.08    5.24
  23   1  -8  102.52    5.27
  21  -1  -8   72.99    3.81
  21  -1  -8   64.35    3.51
 -21  -1   8   64.09    3.47
  21  -1  -8   67.89    3.52
  21   1  -8   67.57    3.45
  21   1  -8   66.23    3.47
  19  -1  -8  184.52    9.46
 -19  -1   8  187.55    9.26
 -19  -1   8  188.41    9.21
  19  -1  -8  195.23    9.27
  19  -1  -8  187.50    9.25
  19   1  -8  186.76    9.19
 -19   1   8  186.68    9.31
 -19   1   8  189.96    9.27
  17  -1  -8   20.43    1.48
 -17  -1   8   16.20    1.05
  17  -1  -8   16.65    1.10
  17  -1  -8   16.71    1.08
 -17   1   8   16.48    1.11
  17   1  -8   16.74    1.03
  17   1  -8   17.88    1.04
  17   1  -8   19.76    1.10
  15  -1  -8   85.95    4.41
  15  -1  -8   98.21    4.62
  15  -1  -8   82.96    4.38
 -15  -1   8   85.53    4.34
 -15  -1   8   86.16    4.36
  15   1  -8   91.35    4.39
 -15   1   8   80.93    4.41
  15   1  -8   89.46    4.33
 -15   1   8   87.29    4.41
  13  -1  -8    0.97    0.27
  13  -1  -8    0.61    0.35
 -13  -1   8    0.75    0.21
 -13  -1   8    0.96    0.20
  13  -1  -8    0.45    0.32
 -13   1   8    1.00    0.28
  13   1  -8    0.85    0.19
  13   1  -8    1.20    0.20
 -13   1   8    1.44    0.35
 -11  -1   8  451.11   21.30
  11  -1  -8  436.29   21.36
  11  -1  -8  456.92   21.37
 -11  -1   8  427.98   21.30
  11   1  -8  430.51   21.27
 -11   1   8  474.32   21.39
 -11   1   8  449.73   21.38
  11   1  -8  423.18   21.27
 -11   1   8  443.68   21.52
   9  -1  -8  906.59   44.04
   9  -1  -8  914.60   44.05
  -9   1   8  983.05   44.23
  -9   1   8  855.34   44.03
  -9   1   8  934.04   44.06
   7  -1  -8    5.09    0.45
  -7  -1   8    4.82    0.36
   7  -1  -8    4.92    0.43
  -7  -1   8    5.42    0.36
   7   1  -8    4.88    0.30
  -7   1   8    7.08    0.68
   7   1  -8    5.47    0.32
  -7   1   8    5.03    0.42
  -7   1   8    5.78    0.48
   5  -1  -8  194.59   10.35
  -5  -1   8  201.18   10.13
   5  -1  -8  212.15   10.22
  -5  -1   8  203.36   10.13
   5  -1  -8  221.17   10.22
   5   1  -8  215.04   10.09
  -5   1   8  209.22   10.20
  -5   1   8  219.61   10.23
   5   1  -8  203.10   10.08
  -5   1   8  223.11   10.44
  -3  -1   8   97.14    4.60
  -3  -1   8   91.49    4.61
   3  -1  -8   92.39    4.68
  -3   1   8   94.14    4.90
  -3   1   8   92.76    4.66
  -3   1   8   94.52    4.69
   3   1  -8   94.49    4.56
   3   1  -8   94.43    4.56
  -1  -1   8  469.59   23.07
  -1  -1   8  505.17   23.09
   1  -1  -8  502.75   23.16
   1  -1  -8  516.34   23.14
  -1   1   8  498.49   23.13
   1   1  -8  435.70   23.07
  -1   1   8  415.43   23.32
   1   1  -8  483.77   23.04
  -1   1   8  495.40   23.16
   1  -1   8   97.64    4.84
   1  -1   8  101.01    4.82
  -1  -1  -8   95.50    4.86
  -1  -1  -8   89.70    4.88
   1   1   8   99.74    4.90
  -1   1  -8   96.54    4.80
  -1   1  -8  101.36    4.79
   1   1   8   97.18    4.86
   3  -1   8   13.03    0.85
  -3  -1  -8   13.45    0.92
   3  -1   8   13.26    0.91
  -3  -1  -8   12.43    0.90
   3   1   8   13.34    0.94
  -3   1  -8   13.67    0.83
   3   1   8   12.83    0.89
  -3   1  -8   13.48    0.85
  -5  -1  -8   43.63    2.36
  -5  -1  -8   41.93    2.38
   5  -1   8   44.97    2.33
   5   1   8   43.10    2.36
  -5   1  -8   45.76    2.29
  -5   1  -8   41.50    2.32
  -7  -1  -8   98.16    4.97
  -7  -1  -8   99.71    5.03
   7  -1   8   94.49    4.94
   7   1   8   97.35    4.98
  -7   1  -8   97.54    4.89
  -7   1  -8   99.01    4.96
   9  -1   8  177.31    9.15
  -9  -1  -8  190.19    9.18
  -9  -1  -8  182.91    9.23
   9   1   8  176.74    9.17
  -9   1  -8  192.61    9.11
  -9   1  -8  190.71    9.18
  11  -1   8  229.83   11.21
 -11  -1  -8  225.70   11.28
  11   1   8  224.50   11.21
 -11   1  -8  227.14   11.22
 -11   1  -8  227.79   11.13
  13  -1   8  128.05    6.62
 -13  -1  -8  131.79    6.70
  13   1   8  135.06    6.65
 -13   1  -8  124.84    6.62
 -15  -1  -8  116.69    6.29
  15  -1   8  124.32    6.24
 -15   1  -8  122.73    6.26
  15   1   8  118.30    6.21
 -17  -1  -8    6.58    1.04
  17  -1   8    8.09    1.00
  17   1   8    8.85    1.03
 -17   1  -8    8.23    1.07
  19  -1   8    1.19    0.69
 -19  -1  -8    0.70    0.73
  19   1   8    0.49    0.61
 -19   1  -8   -0.87    0.65
 -21  -1  -8   19.05    1.85
  21  -1   8   17.15    1.65
  21   1   8   19.06    1.69
 -21   1  -8   19.07    1.78
  23  -1   8   79.77    4.43
 -23  -1  -8   74.07    4.45
 -23   1  -8   76.19    4.46
 -25  -1  -8   35.26    2.60
  25  -1   8   31.78    2.49
  25   1   8   32.21    2.49
 -25   1  -8   32.59    2.65
 -27  -1  -8    3.69    1.32
  27  -1   8    4.83    1.23
  27   1   8    5.14    1.19
 -27   1  -8    2.69    1.25
 -29  -1  -8   54.62    3.86
  29  -1   8   54.91    3.66
 -29   1  -8   47.98    3.77
  29   1   8   53.31    3.66
  40  -2  -8    8.98    1.55
  38  -2  -8   22.99    2.11
  38   2  -8   19.89    1.98
  38   2  -8   19.81    2.89
  36  -2  -8   35.30    2.52
  36   2  -8   31.15    2.31
  36   2  -8   34.17    3.10
  34  -2  -8   44.16    2.83
  34   2  -8   44.98    3.33
  34   2  -8   39.56    2.64
  32  -2  -8   50.60    3.10
  32   2  -8   47.92    2.99
  32   2  -8   58.87    3.64
  30  -2  -8   16.70    1.45
  30   2  -8   13.52    1.30
  30   2  -8   18.26    1.89
  28  -2  -8  129.39    6.44
  28   2  -8  127.03    6.30
  28   2  -8  120.84    6.68
  28   2  -8  120.46    6.25
  26  -2  -8   27.33    1.75
  26   2  -8   27.23    1.63
  26   2  -8   27.58    1.65
  26   2  -8   23.57    1.96
  24  -2  -8   40.53    2.81
  24  -2  -8   37.58    2.24
  24   2  -8   39.31    2.14
  24   2  -8   38.60    2.15
 -22  -2   8  165.68    8.35
  22  -2  -8  181.23    8.92
  22  -2  -8  161.93    8.40
  22   2  -8  169.02    8.27
  22   2  -8  168.19    8.58
  20  -2  -8  174.09    8.69
 -20  -2   8  166.51    8.18
  20  -2  -8  166.23    8.24
  20   2  -8  154.32    8.36
  20   2  -8  162.57    8.11
  20   2  -8  174.24    8.10
  18  -2  -8   10.90    1.27
 -18  -2   8    8.95    0.99
 -18  -2   8   10.82    0.77
  18  -2  -8    9.27    0.82
  18  -2  -8    9.87    0.82
 -18   2   8    8.94    0.88
  18   2  -8   10.69    0.66
  18   2  -8   10.55    0.98
  18   2  -8   10.82    0.65
 -18   2   8    9.97    0.84
  16  -2  -8  255.59   12.10
 -16  -2   8  236.71   11.99
 -16  -2   8  253.76   11.98
  16  -2  -8  234.39   12.05
  16  -2  -8  228.22   12.38
 -16   2   8  244.35   12.10
  16   2  -8  243.28   11.89
 -16   2   8  253.08   12.10
  16   2  -8  250.53   11.88
 -16   2   8  274.12   12.45
  14  -2  -8   57.99    2.98
  14  -2  -8   55.50    2.96
 -14  -2   8   56.53    2.86
  14  -2  -8   55.68    3.31
 -14   2   8   54.80    2.98
 -14   2   8   59.11    3.00
  14   2  -8   64.68    3.07
 -14   2   8   51.12    3.25
  12  -2  -8   12.72    1.21
 -12  -2   8   11.35    0.65
  12  -2  -8   10.13    0.78
 -12  -2   8   11.70    0.87
  12  -2  -8   10.69    0.78
  12   2  -8   10.43    0.85
 -12   2   8   11.04    0.82
 -12   2   8   10.80    0.79
 -10  -2   8   69.14    3.12
 -10  -2   8   63.42    3.37
  10  -2  -8   62.17    3.58
 -10  -2   8   68.93    3.12
  10  -2  -8   68.00    3.28
 -10   2   8   67.98    3.30
 -10   2   8   60.95    3.36
  10   2  -8   54.35    3.30
 -10   2   8   59.34    3.64
   8  -2  -8  132.37    6.75
   8  -2  -8  132.04    6.42
  -8  -2   8  118.39    6.79
  -8  -2   8  127.48    6.24
  -8  -2   8  125.28    6.24
  -8   2   8  136.33    6.45
  -8   2   8  141.97    6.83
  -8   2   8  124.74    6.40
   8   2  -8  131.93    6.51
   6  -2  -8  105.11    5.34
   6  -2  -8   96.21    4.96
  -6  -2   8  104.89    5.16
  -6   2   8  100.79    5.59
  -6   2   8   94.61    4.94
  -6   2   8   96.03    4.98
   4  -2  -8  155.87    7.63
   4  -2  -8  145.96    7.24
  -4  -2   8  145.94    7.09
   4  -2  -8  130.86    7.36
  -4  -2   8  146.61    7.09
  -4   2   8  142.33    7.22
  -4   2   8  158.46    7.75
  -4   2   8  152.29    7.27
  -2  -2   8   33.37    1.73
  -2  -2   8   33.83    1.75
   2  -2  -8   31.24    1.90
   2  -2  -8   36.28    2.25
   2  -2  -8   34.53    1.88
  -2   2   8   39.68    2.32
  -2   2   8   32.65    1.88
  -2   2   8   33.27    1.87
   0  -2  -8  112.94    5.59
   0  -2   8  114.02    5.47
   0  -2   8  109.31    5.44
   0  -2  -8  109.35    5.56
   0   2   8  116.01    5.59
   0   2   8  118.52    5.55
   0   2   8   99.58    5.91
   2  -2   8   12.04    0.75
  -2  -2  -8   10.55    0.85
  -2  -2  -8   11.37    0.90
   2   2   8   14.48    1.31
   2   2   8   12.68    0.94
  -2   2  -8   10.94    0.68
  -2   2  -8   11.67    0.66
   2   2   8   12.02    0.85
  -4  -2  -8   18.24    1.23
   4  -2   8   18.92    1.10
  -4  -2  -8   18.09    1.22
  -4   2  -8   17.75    1.05
   4   2   8   18.21    1.17
   4   2   8   18.14    1.62
  -4   2  -8   18.28    1.01
  -6  -2  -8   38.58    2.28
  -6  -2  -8   40.05    2.25
   6  -2   8   36.76    2.15
   6   2   8   41.98    2.23
  -6   2  -8   39.23    2.12
  -6   2  -8   43.79    2.08
   6   2   8   37.36    2.67
  -8  -2  -8  229.27   11.78
   8  -2   8  230.38   11.68
  -8   2  -8  236.02   11.65
  -8   2  -8  248.75   11.59
   8   2   8  249.23   11.73
   8   2   8  237.30   12.26
 -10  -2  -8  100.80    5.28
  10  -2   8  103.87    5.17
 -10   2  -8   98.78    5.14
 -10   2  -8   96.99    5.05
  10   2   8   98.65    5.18
  10   2   8  106.71    5.78
 -12  -2  -8  116.11    6.26
  12  -2   8  112.55    6.14
  12   2   8  133.45    6.83
 -12   2  -8  119.55    6.05
  12   2   8  120.77    6.19
 -12   2  -8  123.95    6.17
  14  -2   8    4.49    0.70
 -14  -2  -8    5.44    0.86
  14   2   8    5.87    0.81
  14   2   8    3.21    1.01
 -14   2  -8    4.85    0.74
 -16  -2  -8   94.29    5.13
  16  -2   8   90.59    4.99
 -16   2  -8   94.23    5.01
  16   2   8   98.42    5.03
  18  -2   8   14.55    1.47
 -18  -2  -8   16.03    1.63
  18   2   8   16.82    1.49
 -18   2  -8   18.75    1.52
  20  -2   8    5.16    1.00
 -20  -2  -8    5.59    1.03
  20   2   8    6.95    1.03
 -20   2  -8    6.14    1.01
 -22  -2  -8   27.33    2.24
  22  -2   8   21.55    2.77
  22   2   8   27.80    2.08
 -22   2  -8   28.28    2.17
 -24  -2  -8   22.98    2.28
  24  -2   8   24.40    2.04
  24   2   8   27.89    2.12
 -24   2  -8   21.73    2.19
 -26  -2  -8   31.98    2.77
  26  -2   8   32.02    2.60
  26   2   8   33.17    2.53
 -26   2  -8   30.47    2.61
  26   2   8   34.25    3.52
 -28  -2  -8   25.88    2.72
  28  -2   8   28.18    2.55
  28   2   8   30.81    3.82
  28   2   8   29.92    2.51
 -28   2  -8   23.49    2.56
  37  -3  -8   14.67    1.72
  37   3  -8   13.20    1.50
  37   3  -8   16.14    2.87
  35  -3  -8   37.59    2.66
  35   3  -8   40.64    3.48
  35   3  -8   36.83    2.43
  33  -3  -8   31.08    2.15
  33   3  -8   20.44    2.65
  33   3  -8   28.90    1.84
  31   3  -8   31.08    2.97
  31   3  -8   45.57    2.30
  29  -3  -8    9.65    1.21
  29   3  -8    8.07    1.42
  29   3  -8   11.50    0.99
  29   3  -8   14.35    1.41
  27  -3  -8  114.12    6.23
  27   3  -8  118.79    5.98
  27   3  -8  129.30    6.68
  25  -3  -8   11.73    1.09
  25   3  -8   13.57    0.89
  25   3  -8   13.13    0.93
  25   3  -8   14.22    1.63
  23  -3  -8   82.14    4.34
  23   3  -8   79.50    4.05
  23   3  -8   85.78    4.65
  21  -3  -8   79.21    4.23
 -21  -3   8   81.71    4.14
  21   3  -8   81.66    4.53
  19  -3  -8  119.15    5.82
  19  -3  -8  102.36    6.30
 -19  -3   8  122.45    5.72
  17  -3  -8   21.71    1.43
  17  -3  -8   24.75    2.11
 -17  -3   8   22.44    1.34
 -17   3   8   29.98    2.07
 -17   3   8   20.35    1.52
  15  -3  -8  154.41    7.77
 -15  -3   8  150.90    7.98
  15  -3  -8  157.01    8.31
  15  -3  -8  154.01    7.78
 -15  -3   8  142.46    7.67
 -15  -3   8  158.47    7.64
 -15   3   8  166.40    8.33
 -15   3   8  153.95    7.79
 -15   3   8  157.47    7.81
  15   3  -8  173.49    8.06
  13  -3  -8   10.50    1.50
  13  -3  -8    8.63    0.83
 -13  -3   8    8.90    0.59
  13  -3  -8    8.81    0.81
 -13  -3   8   10.57    1.07
 -13   3   8   11.08    0.90
 -13   3   8   12.09    1.33
 -13   3   8    8.51    0.77
  13   3  -8   12.63    1.11
 -11  -3   8   81.09    4.32
  11  -3  -8   79.14    4.07
 -11  -3   8   79.30    3.85
 -11  -3   8   76.00    3.84
  11  -3  -8   82.89    4.60
  11  -3  -8   80.35    4.07
 -11   3   8   77.06    4.05
 -11   3   8   78.65    4.59
 -11   3   8   77.26    4.07
  11   3  -8   83.45    4.32
  -9  -3   8  156.48    8.49
   9  -3  -8  150.79    8.65
   9  -3  -8  163.87    8.25
   9  -3  -8  173.19    8.25
  -9   3   8  166.22    8.77
  -9   3   8  175.48    8.26
  -9   3   8  174.07    8.22
   9   3  -8  177.20    8.52
   7  -3  -8   97.59    5.46
   7  -3  -8   93.31    4.94
   7  -3  -8   99.18    4.97
  -7  -3   8  102.51    5.30
  -7   3   8   97.20    4.91
  -7   3   8  104.22    5.53
  -7   3   8   94.34    4.95
   5  -3  -8   79.11    4.07
   5  -3  -8   78.65    4.04
  -5  -3   8   74.53    4.39
   5  -3  -8   77.17    4.55
  -5   3   8   82.00    4.06
  -5   3   8   89.09    4.66
  -5   3   8   75.19    3.99
  -3  -3   8    6.77    0.38
   3  -3  -8    7.43    0.70
   3  -3  -8    6.83    0.69
   3  -3  -8    6.72    1.17
  -3  -3   8    6.28    1.10
  -3  -3   8    6.95    0.40
  -3   3   8    7.34    1.15
  -3   3   8    5.72    0.69
  -3   3   8    6.79    0.60
   1  -3  -8  367.49   17.23
  -1  -3   8  349.23   17.03
  -1  -3   8  351.29   17.66
   1  -3  -8  353.94   17.25
   1  -3  -8  346.73   17.73
  -1   3   8  345.93   17.17
  -1   3   8  360.63   17.22
  -1   3   8  364.44   17.77
  -1  -3  -8  119.27    6.69
   1  -3   8  129.65    6.53
  -1  -3  -8  153.26    7.29
  -1  -3  -8  142.99    6.71
   1  -3   8  127.53    7.14
   1   3   8  132.63    7.26
   1   3   8  131.83    6.70
   1   3   8  136.02    6.64
  -3  -3  -8    1.31    0.41
   3  -3   8    1.23    0.65
  -3  -3  -8    0.87    0.42
   3  -3   8    1.02    0.26
   3   3   8    1.93    0.37
   3   3   8    0.95    0.66
  -5  -3  -8   95.38    4.78
   5  -3   8   90.18    4.59
   5  -3   8   89.25    5.51
  -5  -3  -8   90.94    4.82
   5   3   8   97.36    5.41
  -5   3  -8   89.88    4.42
  -5   3  -8   88.52    4.42
   5   3   8   91.78    4.66
   7  -3   8   59.41    3.24
  -7  -3  -8   62.25    3.41
  -7   3  -8   63.39    3.10
   7   3   8   68.83    4.09
   7   3   8   61.64    3.29
  -7   3  -8   58.49    3.12
   9  -3   8   99.60    5.02
  -9  -3  -8   96.28    5.17
   9   3   8   99.63    5.82
  -9   3  -8   94.05    4.86
  -9   3  -8   98.30    4.91
   9   3   8  102.26    5.05
  11  -3   8    3.66    0.61
 -11  -3  -8    3.60    0.76
 -11   3  -8    3.43    0.55
 -11   3  -8    3.40    0.49
  11   3   8    3.31    0.61
  11   3   8    3.42    1.12
 -13  -3  -8  180.62    9.05
  13  -3   8  175.99    8.89
  13   3   8  184.99    8.90
 -13   3  -8  170.41    8.71
  13   3   8  174.93    9.72
 -13   3  -8  177.74    8.81
 -15  -3  -8   36.31    2.41
  15  -3   8   32.93    2.23
  15   3   8   37.97    3.20
  15   3   8   38.11    2.23
 -15   3  -8   32.96    2.06
 -15   3  -8   35.21    2.19
 -17  -3  -8   21.69    1.92
  17  -3   8   24.15    1.76
  17   3   8   20.11    1.66
  17   3   8   23.24    2.70
 -17   3  -8   22.67    1.72
  19  -3   8    7.73    1.08
 -19  -3  -8    8.30    1.27
 -19   3  -8    8.23    1.09
  19   3   8    6.68    1.01
  19   3   8    7.67    1.66
 -21  -3  -8   15.42    1.88
  21   3   8   15.34    1.56
 -21   3  -8   15.80    1.70
  21   3   8   15.52    2.70
  23  -3   8   25.72    2.12
 -23  -3  -8   22.46    2.27
  23   3   8   20.31    3.11
 -23   3  -8   22.78    2.09
  23   3   8   20.88    1.94
 -25  -3  -8   15.28    1.89
  25  -3   8   16.26    2.03
 -25   3  -8   19.36    2.07
  25   3   8   16.80    1.95
  25   3   8   16.46    3.17
  27  -3   8   28.88    2.61
 -27  -3  -8   25.59    2.80
 -27   3  -8   25.60    2.61
  27   3   8   29.95    3.94
  27   3   8   26.64    2.48
  36  -4  -8   30.67    2.54
  34  -4  -8   18.51    1.93
  34   4  -8   18.52    2.97
  32  -4  -8   13.55    1.63
  32   4  -8   16.23    2.55
  30  -4  -8   35.89    2.36
  30   4  -8   33.55    3.09
  28  -4  -8   51.09    3.02
  28   4  -8   49.72    3.66
  26  -4  -8   67.51    3.50
  26   4  -8   55.58    3.98
  24  -4  -8    3.01    0.69
  24   4  -8    4.02    1.13
  22  -4  -8   77.98    4.19
 -22  -4   8   76.30    4.10
  22   4  -8   83.14    4.74
  20  -4  -8   63.41    3.60
 -20  -4   8   65.81    3.50
 -20   4   8   68.54    4.34
  20   4  -8   71.92    4.14
 -18  -4   8   11.06    1.48
  18  -4  -8    9.38    0.94
 -18  -4   8   10.44    0.83
  18   4  -8    9.15    1.49
 -18   4   8    9.95    1.66
 -16  -4   8    5.32    0.59
 -16  -4   8    4.36    0.95
  16  -4  -8    3.41    0.58
 -16   4   8    5.64    1.25
 -16   4   8    4.83    0.71
  16   4  -8    6.40    1.12
  14  -4  -8  147.49    7.64
 -14  -4   8  154.28    8.07
 -14  -4   8  161.29    7.45
 -14   4   8  146.92    8.33
 -14   4   8  152.25    7.65
  14   4  -8  155.95    8.09
  12  -4  -8   18.29    1.27
 -12  -4   8   18.78    0.97
 -12  -4   8   18.18    0.98
 -12   4   8   21.40    2.05
  12   4  -8   16.86    1.68
 -12   4   8   19.53    1.33
 -12   4   8   17.60    1.21
 -10  -4   8    5.34    1.05
  10  -4  -8    4.77    0.62
  10  -4  -8    3.15    0.56
 -10   4   8    6.86    1.29
 -10   4   8    3.88    0.51
  10   4  -8    6.61    1.06
 -10   4   8    4.64    0.63
  -8  -4   8   54.72    3.22
   8  -4  -8   45.33    2.62
   8  -4  -8   48.02    2.61
  -8   4   8   47.08    2.55
   8   4  -8   42.94    3.03
  -8   4   8   48.60    2.60
  -8   4   8   49.31    3.41
   6  -4  -8   39.93    2.41
   6  -4  -8   46.56    2.47
  -6  -4   8   44.75    3.04
  -6   4   8   44.32    2.36
  -6   4   8   43.38    2.42
  -6   4   8   46.35    3.23
  -4  -4   8   96.35    5.16
   4  -4  -8   83.78    4.53
   4  -4  -8   88.13    4.53
  -4   4   8   82.50    5.24
  -4   4   8   85.93    4.49
   4   4  -8   88.74    5.00
  -4   4   8   91.21    4.44
   2  -4  -8   21.89    1.45
  -2  -4   8   23.22    1.14
   2  -4  -8   22.79    1.46
  -2  -4   8   19.79    2.10
  -2   4   8   22.77    1.43
  -2   4   8   22.74    1.33
  -2   4   8   18.92    2.10
   0  -4  -8    3.17    0.61
   0  -4  -8    2.24    0.53
   0  -4   8    2.77    0.31
   0   4   8    3.85    0.47
  -2  -4  -8   12.56    1.10
   2  -4   8   13.49    0.80
   2   4   8   10.71    1.72
   2   4   8   11.89    0.90
   4  -4   8   38.61    2.46
  -4  -4  -8   44.44    2.50
   4   4   8   45.23    3.26
   4   4   8   42.96    2.32
   6  -4   8   33.42    1.95
  -6  -4  -8   34.24    2.17
   6   4   8   37.70    3.04
   6   4   8   35.74    2.00
  -8  -4  -8   44.27    2.73
   8  -4   8   44.33    2.53
   8   4   8   43.80    2.54
   8   4   8   54.47    3.74
 -10  -4  -8    0.84    0.65
  10  -4   8    0.62    0.47
  10   4   8    0.58    0.48
  10   4   8    0.42    1.05
 -12  -4  -8  118.88    6.36
  12  -4   8  117.97    6.18
  12   4   8  119.57    6.14
  12   4   8  128.27    7.35
 -12   4  -8  119.17    5.95
 -14  -4  -8    9.80    1.25
  14  -4   8   10.03    1.14
  14   4   8    9.85    1.12
 -14   4  -8    9.15    1.04
 -14   4  -8   10.07    0.96
  14   4   8    8.41    1.82
  16  -4   8   34.38    2.27
 -16  -4  -8   34.54    2.51
  16   4   8   36.40    2.22
 -16   4  -8   32.12    2.08
  16   4   8   36.14    3.49
  18  -4   8   26.02    2.06
 -18   4  -8   27.56    1.93
  18   4   8   27.94    2.01
  18   4   8   30.61    3.35
 -20  -4  -8   28.05    2.34
  20  -4   8   19.98    2.09
  20   4   8   27.74    1.98
  20   4   8   24.99    3.27
 -20   4  -8   24.40    1.97
 -22  -4  -8    7.40    1.49
  22  -4   8    6.09    1.20
  22   4   8    8.08    2.15
  22   4   8    5.69    1.09
 -22   4  -8    5.99    1.17
  24  -4   8    2.45    1.14
 -24  -4  -8    0.95    1.36
 -24   4  -8    1.82    1.19
  24   4   8    1.25    1.86
  33  -5  -8   33.10    2.61
  31  -5  -8   18.92    1.73
  31   5  -8   15.64    2.52
  29  -5  -8   24.58    1.96
  29   5  -8   19.49    2.95
  27  -5  -8    8.85    1.10
  27   5  -8    9.39    1.78
  25  -5  -8   17.84    1.55
  25   5  -8   16.56    2.43
  23  -5  -8   24.31    1.81
  23   5  -8   26.96    2.67
  21  -5  -8   69.81    3.56
 -21  -5   8   60.96    3.40
  21   5  -8   59.71    4.18
 -19  -5   8   68.81    3.49
  19  -5  -8   70.43    3.64
  19   5  -8   60.85    4.27
 -19   5   8   63.92    4.52
  17  -5  -8    1.32    0.53
 -17  -5   8    1.69    0.47
 -17   5   8    1.42    0.71
  17   5  -8    1.30    1.07
 -17   5   8    1.86    1.20
  15  -5  -8   99.34    5.31
 -15  -5   8  106.49    5.10
  15   5  -8   96.54    5.95
 -15   5   8  102.38    5.28
 -15   5   8  109.56    6.34
 -13  -5   8   15.96    0.96
  13  -5  -8   16.82    1.26
 -13   5   8   17.88    1.35
  13   5  -8   13.51    1.93
 -13   5   8   13.56    2.15
 -11  -5   8   15.58    0.94
  11  -5  -8   17.02    1.32
 -11   5   8   22.86    2.45
 -11   5   8   16.80    1.32
  11   5  -8   20.99    2.10
   9  -5  -8   51.47    2.91
  -9   5   8   49.81    2.83
   9   5  -8   56.37    3.64
  -9   5   8   51.92    3.91
   7  -5  -8   18.61    1.47
  -7   5   8   22.02    1.32
  -7   5   8   20.06    1.43
   7   5  -8   23.75    2.22
  -7   5   8   23.00    2.56
   5  -5  -8   15.52    1.33
   5   5  -8   16.36    1.99
  -5   5   8   20.63    1.32
  -5   5   8   16.46    1.46
  -5   5   8   21.07    2.40
   3  -5  -8   47.55    2.78
  -3  -5   8   46.76    2.46
  -3   5   8   50.91    3.81
   3   5  -8   54.74    3.55
  -1  -5   8   35.79    1.83
   1  -5  -8   38.35    2.21
  -1   5   8   34.26    2.14
  -1   5   8   32.93    3.11
   1  -5   8   24.75    1.43
  -1  -5  -8   24.79    1.77
   1   5   8   26.12    2.79
   1   5   8   28.46    1.52
  -3  -5  -8   44.95    2.72
   3  -5   8   48.51    2.46
   3   5   8   45.98    2.49
   3   5   8   46.51    3.75
  -5  -5  -8   76.77    4.04
   5  -5   8   69.69    3.75
   5   5   8   74.88    4.99
   5   5   8   72.31    3.75
  -7  -5  -8   53.48    3.10
   7  -5   8   51.20    2.84
   7   5   8   50.89    2.80
   7   5   8   56.36    4.19
  -9  -5  -8   21.47    1.76
   9  -5   8   23.30    1.51
   9   5   8   19.39    2.74
   9   5   8   21.28    1.43
  11  -5   8   16.83    1.38
 -11  -5  -8   15.75    1.60
  11   5   8   13.74    2.60
  11   5   8   17.72    1.27
  13  -5   8    8.62    1.01
 -13  -5  -8    6.41    1.17
  13   5   8    8.59    1.03
  13   5   8    9.36    2.44
  15  -5   8   19.42    1.72
 -15  -5  -8   18.05    1.95
  15   5   8   22.01    3.33
  15   5   8   20.69    1.56
 -17  -5  -8   17.91    2.15
  17  -5   8   18.23    1.82
  17   5   8   22.32    3.61
  17   5   8   20.55    1.64
  19  -5   8   38.65    2.58
 -19  -5  -8   37.41    2.89
  19   5   8   34.30    2.40
  19   5   8   35.34    4.13
 -21  -5  -8    4.66    1.44
  21  -5   8    6.64    1.26
  21   5   8    5.74    2.47
  21   5   8    5.69    1.10
  28  -6  -8   20.35    1.95
  28   6  -8   14.20    2.56
  26  -6  -8   12.54    1.59
  26   6  -8   16.32    3.04
  24  -6  -8   17.00    1.62
  24   6  -8   14.62    2.35
  22  -6  -8    6.54    1.25
  22   6  -8   10.11    2.02
  20  -6  -8    7.94    1.02
 -20   6   8    8.34    1.87
  20   6  -8    8.78    1.93
  18  -6  -8   27.65    1.98
  18   6  -8   25.41    3.05
 -18   6   8   31.20    3.25
  16  -6  -8   25.55    1.72
  16   6  -8   17.90    2.69
 -16   6   8   22.84    3.39
  14  -6  -8   12.80    1.30
 -14   6   8   14.09    2.53
  14   6  -8   16.54    2.41
 -12  -6   8   11.35    0.90
  12  -6  -8   14.28    1.30
 -12   6   8   12.85    2.25
  12   6  -8   10.77    1.89
 -10  -6   8   10.55    0.82
  10  -6  -8   12.34    1.25
  10   6  -8   16.55    2.30
  -8  -6   8   12.49    0.81
   8  -6  -8   11.49    1.21
  -8  -6   8   11.60    0.79
   8   6  -8   14.79    2.24
  -8   6   8   15.42    2.53
  -6  -6   8   52.78    2.58
  -6  -6   8   55.74    2.59
   6  -6  -8   55.15    2.97
  -6   6   8   46.57    4.25
   6   6  -8   40.97    3.77
   4  -6  -8    8.12    1.01
  -4  -6   8    7.39    0.66
  -4   6   8   13.85    2.39
   4   6  -8   12.51    2.23
   2  -6  -8    5.19    0.85
  -2  -6   8    3.83    0.43
  -2   6   8    3.73    1.68
   0  -6   8    0.91    0.34
   0  -6  -8   -0.01    0.65
   0   6   8    1.18    1.59
   2  -6   8   24.58    1.54
  -2  -6  -8   24.84    1.92
   2   6   8   31.78    3.75
   2   6   8   27.16    1.41
  -4  -6  -8   15.34    1.50
   4  -6   8   14.37    1.12
   4   6   8   15.17    1.01
   4   6   8   15.02    4.17
  -6  -6  -8   30.04    2.15
   6  -6   8   27.16    1.76
   6   6   8   27.93    3.53
   8  -6   8   24.45    1.72
  -8  -6  -8   29.30    2.06
   8   6   8   20.27    3.40
  10  -6   8    3.41    0.79
 -10  -6  -8    2.80    0.99
  10   6   8    2.96    1.84
  12  -6   8    4.06    0.86
  12   6   8    4.02    1.97
  14  -6   8    3.30    0.95
 -14  -6  -8    5.97    1.24
  14   6   8    2.24    1.99
  16  -6   8   23.05    2.76
 -16  -6  -8   25.98    2.50
  16   6   8   21.89    3.87
  21  -7  -8    2.46    0.95
  19  -7  -8    7.24    1.12
  19   7  -8    6.45    2.08
 -19   7   8    7.43    2.26
  17  -7  -8   19.02    1.66
  17   7  -8   18.51    3.23
 -17   7   8   14.16    2.66
  15  -7  -8   10.89    1.25
 -15   7   8   11.64    2.34
  15   7  -8   10.28    2.18
  13  -7  -8   18.39    1.68
 -13   7   8   14.58    2.93
  13   7  -8   16.24    2.99
  11  -7  -8   16.65    1.61
  11   7  -8   16.86    2.99
 -11   7   8   16.89    2.90
   9  -7  -8   11.67    1.48
  -9   7   8   14.67    2.85
   9   7  -8   14.28    2.36
   7  -7  -8    4.27    0.99
  -7   7   8    8.48    2.28
   5  -7  -8   37.17    2.40
   5   7  -8   29.82    3.70
  -5   7   8   35.31    4.17
   3  -7  -8    0.34    0.78
  -3   7   8    0.48    1.98
   1  -7  -8    9.73    1.25
  -1   7   8    8.36    2.39
  -1  -7  -8   32.57    2.29
   1   7   8   26.43    3.99
  -3  -7  -8   27.11    2.26
   3   7   8   30.87    3.97
   5  -7   8   27.72    1.87
  -5  -7  -8   28.68    2.20
   5   7   8   24.04    4.12
   7  -7   8   18.03    1.55
   7   7   8   13.61    2.79
  -9  -7  -8    9.24    1.46
   9  -7   8   11.57    1.21
   9   7   8    6.75    2.50
 -11  -7  -8    2.54    1.25
  11  -7   8    3.16    1.00
  11   7   8    0.85    2.29
  40   0  -9   -0.09    1.05
  38   0  -9   -0.38    0.91
  36   0  -9    0.70    0.82
  34   0  -9   -0.78    0.72
  32   0  -9   -0.10    0.62
  30   0  -9    1.00    0.58
  28   0  -9   -0.18    0.49
  26   0  -9   -0.20    0.44
  24   0  -9   -0.27    0.42
  24   0  -9    0.39    0.38
 -22   0   9    1.27    0.39
  22   0  -9    0.44    0.32
  22   0  -9    0.43    0.33
 -22   0   9    0.02    0.30
  20   0  -9    0.08    0.27
 -20   0   9   -0.21    0.32
  20   0  -9   -0.19    0.28
 -20   0   9    0.19    0.26
  20   0  -9    0.45    0.31
 -18   0   9   -0.36    0.28
 -18   0   9   -0.09    0.22
  18   0  -9    0.17    0.27
  18   0  -9    0.14    0.23
  18   0  -9   -0.04    0.23
 -16   0   9    0.14    0.20
  16   0  -9   -0.09    0.22
  16   0  -9    0.14    0.23
  16   0  -9   -0.04    0.21
 -16   0   9   -0.02    0.23
  14   0  -9   -0.05    0.16
  14   0  -9   -0.03    0.18
  14   0  -9    0.34    0.22
 -14   0   9    0.21    0.21
 -14   0   9    0.03    0.17
  12   0  -9    0.04    0.12
  12   0  -9    0.34    0.18
 -12   0   9    0.13    0.15
 -12   0   9    0.26    0.19
 -12   0   9    0.14    0.13
  12   0  -9   -0.04    0.14
 -10   0   9    0.58    0.21
 -10   0   9    0.29    0.17
 -10   0   9   -0.13    0.12
  10   0  -9    0.08    0.12
  -8   0   9   -0.01    0.16
  -8   0   9    0.21    0.19
  -8   0   9   -0.19    0.13
   8   0  -9    0.22    0.17
   8   0  -9    0.04    0.14
  -6   0   9   -0.01    0.17
   6   0  -9    0.36    0.17
   6   0  -9    0.18    0.15
  -6   0   9   -0.02    0.14
  -4   0   9    0.32    0.21
  -4   0   9    0.12    0.16
   4   0  -9    0.33    0.17
  -2   0   9   -0.05    0.16
  -2   0   9   -0.02    0.19
   2   0  -9   -0.08    0.15
   2   0  -9   -0.04    0.18
   0   0  -9    0.45    0.24
   0   0   9    0.30    0.27
   0   0   9    0.34    0.20
   0   0  -9    0.14    0.18
  -2   0  -9   -0.13    0.27
   2   0   9   -0.29    0.30
   2   0   9    0.07    0.24
  -2   0  -9    0.21    0.25
  -4   0  -9   -0.10    0.27
  -4   0  -9   -0.29    0.27
   4   0   9    0.51    0.26
   6   0   9   -0.04    0.26
  -6   0  -9   -0.11    0.30
  -6   0  -9    0.25    0.35
  -8   0  -9    0.18    0.40
   8   0   9    0.12    0.34
  -8   0  -9    0.35    0.39
  10   0   9    0.10    0.39
 -10   0  -9    0.33    0.43
 -12   0  -9    0.22    0.48
  12   0   9   -0.64    0.41
  14   0   9   -0.27    0.42
 -14   0  -9    0.66    0.55
 -16   0  -9    0.21    0.60
  16   0   9   -0.45    0.48
  18   0   9    0.18    0.63
 -18   0  -9   -0.31    0.68
 -20   0  -9    0.24    0.77
  20   0   9    0.23    0.70
  22   0   9   -0.55    0.94
 -22   0  -9   -1.01    0.84
  24   0   9    0.12    0.83
 -24   0  -9    0.95    1.02
  26   0   9    0.84    0.99
 -26   0  -9    2.04    1.14
 -28   0  -9    0.59    1.28
  28   0   9    1.89    1.13
  41  -1  -9    8.18    1.42
  41   1  -9    4.51    1.27
  39  -1  -9    2.75    1.08
  39   1  -9    1.26    0.97
  37  -1  -9    9.29    1.32
  37   1  -9    7.94    1.22
  35   1  -9    6.71    1.09
  33  -1  -9    1.36    0.76
  33   1  -9    2.93    0.79
  31  -1  -9   20.97    1.64
  31   1  -9   19.74    1.55
  29  -1  -9    1.76    0.90
  29  -1  -9    0.94    0.56
  29   1  -9    1.58    0.59
  27  -1  -9   31.55    2.34
  27  -1  -9   31.28    1.95
  27   1  -9   29.58    1.88
  25  -1  -9   13.72    1.54
  25  -1  -9   17.54    1.21
  25   1  -9   17.26    1.20
  25   1  -9   17.13    1.19
  23  -1  -9   34.44    2.04
  23  -1  -9   35.93    2.31
  23   1  -9   35.70    1.99
  23   1  -9   35.46    2.01
 -21  -1   9    0.82    0.34
  21  -1  -9    0.37    0.36
  21  -1  -9    0.83    0.37
  21  -1  -9    0.00    0.49
 -21  -1   9    0.75    0.35
  21   1  -9    0.94    0.33
  21   1  -9    0.38    0.30
  21   1  -9    1.05    0.33
 -21   1   9    1.88    0.43
  19  -1  -9   17.50    1.19
  19  -1  -9   16.89    1.13
 -19  -1   9   17.82    1.12
  19  -1  -9   17.34    1.37
 -19  -1   9   18.80    1.14
  19   1  -9   16.82    1.08
 -19   1   9   17.66    1.18
  19   1  -9   17.25    1.07
  19   1  -9   19.24    1.12
 -19   1   9   17.65    1.20
  17  -1  -9   35.36    1.86
  17  -1  -9   34.13    1.87
  17  -1  -9   34.86    2.12
 -17  -1   9   35.05    1.82
  17   1  -9   29.66    1.75
 -17   1   9   33.41    1.89
 -17   1   9   36.09    1.90
  17   1  -9   33.81    1.78
  17   1  -9   32.40    1.78
 -15  -1   9   11.43    0.71
  15  -1  -9   10.93    0.78
  15  -1  -9    8.63    0.94
  15  -1  -9   11.22    0.75
 -15  -1   9    9.99    0.69
 -15   1   9    9.25    0.85
 -15   1   9   10.77    0.79
  15   1  -9   11.53    0.68
 -15   1   9   12.00    0.82
  15   1  -9   10.74    0.67
  13  -1  -9    0.88    0.26
 -13  -1   9    1.60    0.23
 -13  -1   9    0.66    0.21
  13  -1  -9    0.67    0.25
  13  -1  -9    0.97    0.41
  13   1  -9    0.96    0.20
 -13   1   9    0.96    0.28
 -13   1   9    0.39    0.28
  13   1  -9    0.81    0.16
 -13   1   9    0.38    0.23
 -11  -1   9  298.74   14.18
  11  -1  -9  297.70   14.25
 -11  -1   9  291.23   14.17
  11  -1  -9  289.57   14.24
 -11   1   9  306.05   14.41
  11   1  -9  288.70   14.14
 -11   1   9  303.14   14.27
  11   1  -9  290.93   14.15
 -11   1   9  283.45   14.25
   9  -1  -9  370.34   17.24
  -9  -1   9  359.73   17.17
   9  -1  -9  360.85   17.40
  -9  -1   9  354.51   17.16
  -9  -1   9  357.78   17.21
  -9   1   9  371.69   17.27
   9   1  -9  347.38   17.12
  -9   1   9  352.35   17.39
   9   1  -9  333.64   17.11
  -9   1   9  363.52   17.24
  -7  -1   9  156.23    7.76
  -7  -1   9  169.01    7.77
   7  -1  -9  135.41    7.96
   7  -1  -9  166.19    7.85
   7  -1  -9  165.42    7.85
   7   1  -9  164.95    7.73
   7   1  -9  167.89    7.72
  -7   1   9  163.71    7.86
  -7   1   9  154.07    7.83
   5  -1  -9   23.09    1.28
  -5  -1   9   22.24    1.18
  -5  -1   9   22.70    1.20
   5  -1  -9   21.77    1.26
  -5   1   9   21.63    1.25
  -5   1   9   22.52    1.47
   5   1  -9   20.99    1.14
   5   1  -9   22.22    1.14
  -5   1   9   22.27    1.28
   3  -1  -9  106.59    5.11
  -3  -1   9   98.92    5.03
  -3  -1   9  102.26    5.05
   3  -1  -9  100.09    5.11
  -3   1   9  111.99    5.40
   3   1  -9   99.51    5.00
  -3   1   9   95.67    5.09
  -3   1   9  105.69    5.13
   3   1  -9  103.04    5.00
   1  -1  -9    0.89    0.31
   1  -1  -9    1.13    0.30
  -1  -1   9    1.44    0.25
  -1  -1   9    1.20    0.27
  -1   1   9    1.17    0.31
   1   1  -9    1.03    0.20
  -1   1   9    0.85    0.41
   1   1  -9    1.14    0.20
  -1   1   9    1.05    0.36
  -1  -1  -9   18.84    1.21
   1  -1   9   19.88    1.20
  -1  -1  -9   21.96    1.23
   1  -1   9   19.93    1.16
  -1   1  -9   19.90    1.14
   1   1   9   18.57    1.23
  -1   1  -9   21.40    1.14
   1   1   9   19.04    1.19
  -3  -1  -9    0.02    0.27
   3  -1   9    1.02    0.34
  -3  -1  -9    0.75    0.33
   3   1   9    0.22    0.38
  -3   1  -9   -0.45    0.20
  -3   1  -9   -0.03    0.22
   3   1   9   -0.07    0.24
  -5  -1  -9   -0.35    0.32
  -5  -1  -9    0.01    0.28
   5  -1   9   -0.16    0.24
  -5   1  -9    0.25    0.28
   5   1   9    0.24    0.27
  -5   1  -9    0.00    0.25
  -7  -1  -9   27.91    1.78
  -7  -1  -9   28.95    1.80
   7  -1   9   30.46    1.76
   7   1   9   31.33    1.79
  -7   1  -9   30.15    1.76
  -7   1  -9   31.17    1.71
   9  -1   9  120.65    6.27
  -9  -1  -9  123.25    6.36
   9   1   9  127.37    6.32
  -9   1  -9  126.20    6.22
  -9   1  -9  123.70    6.30
 -11  -1  -9   53.13    3.18
  11  -1   9   56.71    3.14
 -11   1  -9   57.23    3.09
 -11   1  -9   57.88    3.17
  11   1   9   61.05    3.18
  13  -1   9   10.24    1.04
 -13  -1  -9    8.72    1.04
 -13   1  -9   10.24    1.07
  13   1   9   12.63    1.13
 -15  -1  -9   10.37    1.26
  15  -1   9   10.15    1.15
  15   1   9   13.01    1.20
 -15   1  -9   11.55    1.20
  17  -1   9    1.46    0.68
 -17  -1  -9    1.90    0.67
  17   1   9    1.72    0.70
 -17   1  -9    1.79    0.74
 -19  -1  -9    9.65    1.28
  19  -1   9    9.45    1.15
 -19   1  -9   11.67    1.38
  19   1   9    9.24    1.16
  21  -1   9   14.90    1.56
 -21  -1  -9   14.96    1.75
 -21   1  -9   15.01    1.66
  21   1   9   17.20    1.65
 -23  -1  -9    1.45    0.94
  23  -1   9    2.25    0.96
 -23   1  -9    2.50    1.41
  23   1   9    2.78    0.98
  25  -1   9    6.87    1.27
 -25  -1  -9    6.68    1.36
 -25   1  -9    6.40    1.36
  25   1   9    7.03    1.32
  27  -1   9    1.72    1.09
 -27  -1  -9   -0.45    1.15
  27   1   9   -0.92    1.01
 -27   1  -9   -0.27    1.18
  40  -2  -9   -0.21    1.08
  40   2  -9   -0.86    1.01
  38  -2  -9    0.94    0.98
  38   2  -9    2.11    1.38
  38   2  -9    2.58    1.00
  36  -2  -9    1.83    0.92
  36   2  -9    2.09    1.20
  36   2  -9    0.89    0.80
  34  -2  -9    1.62    0.87
  34   2  -9    1.67    0.76
  34   2  -9    1.78    1.11
  32  -2  -9    3.62    0.84
  32   2  -9    3.53    1.06
  32   2  -9    2.31    0.71
  30  -2  -9    2.81    0.73
  30   2  -9    2.95    0.64
  30   2  -9    2.77    0.88
  28  -2  -9    3.59    0.71
  28   2  -9    3.47    0.59
  28   2  -9    4.14    0.63
  28   2  -9    3.51    0.81
  26  -2  -9    7.35    0.89
  26  -2  -9    8.36    1.57
  26   2  -9    6.39    0.81
  26   2  -9    6.21    0.74
  26   2  -9    6.28    1.28
  24  -2  -9   23.05    2.15
  24  -2  -9   24.04    1.57
  24   2  -9   23.90    1.69
  24   2  -9   23.15    1.42
  24   2  -9   23.91    1.41
  22  -2  -9    0.81    0.73
 -22  -2   9    0.97    0.40
  22  -2  -9    0.51    0.38
  22   2  -9    0.12    0.29
  22   2  -9    0.02    0.24
  22   2  -9    0.50    0.47
 -20  -2   9   10.36    0.77
  20  -2  -9    8.38    0.77
  20  -2  -9   11.02    1.34
 -20  -2   9    8.20    0.77
  20   2  -9    8.43    0.65
  20   2  -9   11.27    0.89
 -20   2   9   10.94    0.92
  20   2  -9    9.85    0.94
  18  -2  -9   44.36    2.94
  18  -2  -9   47.28    2.60
 -18  -2   9   47.46    2.51
  18  -2  -9   49.17    2.64
 -18  -2   9   44.71    2.60
 -18   2   9   50.44    2.66
 -18   2   9   50.63    2.93
 -18   2   9   44.31    2.63
  18   2  -9   55.86    2.69
  18   2  -9   45.89    2.41
  18   2  -9   51.27    2.43
 -16  -2   9    5.12    0.51
  16  -2  -9    5.98    0.62
 -16  -2   9    6.15    0.52
  16  -2  -9    7.09    1.10
  16  -2  -9    6.41    0.64
 -16   2   9    7.76    0.98
 -16   2   9    6.37    0.66
  16   2  -9    7.45    0.73
 -16   2   9    6.61    0.74
 -14  -2   9   51.12    2.54
 -14  -2   9   46.36    2.66
  14  -2  -9   49.10    2.65
  14  -2  -9   47.01    2.97
 -14  -2   9   56.16    2.56
  14  -2  -9   52.34    2.68
 -14   2   9   47.44    2.96
 -14   2   9   53.07    2.68
 -14   2   9   52.26    2.71
  14   2  -9   48.57    2.66
  12  -2  -9    1.22    0.29
 -12  -2   9    1.45    0.20
  12  -2  -9    1.95    0.37
  12  -2  -9    1.26    0.58
 -12  -2   9    1.94    0.44
  12   2  -9    1.37    0.33
 -12   2   9    2.01    0.35
 -12   2   9    1.02    0.37
 -10  -2   9   44.11    2.38
 -10  -2   9   40.23    2.11
 -10  -2   9   41.94    2.10
  10  -2  -9   44.51    2.29
 -10   2   9   42.35    2.26
 -10   2   9   42.82    2.30
   8  -2  -9   11.73    0.80
  -8  -2   9   10.94    0.57
   8  -2  -9    9.63    0.78
   8  -2  -9    9.46    1.07
  -8  -2   9   11.10    0.58
  -8  -2   9    8.53    0.86
  -8   2   9   10.98    0.75
  -8   2   9   11.79    0.83
  -6  -2   9   77.83    3.77
   6  -2  -9   84.82    4.33
  -6  -2   9   79.51    3.78
  -6  -2   9   82.28    4.15
   6  -2  -9   74.83    3.95
   6  -2  -9   78.15    3.94
  -6   2   9   68.04    3.92
  -6   2   9   76.96    4.31
  -6   2   9   76.43    3.96
  -4  -2   9    0.28    0.13
   4  -2  -9    0.19    0.27
   4  -2  -9    0.46    0.24
  -4  -2   9    0.07    0.14
   4  -2  -9    0.37    0.44
  -4  -2   9    0.32    0.38
  -4   2   9    0.30    0.44
  -4   2   9   -0.37    0.25
  -4   2   9    0.14    0.20
   2  -2  -9    0.77    0.29
  -2  -2   9    0.77    0.17
   2  -2  -9    0.51    0.48
  -2  -2   9    0.85    0.21
   2  -2  -9    0.44    0.26
  -2  -2   9    0.54    0.45
  -2   2   9    0.45    0.41
  -2   2   9    0.93    0.28
  -2   2   9    1.35    0.36
   0  -2   9  152.86    7.10
   0  -2  -9  140.76    7.17
   0  -2  -9  152.40    7.22
   0  -2   9  142.60    7.06
   0   2   9  138.55    7.59
   0   2   9  137.06    7.15
   0   2   9  153.47    7.22
   0   2  -9  140.52    6.95
   0   2  -9  144.91    6.96
  -2  -2  -9   21.61    1.42
  -2  -2  -9   24.57    1.43
   2  -2   9   22.33    1.34
   2  -2   9   21.40    1.27
   2   2   9   24.81    1.47
   2   2   9   21.78    1.34
  -2   2  -9   22.71    1.21
   2   2   9   20.42    1.77
  -4  -2  -9   33.11    2.03
   4  -2   9   38.68    1.95
  -4  -2  -9   37.00    2.08
   4   2   9   37.14    2.03
   4   2   9   34.38    2.48
  -4   2  -9   37.38    1.89
  -4   2  -9   31.17    1.96
   6  -2   9   -0.01    0.28
  -6  -2  -9   -0.07    0.36
  -6  -2  -9   -0.11    0.43
  -6   2  -9    0.25    0.28
   6   2   9   -0.07    0.58
   6   2   9   -0.10    0.33
  -6   2  -9    0.58    0.27
   8  -2   9   93.40    4.74
  -8  -2  -9   87.71    4.82
  -8   2  -9   94.01    4.70
   8   2   9   86.59    4.75
   8   2   9   98.42    5.38
  -8   2  -9   93.66    4.62
 -10  -2  -9   60.14    3.30
  10  -2   9   56.00    3.15
 -10   2  -9   59.09    3.05
  10   2   9   58.30    3.20
 -10   2  -9   57.48    3.14
  10   2   9   58.30    3.76
 -12  -2  -9    6.21    0.87
  12  -2   9    5.44    0.78
 -12   2  -9    4.78    0.72
 -12   2  -9    6.17    0.67
  12   2   9    5.24    0.79
  12   2   9    5.04    1.16
  14  -2   9    0.04    0.50
 -14  -2  -9    1.14    0.67
  14   2   9    0.45    0.57
 -14   2  -9    1.36    0.55
 -16  -2  -9   37.30    2.54
  16  -2   9   39.92    2.45
  16   2   9   41.87    2.47
 -16   2  -9   35.24    2.41
 -18  -2  -9   -0.40    0.74
  18  -2   9    0.38    0.67
 -18   2  -9   -0.46    0.68
  18   2   9   -0.24    0.65
 -20  -2  -9   14.21    1.85
  20  -2   9   19.67    1.73
  20   2   9   18.69    1.69
 -20   2  -9   18.18    1.77
  22  -2   9   -1.29    0.82
 -22  -2  -9    0.02    0.91
 -22   2  -9   -0.97    0.87
  24  -2   9    0.26    0.96
 -24  -2  -9    0.14    1.09
  24   2   9    1.94    0.99
 -24   2  -9    0.66    1.97
  24   2   9    1.22    1.49
  26  -2   9    3.64    1.23
 -26  -2  -9    3.22    1.29
 -26   2  -9    4.08    1.34
  26   2   9    4.15    1.20
  26   2   9    6.38    1.97
  37  -3  -9   -0.89    0.94
  37   3  -9    0.56    2.14
  35  -3  -9   -0.19    0.74
  35   3  -9   -0.10    1.25
  35   3  -9    0.79    0.74
  33  -3  -9    0.50    0.73
  33   3  -9    1.26    0.63
  33   3  -9   -1.06    1.19
  31  -3  -9   21.41    1.95
  31   3  -9   22.44    2.32
  31   3  -9   21.77    1.47
  29  -3  -9    2.42    0.64
  29   3  -9    1.21    0.99
  29   3  -9    1.20    0.54
  29   3  -9    0.98    0.45
  27  -3  -9    0.87    0.59
  27   3  -9   -0.05    0.80
  27   3  -9    0.88    0.35
  27   3  -9    1.19    0.39
  25  -3  -9    4.80    0.72
  25   3  -9    4.40    0.51
  25   3  -9    5.28    0.63
  25   3  -9    6.15    1.05
 -23  -3   9   -0.09    0.44
  23  -3  -9    0.05    0.45
  23   3  -9    0.55    0.69
  21  -3  -9    3.63    0.56
 -21  -3   9    2.49    0.48
  21   3  -9    2.68    0.72
  19  -3  -9    2.12    0.51
 -19  -3   9    2.13    0.40
  19  -3  -9    4.71    1.13
 -19   3   9    3.16    0.82
 -17  -3   9    0.77    0.48
  17  -3  -9   -0.19    0.73
  17  -3  -9    0.07    0.30
 -17  -3   9    0.00    0.23
 -17  -3   9    0.41    0.27
 -17   3   9    0.96    0.49
 -17   3   9    0.51    0.39
 -17   3   9    0.49    0.59
  17   3  -9    1.01    0.53
 -15  -3   9    0.34    0.45
  15  -3  -9    0.26    0.40
  15  -3  -9    0.34    0.34
 -15  -3   9    0.25    0.23
  15  -3  -9    0.34    0.80
 -15  -3   9    0.38    0.19
 -15   3   9   -0.19    0.54
  15   3  -9    0.45    0.44
 -15   3   9    1.54    0.47
 -15   3   9    0.25    0.33
  13  -3  -9    0.22    0.37
  13  -3  -9    1.00    0.79
 -13  -3   9    0.85    0.17
 -13  -3   9    0.76    0.17
  13  -3  -9    0.28    0.29
 -13  -3   9    0.85    0.55
 -13   3   9    0.64    0.43
  13   3  -9    1.06    0.44
 -13   3   9    0.20    0.29
 -13   3   9    0.38    0.56
  11  -3  -9   21.56    1.44
 -11  -3   9   21.69    1.18
  11  -3  -9   24.46    1.99
 -11  -3   9   27.73    1.78
  11  -3  -9   22.18    1.42
 -11   3   9   25.80    2.06
 -11   3   9   22.49    1.48
 -11   3   9   23.28    1.41
  11   3  -9   25.82    1.67
   9  -3  -9   67.11    3.90
   9  -3  -9   64.71    3.37
   9  -3  -9   65.05    3.35
  -9  -3   9   62.36    3.64
  -9   3   9   65.14    3.32
  -9   3   9   61.63    3.87
   9   3  -9   61.16    3.55
  -9   3   9   66.54    3.38
   7  -3  -9   10.64    0.92
   7  -3  -9   14.92    1.47
   7  -3  -9   11.30    0.93
  -7   3   9   16.55    1.61
  -7   3   9   11.98    0.87
  -7   3   9   12.16    0.97
  -5  -3   9   87.85    4.98
   5  -3  -9   84.15    5.08
   5  -3  -9   92.99    4.61
   5  -3  -9   94.99    4.64
  -5   3   9   93.52    4.62
  -5   3   9   86.70    5.13
  -5   3   9   93.53    4.57
   3  -3  -9    0.85    0.69
   3  -3  -9    1.64    0.40
   3  -3  -9    1.54    0.42
  -3  -3   9    1.81    0.22
  -3  -3   9    1.68    0.19
  -3  -3   9    0.56    0.61
  -3   3   9    0.57    0.68
  -3   3   9    1.20    0.32
  -3   3   9    1.46    0.44
   1  -3  -9    0.85    0.38
  -1  -3   9    0.99    0.21
  -1  -3   9    0.68    0.62
   1  -3  -9    1.30    0.42
  -1  -3   9    1.15    0.27
   1  -3  -9    1.44    0.80
  -1   3   9    0.72    0.31
  -1   3   9    1.40    0.45
  -1   3   9    0.79    0.71
  -1  -3  -9    1.45    0.43
   1  -3   9    1.72    0.78
   1  -3   9    2.01    0.29
  -1  -3  -9    0.84    0.39
   1   3   9    1.70    0.50
   1   3   9    1.48    0.76
   1   3   9    1.59    0.39
   3  -3   9    5.05    0.52
  -3  -3  -9    4.75    0.71
   3  -3   9    3.51    0.93
  -3  -3  -9    4.76    0.63
   3   3   9    5.69    0.62
   3   3   9    4.81    1.07
  -5  -3  -9   -0.32    0.38
   5  -3   9    0.22    0.28
  -5   3  -9    0.38    0.16
   5   3   9    0.68    0.70
   5   3   9    0.36    0.36
  -5   3  -9    0.27    0.15
   7  -3   9   93.86    4.80
  -7  -3  -9   97.46    4.98
  -7   3  -9   94.26    4.67
   7   3   9   94.01    4.85
   7   3   9   91.39    5.58
  -7   3  -9   94.31    4.64
  -9  -3  -9    1.45    0.59
   9  -3   9    1.11    0.43
  -9   3  -9    1.35    0.37
   9   3   9    0.29    0.83
  -9   3  -9    1.12    0.34
   9   3   9    0.84    0.48
  11  -3   9   -0.30    0.45
 -11  -3  -9    0.74    0.57
  11   3   9    0.51    0.92
 -11   3  -9    0.32    0.40
  11   3   9    0.04    0.49
 -11   3  -9    0.45    0.40
  13  -3   9    9.47    1.11
 -13  -3  -9    7.66    1.03
  13   3   9   10.17    1.13
 -13   3  -9    8.71    0.91
  13   3   9    7.60    1.57
 -13   3  -9    7.59    0.87
  15  -3   9   26.64    1.91
 -15  -3  -9   27.11    2.11
 -15   3  -9   28.49    1.88
  15   3   9   27.36    2.84
  15   3   9   27.31    1.89
  17  -3   9    1.72    0.75
 -17  -3  -9    1.12    0.83
 -17   3  -9    0.97    0.73
  17   3   9    1.44    0.70
  17   3   9    1.52    1.29
 -19  -3  -9    4.84    1.36
  19  -3   9    4.34    0.95
  19   3   9    2.69    1.70
  19   3   9    3.48    0.88
 -19   3  -9    4.60    0.93
 -21  -3  -9   11.29    1.55
  21  -3   9   10.31    1.37
 -21   3  -9   11.43    1.36
  21   3   9   14.88    1.54
  21   3   9   10.89    2.11
 -23  -3  -9    2.37    1.15
  23  -3   9    2.76    1.08
  23   3   9    0.58    1.61
  23   3   9    1.31    0.94
 -23   3  -9    3.07    1.07
 -25  -3  -9    1.05    1.31
  25  -3   9    0.82    1.11
  25   3   9   -1.02    1.73
  25   3   9   -0.32    1.02
  36  -4  -9    0.15    1.03
  34  -4  -9    0.53    0.91
  34   4  -9   -1.41    1.47
  32  -4  -9    1.21    0.81
  32   4  -9    1.38    1.38
  30  -4  -9    5.52    0.98
  30   4  -9    4.62    1.49
  28  -4  -9    5.41    0.93
  28   4  -9    6.57    1.37
  26  -4  -9    1.15    0.61
  26   4  -9    0.54    0.99
  24  -4  -9    4.70    0.78
  24   4  -9    2.96    1.04
 -22  -4   9   16.15    1.23
  22  -4  -9   16.49    1.27
  22   4  -9   13.45    1.76
  20  -4  -9    0.23    0.46
 -20  -4   9    0.34    0.40
  20   4  -9    0.22    0.78
 -20   4   9   -0.32    0.81
  18  -4  -9   20.34    1.41
 -18  -4   9   22.75    1.26
 -18  -4   9   18.57    1.80
  18   4  -9   18.75    1.87
 -18   4   9   18.95    2.06
  16  -4  -9    6.62    0.76
 -16  -4   9    5.92    0.56
 -16  -4   9    5.03    0.96
  16   4  -9    5.53    1.00
 -16   4   9    5.99    1.29
 -16   4   9    3.50    0.70
 -14  -4   9    1.20    0.22
  14  -4  -9    1.31    0.47
 -14  -4   9    0.55    0.28
 -14  -4   9    0.52    0.65
  14   4  -9    0.29    0.61
 -14   4   9    0.32    0.79
 -14   4   9    1.98    0.58
 -14   4   9    1.48    0.44
  12  -4  -9   16.27    1.18
 -12  -4   9   15.80    1.76
 -12   4   9   17.49    1.23
 -12   4   9   13.42    1.84
  12   4  -9   15.80    1.56
 -12   4   9   16.73    1.14
  10  -4  -9    0.84    0.41
 -10  -4   9    1.51    0.83
  10   4  -9    1.39    0.66
 -10   4   9    1.18    0.38
 -10   4   9    0.77    0.89
 -10   4   9    0.90    0.48
  -8  -4   9    5.63    1.10
  -8   4   9    6.42    1.28
  -8   4   9    9.01    0.88
   8   4  -9    4.65    0.94
   6  -4  -9   15.84    1.47
   6  -4  -9   13.83    1.12
  -6  -4   9   18.76    1.86
  -6   4   9   15.17    1.97
   6   4  -9   14.31    1.56
  -6   4   9   14.49    1.02
  -6   4   9   15.51    1.18
  -4  -4   9    5.24    0.34
  -4  -4   9    3.12    0.96
   4  -4  -9    5.40    0.68
  -4   4   9    4.48    0.65
  -4   4   9    4.60    0.55
  -4   4   9    3.99    1.21
   2  -4  -9   62.23    3.28
  -2  -4   9   64.16    2.98
  -2  -4   9   50.26    3.76
  -2   4   9   63.58    3.25
  -2   4   9   59.78    3.14
   0  -4   9    4.75    0.45
   0  -4  -9    4.26    0.68
   0   4   9    4.35    0.55
   2  -4   9    7.42    0.60
  -2  -4  -9    6.69    0.85
   2   4   9    6.39    1.42
   2   4   9    8.84    0.76
   4  -4   9    1.19    0.35
  -4  -4  -9    0.52    0.52
   4   4   9    0.35    0.93
   4   4   9    0.96    0.40
   6  -4   9   19.68    1.33
  -6  -4  -9   20.22    1.55
   6   4   9   23.32    2.45
   6   4   9   20.82    1.39
  -8  -4  -9    1.02    0.58
   8  -4   9    0.29    0.42
   8   4   9   -0.03    1.04
   8   4   9   -0.08    0.45
  10  -4   9   56.05    2.99
 -10  -4  -9   53.11    3.20
  10   4   9   51.79    2.98
  10   4   9   54.33    4.11
 -12  -4  -9   12.20    1.40
  12  -4   9    9.43    1.08
  12   4   9    7.36    1.66
  12   4   9    9.06    1.06
 -12   4  -9   10.44    0.81
  14  -4   9   30.66    2.02
 -14  -4  -9   30.55    2.26
  14   4   9   29.68    3.20
  14   4   9   27.12    1.96
 -14   4  -9   30.49    1.80
  16  -4   9    9.14    1.16
 -16  -4  -9   12.34    1.49
  16   4   9    7.98    2.17
 -16   4  -9    8.97    1.12
  16   4   9   12.33    1.31
 -18  -4  -9    2.59    1.00
  18  -4   9    0.32    0.79
 -18   4  -9    1.51    0.75
  18   4   9   -0.15    0.73
  18   4   9    0.63    1.51
  20  -4   9    0.34    0.88
 -20  -4  -9    0.37    1.07
  20   4   9   -1.00    0.83
  20   4   9   -0.72    1.66
 -20   4  -9   -1.53    0.83
 -22  -4  -9    3.08    1.33
  22  -4   9    2.29    1.09
 -22   4  -9    1.97    1.04
  22   4   9    1.42    1.02
  22   4   9    1.93    1.83
  33  -5  -9    0.68    0.98
  31  -5  -9    0.60    0.91
  31   5  -9    1.88    1.61
  29  -5  -9   32.07    2.16
  29   5  -9   22.18    2.97
  27  -5  -9    4.14    0.90
  27   5  -9    3.85    1.45
  25  -5  -9   24.42    1.70
  25   5  -9   16.53    2.45
  23  -5  -9    2.49    0.71
  23   5  -9    1.72    1.17
  21  -5  -9   36.07    2.15
 -21  -5   9   33.64    2.00
  21   5  -9   30.80    2.85
 -21   5   9   31.80    3.07
 -19   5   9    4.86    1.44
  19   5  -9    3.27    1.23
  17  -5  -9    2.07    0.61
 -17  -5   9    1.82    0.46
 -17   5   9    2.74    1.27
  17   5  -9    4.52    1.19
  15  -5  -9    0.42    0.53
  15   5  -9   -0.35    0.87
 -15   5   9   -1.25    0.99
 -15   5   9    1.13    0.63
  13  -5  -9   24.72    1.57
 -13   5   9   19.27    2.45
 -13   5   9   23.94    1.61
  13   5  -9   17.50    2.11
  11  -5  -9    3.86    0.68
 -11   5   9    6.02    1.52
 -11   5   9    3.69    0.58
  11   5  -9    3.44    1.02
 -11   5   9    3.90    0.69
   9  -5  -9    2.80    0.64
  -9   5   9    4.29    1.40
  -9   5   9    2.83    0.51
  -9   5   9    2.55    0.66
   9   5  -9    4.21    1.09
   7  -5  -9    3.33    0.65
   7   5  -9    2.86    1.02
  -7   5   9    3.19    1.43
  -7   5   9    3.92    0.67
  -7   5   9    3.28    0.52
   5  -5  -9    2.54    0.62
  -5   5   9    3.94    0.65
  -5   5   9    2.74    0.49
   5   5  -9    1.66    0.99
  -5   5   9    1.30    1.19
   3  -5  -9    5.58    0.79
  -3  -5   9    5.61    0.44
  -3   5   9    5.47    0.61
  -3   5   9    5.35    1.54
  -1  -5   9    1.48    0.29
   1  -5  -9    1.51    0.62
  -1   5   9    1.35    1.18
  -1   5   9    2.03    0.41
  -1  -5  -9    0.71    0.61
   1  -5   9    1.28    0.30
   1   5   9    0.83    1.25
   1   5   9    1.55    0.43
   3  -5   9    1.63    0.40
  -3  -5  -9    0.08    0.61
   3   5   9    2.12    1.32
   3   5   9    1.80    0.46
  -5  -5  -9    0.25    0.66
   5  -5   9    0.31    0.39
   5   5   9    0.19    0.43
   5   5   9    0.16    1.18
   7  -5   9   15.06    1.23
  -7  -5  -9   12.51    1.53
   7   5   9   17.78    1.21
   7   5   9   18.67    2.62
  -9  -5  -9    6.23    1.08
   9  -5   9    7.08    0.85
   9   5   9   11.58    2.12
   9   5   9    8.34    0.96
 -11  -5  -9    0.16    0.81
  11  -5   9    0.55    0.63
  11   5   9    0.68    0.56
  13  -5   9    2.60    0.76
 -13  -5  -9    1.92    0.96
  13   5   9    1.75    0.66
  13   5   9    0.52    1.64
 -15  -5  -9    1.93    1.08
  15  -5   9    2.84    0.88
  15   5   9    3.79    0.80
  15   5   9    5.33    2.09
 -17  -5  -9    0.41    1.09
  17  -5   9   -0.35    1.27
  17   5   9   -0.46    0.74
  17   5   9    1.36    1.91
  19  -5   9    1.52    0.98
 -19  -5  -9    1.04    1.16
  19   5   9    0.62    0.87
  19   5   9    0.58    2.08
  28  -6  -9   13.81    1.72
  28   6  -9   15.05    2.53
  26  -6  -9   -0.14    0.84
  26   6  -9    0.50    1.67
  24  -6  -9    3.48    0.91
  24   6  -9    1.29    1.61
  22  -6  -9    0.21    0.74
  22   6  -9   -0.63    1.37
  20  -6  -9    0.67    0.65
  20   6  -9    0.60    1.30
 -20   6   9   -0.62    1.29
  18  -6  -9    4.70    0.83
  18   6  -9    5.02    1.47
 -18   6   9    2.55    1.44
  16  -6  -9    2.59    0.74
  16   6  -9    4.22    1.43
 -16   6   9    4.56    2.00
  14  -6  -9    1.54    0.70
 -14   6   9    2.66    2.34
  14   6  -9    2.52    1.28
  12  -6  -9    0.28    0.63
 -12   6   9    0.54    1.31
  12   6  -9    0.53    1.08
  10  -6  -9    8.14    0.99
 -10  -6   9    7.92    0.60
 -10   6   9    6.93    1.91
  10   6  -9    5.58    1.45
   8  -6  -9    2.25    0.74
  -8  -6   9    1.75    0.29
  -8   6   9    3.49    1.67
   8   6  -9    1.74    1.24
   6  -6  -9   -0.03    0.63
  -6  -6   9    0.15    0.25
  -6   6   9   -0.22    1.43
   6   6  -9   -0.25    1.11
  -4  -6   9   10.31    0.76
   4  -6  -9   11.78    1.25
  -4   6   9   14.43    2.46
   2  -6  -9    5.09    0.90
  -2  -6   9    4.46    0.47
  -2   6   9    4.33    1.74
  -2   6   9    6.82    0.68
   0  -6  -9    6.50    1.00
   0  -6   9    6.58    0.83
   0   6   9    6.96    0.74
   0   6   9    2.93    2.32
  -2  -6  -9    6.24    0.98
   2  -6   9    6.22    0.76
   2   6   9    6.04    0.72
   2   6   9    2.17    2.18
  -4  -6  -9    6.70    1.06
   4  -6   9    6.76    0.76
   4   6   9    9.02    2.15
   4   6   9    7.62    0.91
  -6  -6  -9   -1.02    0.76
   6  -6   9    0.73    0.56
   6   6   9    2.01    1.81
   8  -6   9   13.39    1.32
  -8  -6  -9   12.33    1.47
   8   6   9   13.57    2.63
 -10  -6  -9    6.93    1.40
  10  -6   9    5.07    0.94
  10   6   9    5.97    2.12
  12  -6   9   -0.18    0.78
 -12  -6  -9   -0.96    0.95
  12   6   9    2.97    1.88
 -14  -6  -9    8.43    1.38
  14  -6   9    6.46    1.10
  14   6   9    2.22    2.06
  16  -6   9    2.16    1.06
 -16  -6  -9    2.05    1.27
  16   6   9    2.55    2.24
  21  -7  -9    0.27    0.86
  21   7  -9   -2.01    1.66
 -21   7   9   -0.19    1.83
  19  -7  -9    1.58    0.89
  19   7  -9    0.95    1.71
 -19   7   9    0.24    1.73
  17  -7  -9   -0.45    0.80
  17   7  -9    0.68    1.53
 -17   7   9    0.30    1.57
  15   7  -9    0.97    1.59
 -15   7   9   -1.23    1.72
  13  -7  -9    1.79    0.81
  13   7  -9   -0.41    1.49
 -13   7   9    1.19    2.06
  11  -7  -9    1.23    0.83
 -11   7   9   -0.80    1.78
  11   7  -9    2.15    1.54
   9  -7  -9   18.01    1.66
  -9   7   9   15.24    2.83
   9   7  -9   13.97    2.44
   7  -7  -9   -0.92    0.78
  -7   7   9    3.50    2.11
   5  -7  -9   -0.07    0.80
  -5   7   9   -0.54    1.86
   3  -7  -9    0.87    0.84
  -3   7   9   -0.04    1.86
   1  -7  -9    2.76    0.98
  -1   7   9    4.38    2.23
  -1  -7  -9    1.25    0.92
   1   7   9    2.41    2.26
  -3  -7  -9    1.47    0.97
   3   7   9    2.99    2.03
  -5  -7  -9    0.19    1.65
   5   7   9    0.74    2.08
  -7  -7  -9    0.50    1.10
   7  -7   9    1.00    1.33
   7   7   9    1.23    2.29
  -9  -7  -9   -0.17    1.17
   9  -7   9    0.39    0.86
   9   7   9   -0.54    2.16
  40   0 -10   56.13    3.58
  38   0 -10    1.84    0.96
  36   0 -10   18.84    1.74
  34   0 -10  411.93   19.03
  34   0 -10  361.11   19.61
  32   0 -10    6.91    1.22
  32   0 -10    9.67    1.14
  30   0 -10   55.61    2.88
  30   0 -10   42.91    3.02
  28   0 -10   16.05    1.49
  28   0 -10   11.59    1.14
  26   0 -10   38.71    2.46
  26   0 -10   42.01    2.34
  24   0 -10    1.02    0.43
  24   0 -10    2.51    0.57
  24   0 -10    2.33    0.49
 -22   0  10   28.79    1.75
  22   0 -10   29.43    1.70
  22   0 -10   29.07    1.70
 -22   0  10   28.57    1.71
  20   0 -10   85.24    4.22
  20   0 -10   83.26    4.19
 -20   0  10   81.13    4.22
  20   0 -10   77.95    4.17
 -20   0  10   83.56    4.19
  18   0 -10    5.52    0.56
 -18   0  10    3.89    0.47
  18   0 -10    3.85    0.46
  18   0 -10    3.90    0.48
 -18   0  10    4.40    0.53
  16   0 -10   15.55    0.97
 -16   0  10   14.59    0.98
  16   0 -10   17.52    0.94
 -16   0  10   15.53    0.99
  16   0 -10   12.41    1.16
  14   0 -10   16.30    0.96
 -14   0  10   15.03    0.95
 -14   0  10   15.12    0.96
  14   0 -10   15.12    0.86
  14   0 -10   16.90    0.93
 -12   0  10   97.61    4.84
  12   0 -10   99.21    4.83
 -12   0  10   99.39    4.80
 -12   0  10   95.69    4.84
  12   0 -10   95.70    4.81
  10   0 -10  577.83   27.45
  10   0 -10  575.34   27.47
 -10   0  10  556.39   27.47
 -10   0  10  552.96   27.49
 -10   0  10  596.80   27.49
  -8   0  10    2.09    0.26
   8   0 -10    1.73    0.27
  -8   0  10    1.90    0.29
   8   0 -10    1.25    0.22
  -8   0  10    1.49    0.29
   6   0 -10   43.92    2.20
   6   0 -10   41.81    2.19
  -6   0  10   40.92    2.20
  -6   0  10   43.52    2.23
  -4   0  10    6.09    0.50
   4   0 -10    6.31    0.51
  -4   0  10    6.69    0.57
   4   0 -10    6.15    0.53
   2   0 -10  151.44    7.25
  -2   0  10  151.30    7.29
   2   0 -10  140.34    7.25
   0   0 -10  975.71   45.37
   0   0  10  820.13   45.61
   0   0 -10  982.75   45.36
   0   0  10 1000.00   45.40
  -2   0 -10   56.02    2.86
   2   0  10   54.06    2.91
   2   0  10   54.28    2.88
  -2   0 -10   53.82    2.88
  -4   0 -10   47.15    2.43
   4   0  10   43.87    2.42
  -4   0 -10   42.33    2.42
  -6   0 -10  269.09   12.93
   6   0  10  253.44   12.94
  -6   0 -10  270.88   12.98
  -8   0 -10  379.72   18.80
  -8   0 -10  390.72   18.74
   8   0  10  386.40   18.78
 -10   0 -10   77.62    4.17
  10   0  10   78.19    4.14
  12   0  10  316.64   15.44
 -12   0 -10  311.15   15.47
 -14   0 -10  179.00    8.94
  14   0  10  172.26    8.87
 -16   0 -10  100.36    5.32
  16   0  10   95.97    5.22
 -18   0 -10    0.47    0.69
  18   0  10    0.78    0.68
 -20   0 -10   15.04    1.69
  20   0  10   12.91    1.54
  22   0  10   17.49    1.67
 -22   0 -10   16.61    1.87
  24   0  10   20.68    2.12
 -24   0 -10   21.57    2.23
  26   0  10   23.62    2.42
 -26   0 -10   29.33    2.62
  41  -1 -10    4.03    1.24
  41   1 -10    3.57    1.17
  39  -1 -10   31.15    2.49
  37  -1 -10    7.57    1.18
  37   1 -10    6.87    1.15
  35  -1 -10   84.59    4.77
  35   1 -10   86.73    4.68
  33  -1 -10   38.33    2.45
  33   1 -10   36.23    2.35
  31  -1 -10    1.10    0.96
  31  -1 -10    1.84    0.69
  31   1 -10    2.07    0.65
  29  -1 -10    0.29    0.82
  29  -1 -10    0.58    0.54
  29   1 -10    0.20    0.50
  27  -1 -10  114.55    6.29
  27  -1 -10  121.76    6.03
  27   1 -10  115.66    5.95
  25  -1 -10    6.78    1.16
  25  -1 -10    7.06    0.83
  25   1 -10    8.03    0.80
  25   1 -10    6.99    0.79
  23  -1 -10   25.20    1.76
 -23  -1  10   22.04    1.48
  23  -1 -10   24.44    1.50
 -23   1  10   23.69    1.56
  23   1 -10   23.91    1.48
  23   1 -10   22.90    1.43
  23   1 -10   22.62    1.41
 -21  -1  10  111.15    5.30
  21  -1 -10  100.59    5.33
  21  -1 -10  109.28    5.33
  21  -1 -10  108.14    5.54
 -21  -1  10  103.83    5.33
 -21   1  10  103.70    5.38
  21   1 -10   98.32    5.25
  21   1 -10  108.60    5.28
  21   1 -10  104.89    5.25
  19  -1 -10   98.82    5.03
 -19  -1  10   95.32    4.99
  19  -1 -10   99.19    5.01
 -19  -1  10  103.82    4.99
  19  -1 -10  104.56    5.31
  19   1 -10  100.76    4.95
 -19   1  10   93.68    5.03
  19   1 -10  100.14    4.94
  17  -1 -10  124.99    6.25
  17  -1 -10  126.54    6.26
 -17  -1  10  129.37    6.21
  17  -1 -10  116.36    6.39
  17   1 -10  127.33    6.18
 -17   1  10  126.83    6.38
  17   1 -10  127.72    6.18
 -17   1  10  130.82    6.29
 -17   1  10  123.61    6.28
  15  -1 -10  161.44    8.02
 -15  -1  10  161.59    7.97
 -15  -1  10  164.49    7.96
  15  -1 -10  162.07    8.01
  15  -1 -10  171.08    8.18
 -15   1  10  155.38    8.03
  15   1 -10  161.16    7.93
 -15   1  10  168.74    8.06
  15   1 -10  161.20    7.93
 -15   1  10  165.54    8.16
 -13  -1  10   89.26    4.38
 -13  -1  10   97.65    4.38
  13  -1 -10   89.28    4.45
 -13   1  10   87.11    4.45
 -13   1  10   84.92    4.57
 -13   1  10   89.13    4.47
  13   1 -10   81.55    4.36
  13   1 -10   88.88    4.33
 -11  -1  10    1.11    0.21
  11  -1 -10    0.61    0.24
  11  -1 -10    0.89    0.31
 -11  -1  10    0.99    0.23
 -11   1  10    0.86    0.38
 -11   1  10    1.27    0.45
  11   1 -10    0.92    0.16
 -11   1  10    0.57    0.26
  11   1 -10    1.12    0.19
  -9  -1  10    2.56    0.29
   9  -1 -10    2.21    0.34
   9  -1 -10    2.41    0.45
  -9  -1  10    1.88    0.25
   9  -1 -10    1.60    0.29
  -9   1  10    2.61    0.39
  -9   1  10    2.06    0.30
   9   1 -10    1.64    0.21
   9   1 -10    2.26    0.24
  -9   1  10    3.09    0.53
   7  -1 -10  393.64   18.44
   7  -1 -10  395.95   18.43
  -7  -1  10  353.17   18.34
  -7  -1  10  385.01   18.35
  -7   1  10  356.39   18.40
  -7   1  10  390.33   18.66
  -7   1  10  397.43   18.46
   7   1 -10  366.24   18.29
   7   1 -10  396.18   18.31
  -5  -1  10  491.09   23.08
   5  -1 -10  478.23   23.12
   5  -1 -10  472.63   23.13
  -5  -1  10  472.31   23.05
  -5   1  10  424.85   23.12
  -5   1  10  501.59   23.15
   5   1 -10  481.70   23.01
  -5   1  10  502.99   23.40
   5   1 -10  492.06   23.01
   3  -1 -10  515.85   27.40
  -3  -1  10  552.29   27.22
  -3  -1  10  590.25   27.25
   3  -1 -10  591.29   27.29
  -3   1  10  529.75   27.31
  -3   1  10  609.45   27.33
   3   1 -10  567.87   27.19
   3   1 -10  568.23   27.18
  -3   1  10  575.05   27.58
   1  -1 -10  160.26    7.86
   1  -1 -10  163.20    7.84
  -1  -1  10  152.74    7.77
  -1  -1  10  162.05    7.80
  -1   1  10  158.08    7.83
  -1   1  10  157.18    7.86
   1   1 -10  164.18    7.78
   1   1 -10  153.92    7.74
  -1  -1 -10  520.85   25.13
   1  -1  10  509.49   25.09
   1  -1  10  528.20   25.11
  -1  -1 -10  504.77   25.15
  -1   1 -10  514.94   25.06
   1   1  10  498.01   25.12
   1   1  10  556.22   25.18
  -1   1 -10  533.43   25.04
   3  -1  10  116.56    5.92
  -3  -1 -10  116.20    5.96
  -3  -1 -10  126.99    5.95
   3  -1  10  118.15    5.89
  -3   1 -10  110.37    5.89
   3   1  10  119.59    5.98
  -3   1 -10  118.34    5.84
   3   1  10  118.15    5.93
  -5  -1 -10   80.73    4.21
  -5  -1 -10   82.38    4.26
   5  -1  10   83.77    4.19
   5   1  10   78.23    4.19
  -5   1 -10   80.82    4.12
  -5   1 -10   81.80    4.18
  -7  -1 -10   39.59    2.40
   7  -1  10   41.56    2.35
  -7   1 -10   41.96    2.34
  -7   1 -10   44.20    2.30
   9  -1  10   55.00    2.96
  -9  -1 -10   54.33    3.02
   9   1  10   50.42    2.95
  -9   1 -10   54.37    2.98
  -9   1 -10   54.07    2.88
  11  -1  10  239.17   11.69
 -11  -1 -10  232.46   11.75
  11   1  10  235.35   11.71
 -11   1 -10  236.85   11.69
 -13  -1 -10  132.99    6.87
  13  -1  10  133.39    6.79
  13   1  10  132.85    6.81
 -13   1 -10  129.39    6.79
 -15  -1 -10  118.05    6.27
  15  -1  10  116.45    6.18
 -15   1 -10  116.88    6.20
  15   1  10  122.06    6.22
  17  -1  10   14.10    1.38
 -17  -1 -10   11.57    1.47
 -17   1 -10   13.03    1.43
  17   1  10   14.38    1.45
 -19  -1 -10   45.00    3.10
  19  -1  10   48.02    3.02
 -19   1 -10   49.92    3.07
  19   1  10   49.02    3.03
  21  -1  10   22.26    1.94
 -21  -1 -10   22.24    2.05
  21   1  10   17.66    2.18
 -21   1 -10   21.17    1.98
  23  -1  10   13.20    1.58
 -23  -1 -10   13.17    1.66
  23   1  10   15.20    1.68
 -23   1 -10   13.34    1.65
  25  -1  10   21.75    2.19
 -25  -1 -10   20.03    2.36
  25   1  10   22.40    2.24
 -25   1 -10   22.24    2.29
  27  -1  10   77.43    4.79
 -27  -1 -10   77.43    4.96
  27   1  10   81.13    4.79
 -27   1 -10   78.71    4.89
  40  -2 -10   10.84    1.62
  40   2 -10    8.72    1.33
  38  -2 -10   27.22    2.38
  38   2 -10   28.02    2.96
  38   2 -10   31.45    2.20
  36  -2 -10   24.57    1.92
  36   2 -10   22.13    1.80
  36   2 -10   22.06    2.40
  34  -2 -10   28.16    2.17
  34   2 -10   28.37    1.96
  34   2 -10   29.60    2.47
  32  -2 -10   22.05    1.78
  32   2 -10   22.79    2.04
  32   2 -10   22.55    1.61
  30  -2 -10   44.25    2.63
  30   2 -10   43.76    2.50
  30   2 -10   50.18    2.66
  30   2 -10   39.31    2.80
  28  -2 -10   23.04    1.51
  28   2 -10   20.66    1.40
  28   2 -10   18.32    1.89
  28   2 -10   21.30    1.43
  26  -2 -10   28.43    2.30
  26  -2 -10   26.51    1.71
  26   2 -10   28.32    1.57
  26   2 -10   23.42    1.78
  26   2 -10   24.28    1.55
  24  -2 -10   61.98    3.93
  24  -2 -10   64.69    3.46
  24   2 -10   65.03    3.59
  24   2 -10   67.56    3.32
  22  -2 -10    2.38    0.78
 -22  -2  10    2.60    0.46
 -22  -2  10    2.75    0.47
  22  -2 -10    1.79    0.42
  22   2 -10    3.25    0.60
 -22   2  10    1.70    0.51
  22   2 -10    2.54    0.36
  22   2 -10    2.08    0.34
 -20  -2  10   10.80    0.82
 -20  -2  10   10.20    0.82
  20  -2 -10   10.72    0.84
  20  -2 -10   12.32    1.38
  20   2 -10   10.39    0.68
  20   2 -10    9.45    0.67
 -20   2  10    9.91    0.92
  18  -2 -10    8.07    0.75
 -18  -2  10    8.64    0.66
  18  -2 -10    7.66    0.75
 -18  -2  10    8.25    0.65
  18  -2 -10    8.73    1.21
 -18   2  10    7.80    0.79
 -18   2  10   10.37    1.11
 -18   2  10    6.94    0.79
  18   2 -10    8.40    0.77
  18   2 -10    8.07    0.51
  18   2 -10    8.91    0.52
  16  -2 -10   51.87    2.89
  16  -2 -10   42.27    2.44
  16  -2 -10   43.62    2.46
 -16  -2  10   45.63    2.35
 -16  -2  10   42.33    2.34
 -16   2  10   53.08    2.86
 -16   2  10   41.51    2.47
 -16   2  10   47.12    2.53
 -14  -2  10    0.61    0.28
  14  -2 -10    0.51    0.59
 -14  -2  10    0.62    0.21
  14  -2 -10    0.18    0.28
  14  -2 -10    0.12    0.24
 -14  -2  10    0.36    0.18
 -14   2  10    0.60    0.45
 -14   2  10    1.21    0.39
 -14   2  10    0.31    0.25
  14   2 -10    0.47    0.26
  12  -2 -10   56.98    3.05
  12  -2 -10   56.72    3.38
  12  -2 -10   59.69    3.07
 -12  -2  10   58.90    2.90
 -12  -2  10   60.34    2.90
 -12  -2  10   61.83    3.11
 -12   2  10   58.85    3.05
 -12   2  10   53.08    3.49
 -12   2  10   59.60    3.09
  10  -2 -10    1.36    0.53
 -10  -2  10    1.25    0.17
  10  -2 -10    1.75    0.39
 -10  -2  10    1.97    0.61
  10  -2 -10    1.17    0.29
 -10  -2  10    1.36    0.18
 -10   2  10    1.22    0.30
 -10   2  10    1.35    0.67
 -10   2  10    0.59    0.34
   8  -2 -10  219.38   10.41
   8  -2 -10  204.41   10.03
  -8  -2  10  197.88    9.87
  -8  -2  10  201.83    9.86
   8  -2 -10  204.79   10.05
  -8   2  10  195.42   10.01
  -8   2  10  212.01   10.07
   6  -2 -10   15.90    1.04
  -6  -2  10   15.52    0.84
   6  -2 -10   15.59    1.03
   6  -2 -10   15.24    1.36
  -6  -2  10   12.90    1.32
  -6  -2  10   16.33    0.85
  -6   2  10   16.48    1.05
  -6   2  10   14.57    0.98
  -6   2  10   14.68    1.39
   4  -2 -10    3.72    0.49
   4  -2 -10    5.64    0.88
   4  -2 -10    3.04    0.46
  -4  -2  10    3.10    0.34
  -4  -2  10    3.98    0.38
  -4   2  10    3.55    0.51
  -4   2  10    3.69    0.46
  -2  -2  10  160.87    7.53
   2  -2 -10  152.98    7.67
   2  -2 -10  166.01    7.67
  -2   2  10  150.76    7.62
  -2   2  10  138.61    8.01
  -2   2  10  157.08    7.68
   0  -2  10  326.13   15.41
   0  -2  10  324.42   15.39
   0  -2 -10  307.97   15.51
   0  -2 -10  329.85   15.50
   0   2  10  327.06   15.98
   0   2 -10  309.22   15.28
   0   2  10  321.37   15.47
   0   2 -10  305.01   15.27
   0   2  10  315.30   15.52
   2  -2  10  130.77    6.60
  -2  -2 -10  136.10    6.71
   2  -2  10  130.70    6.60
  -2  -2 -10  127.24    6.66
   2   2  10  136.74    6.71
  -2   2 -10  128.56    6.49
   2   2  10  134.98    6.65
  -2   2 -10  136.12    6.47
   2   2  10  136.87    7.18
  -4  -2 -10   75.40    4.02
   4  -2  10   79.10    3.90
  -4  -2 -10   77.74    3.99
  -4   2 -10   74.18    3.78
  -4   2 -10   75.34    3.82
   4   2  10   73.32    3.94
   4   2  10   76.96    4.50
   6  -2  10    7.24    0.74
  -6  -2 -10    8.40    0.91
  -6   2 -10    9.03    0.67
   6   2  10    7.45    1.30
   6   2  10    7.95    0.84
   8  -2  10  201.71    9.91
  -8  -2 -10  207.32   10.04
  -8   2 -10  199.19    9.86
  -8   2 -10  208.68    9.79
   8   2  10  192.16   10.49
   8   2  10  192.39    9.93
 -10  -2 -10  556.46   26.44
  10  -2  10  516.54   26.30
  10   2  10  528.99   26.92
  10   2  10  532.50   26.34
 -10   2 -10  575.13   26.19
 -10   2 -10  547.91   26.28
  12  -2  10   41.23    2.45
 -12  -2 -10   39.14    2.52
  12   2  10   42.81    2.49
  12   2  10   41.78    3.11
 -12   2 -10   39.69    2.42
  14  -2  10  204.84   10.41
 -14  -2 -10  206.86   10.53
 -14   2 -10  206.78   10.38
  14   2  10  212.28   10.43
 -16  -2 -10   12.64    1.42
  16  -2  10   14.54    1.41
  16   2  10   14.63    1.41
 -16   2 -10   14.75    1.44
 -18  -2 -10   29.84    2.32
  18  -2  10   33.06    2.30
  18   2  10   34.88    2.24
 -18   2 -10   32.49    2.26
 -20  -2 -10    4.17    1.14
  20  -2  10    3.15    1.48
  20   2  10    4.58    0.99
 -20   2 -10    5.87    1.10
  22  -2  10   16.60    1.82
 -22  -2 -10   15.13    1.81
  22   2  10   16.74    1.88
 -22   2 -10   17.58    1.95
  22   2  10   16.26    2.70
 -24  -2 -10   28.92    2.56
  24  -2  10   27.52    2.26
 -24   2 -10   25.46    2.48
  24   2  10   27.60    2.36
  24   2  10   27.81    3.44
 -26  -2 -10   34.35    3.10
  26  -2  10   36.12    2.80
  26   2  10   37.09    2.89
 -26   2 -10   34.71    3.03
  26   2  10   46.25    4.40
  39  -3 -10    4.02    1.28
  37  -3 -10   57.16    3.59
  35  -3 -10   18.37    1.74
  35   3 -10   19.66    1.60
  35   3 -10   24.38    2.62
  33  -3 -10    4.98    0.94
  33   3 -10    6.64    0.79
  33   3 -10    6.99    1.44
  31  -3 -10    6.40    1.01
  31   3 -10    5.71    0.68
  31   3 -10    8.12    1.37
  29  -3 -10   47.38    2.72
  29   3 -10   45.19    2.45
  29   3 -10   44.21    2.41
  29   3 -10   43.16    2.97
  27  -3 -10    0.31    0.49
  27   3 -10    0.04    0.30
  27   3 -10    0.03    0.76
  27   3 -10    0.44    0.34
  25  -3 -10   11.45    1.10
  25   3 -10    9.18    1.50
  25   3 -10   11.87    0.65
 -23  -3  10   26.62    1.60
  23  -3 -10   27.04    1.68
  23   3 -10   25.13    1.90
 -21  -3  10   21.13    1.29
  21  -3 -10   19.52    2.14
  21  -3 -10   19.77    1.39
 -21   3  10   21.41    1.93
  21   3 -10   20.59    1.61
 -19  -3  10   51.93    2.62
 -19  -3  10   48.30    2.64
  19  -3 -10   51.39    2.76
  19  -3 -10   46.82    3.33
 -19   3  10   46.88    3.21
 -19   3  10   52.87    2.82
  19   3 -10   52.90    2.93
 -17  -3  10    6.05    0.54
 -17  -3  10    7.05    0.53
  17  -3 -10    6.33    0.72
 -17  -3  10    5.52    0.89
  17  -3 -10    5.57    1.15
 -17   3  10    5.11    0.69
 -17   3  10    4.17    0.94
 -17   3  10    6.81    0.76
  17   3 -10    6.61    0.86
 -15  -3  10   25.16    1.69
 -15  -3  10   24.05    1.29
 -15  -3  10   23.61    1.30
  15  -3 -10   22.03    2.08
  15  -3 -10   25.24    1.50
 -15   3  10   22.87    1.48
  15   3 -10   26.81    1.65
 -15   3  10   25.39    2.01
 -15   3  10   23.44    1.55
 -13  -3  10   84.34    4.17
 -13  -3  10   82.02    4.17
  13  -3 -10   79.71    4.37
  13  -3 -10   87.61    4.92
  13  -3 -10   84.62    4.40
 -13  -3  10   91.38    4.61
 -13   3  10   85.69    4.38
 -13   3  10   88.93    4.95
 -13   3  10   85.07    4.42
  13   3 -10   86.97    4.56
 -11  -3  10    0.68    0.58
  11  -3 -10    1.20    0.35
  11  -3 -10    1.60    0.88
  11  -3 -10    1.96    0.42
 -11  -3  10    1.57    0.18
 -11  -3  10    1.59    0.16
 -11   3  10    0.66    0.31
 -11   3  10    1.09    0.41
 -11   3  10    0.64    0.72
  -9  -3  10   50.50    2.77
   9  -3 -10   44.79    2.93
   9  -3 -10   41.97    2.43
   9  -3 -10   43.50    2.43
  -9   3  10   45.48    3.02
  -9   3  10   41.96    2.44
  -9   3  10   42.48    2.38
  -7  -3  10  240.03   12.11
   7  -3 -10  241.23   11.78
   7  -3 -10  234.14   11.80
   7  -3 -10  232.42   12.27
  -7   3  10  241.69   11.75
  -7   3  10  250.34   11.81
  -7   3  10  245.18   12.33
   5  -3 -10  119.12    6.79
  -5  -3  10  128.03    6.06
   5  -3 -10  128.79    6.31
  -5  -3  10  125.44    6.07
  -5   3  10  125.67    6.32
  -5   3  10  130.79    6.86
  -5   3  10  121.48    6.25
  -3  -3  10  400.75   20.34
  -3  -3  10  393.97   20.29
   3  -3 -10  412.95   20.52
   3  -3 -10  423.38   21.02
   3  -3 -10  426.21   20.50
  -3  -3  10  460.96   20.99
  -3   3  10  410.64   20.45
  -3   3  10  440.12   20.53
  -3   3  10  439.02   21.07
   1  -3 -10    6.06    0.71
   1  -3 -10    6.64    1.11
  -1  -3  10    6.18    0.50
  -1  -3  10    6.09    0.66
   1  -3 -10    6.92    0.78
  -1  -3  10    5.84    1.04
  -1   3  10    5.46    0.66
  -1   3  10    6.35    0.73
  -1   3  10    7.45    1.32
   1  -3  10   61.18    3.57
   1  -3  10   50.99    2.82
  -1  -3 -10   52.76    3.02
   1   3  10   56.10    3.05
   1   3  10   55.75    3.63
   1   3  10   55.84    2.95
   3  -3  10  197.10    9.52
  -3  -3 -10  196.78    9.71
   3   3  10  193.02    9.61
   3   3  10  191.87   10.33
  -5  -3 -10  124.37    6.11
   5  -3  10  121.81    5.92
   5   3  10  114.34    6.69
   5   3  10  108.82    5.97
  -5   3 -10  123.23    5.73
  -5   3 -10  115.92    5.73
   7  -3  10   17.58    1.23
  -7  -3 -10   17.87    1.36
  -7   3 -10   18.48    1.15
   7   3  10   15.55    1.97
   7   3  10   16.04    1.26
  -9  -3 -10  144.82    7.24
   9  -3  10  144.07    7.08
   9   3  10  136.37    7.09
   9   3  10  139.93    7.93
  -9   3 -10  136.28    6.88
 -11  -3 -10  231.10   11.77
  11  -3  10  244.29   11.63
 -11   3 -10  231.46   11.43
  11   3  10  238.88   11.65
  11   3  10  223.56   12.47
 -11   3 -10  238.01   11.51
  13  -3  10    0.54    0.57
 -13  -3 -10    2.40    0.83
  13   3  10    0.61    0.61
  13   3  10    2.21    1.19
 -13   3 -10    0.42    0.52
 -13   3 -10    0.85    0.54
  15  -3  10   58.87    3.48
 -15  -3 -10   58.02    3.60
  15   3  10   65.94    3.53
  15   3  10   59.69    4.50
 -15   3 -10   62.31    3.40
 -17  -3 -10   75.53    4.39
  17  -3  10   76.77    4.21
  17   3  10   60.98    6.61
  17   3  10   77.67    4.18
 -17   3 -10   76.30    4.11
 -19  -3 -10   25.38    2.29
  19   3  10   28.54    2.11
  19   3  10   25.18    3.13
 -19   3 -10   27.93    2.10
  21  -3  10   11.79    1.40
 -21  -3 -10    9.80    1.52
  21   3  10   10.83    1.36
 -21   3 -10   11.08    1.39
  21   3  10    9.23    2.10
 -23  -3 -10    4.73    1.37
  23  -3  10    4.45    1.24
  23   3  10    7.44    1.28
  23   3  10    4.31    1.99
 -23   3 -10    4.86    1.29
  25  -3  10   41.81    3.14
  25   3  10   40.46    4.57
  36  -4 -10   20.55    2.09
  34  -4 -10   18.21    1.79
  34   4 -10   11.50    2.34
  32  -4 -10    0.09    0.67
  32   4 -10    1.33    1.31
  30  -4 -10   26.57    2.06
  30   4 -10   31.96    2.72
  28  -4 -10   11.62    1.26
  28   4 -10   11.40    1.91
  26  -4 -10   -0.57    0.49
  26   4 -10    1.20    1.00
  24  -4 -10    6.72    0.90
  24   4 -10    8.78    1.54
 -22  -4  10   65.70    3.62
  22  -4 -10   68.36    3.77
 -22   4  10   72.09    4.52
  22   4 -10   73.13    4.17
  20  -4 -10    9.55    0.95
 -20  -4  10    8.67    1.31
 -20  -4  10    7.73    0.81
 -20   4  10    4.92    1.23
  20   4 -10    7.75    1.39
 -18  -4  10   18.02    1.17
  18  -4 -10   15.59    1.33
 -18  -4  10   18.93    1.77
  18   4 -10   22.24    1.83
 -18   4  10   23.46    2.22
 -16  -4  10    6.78    1.22
 -16  -4  10    7.34    0.57
  16  -4 -10    7.91    0.86
  16   4 -10    7.48    1.22
 -16   4  10    6.14    0.77
 -16   4  10    7.82    1.42
 -14  -4  10    1.44    0.22
 -14  -4  10    0.73    0.78
 -14  -4  10    1.94    0.24
  14  -4 -10    0.88    0.44
 -14   4  10    2.56    0.57
  14   4 -10    1.28    0.61
 -14   4  10    0.75    0.85
 -14   4  10    1.86    0.48
  12  -4 -10    8.08    0.83
 -12  -4  10    6.29    1.14
  12   4 -10    6.95    1.16
 -12   4  10    7.08    0.79
 -12   4  10    6.48    0.75
 -12   4  10    6.39    1.34
  10  -4 -10   54.53    2.90
 -10  -4  10   56.65    3.41
 -10   4  10   53.19    2.81
 -10   4  10   53.77    2.89
  10   4 -10   46.64    3.17
 -10   4  10   49.16    3.63
   8  -4 -10    0.89    0.42
  -8  -4  10    1.83    0.87
  -8   4  10    0.72    0.95
   8   4 -10    1.93    0.69
  -8   4  10    0.73    0.49
  -8   4  10    1.01    0.39
  -6  -4  10  104.02    5.41
   6  -4 -10   89.14    4.79
  -6   4  10   97.82    5.61
  -6   4  10   82.69    4.68
  -6   4  10   91.33    4.77
  -4  -4  10   17.24    0.94
  -4  -4  10   17.61    0.98
   4  -4 -10   19.45    1.34
  -4  -4  10   18.53    2.00
  -4   4  10   18.68    2.10
  -4   4  10   19.22    1.37
  -4   4  10   18.33    1.20
  -2  -4  10  134.47    6.47
   2  -4 -10  130.61    6.75
  -2   4  10  132.00    6.72
  -2   4  10  141.67    7.53
  -2   4  10  127.36    6.62
   0  -4 -10   42.41    2.55
   0  -4  10   45.98    2.27
   0   4  10   44.20    2.41
   0   4  10   41.58    3.26
   2  -4  10   35.81    2.20
  -2  -4 -10   39.16    2.32
   2   4  10   38.78    3.10
   2   4  10   38.38    2.16
   4  -4  10   68.15    3.47
  -4  -4 -10   67.76    3.72
   4   4  10   71.16    3.56
   4   4  10   60.63    4.42
  -6  -4 -10   73.90    4.13
   6  -4  10   74.56    3.91
   6   4  10   71.41    3.95
   6   4  10   82.04    5.06
   8  -4  10   54.91    3.08
  -8  -4 -10   53.87    3.29
   8   4  10   60.96    4.26
   8   4  10   56.58    3.10
 -10  -4 -10  109.05    5.54
  10  -4  10   94.86    5.26
  10   4  10   98.15    5.29
  10   4  10  108.22    6.49
  12  -4  10   10.57    1.20
 -12  -4 -10   12.07    1.44
  12   4  10   11.10    1.16
  12   4  10    9.76    2.03
 -12   4 -10   10.18    0.85
 -14  -4 -10   43.44    2.90
  14  -4  10   47.67    2.73
  14   4  10   40.45    2.63
 -14   4 -10   43.14    2.42
 -16  -4 -10   36.74    2.58
  16  -4  10   32.39    2.27
 -16   4 -10   30.87    2.04
  16   4  10   33.37    3.59
  16   4  10   30.81    2.23
  18  -4  10   47.79    4.12
 -18  -4 -10   61.05    3.84
  18   4  10   59.38    4.89
 -18   4 -10   62.72    3.40
  18   4  10   63.48    3.56
 -20  -4 -10    3.48    1.26
  20  -4  10    3.94    1.10
  20   4  10    4.07    1.07
 -20   4 -10    5.49    1.08
  20   4  10    3.23    1.79
  22  -4  10   17.10    2.04
 -22  -4 -10   17.68    2.09
  22   4  10   15.33    2.96
  22   4  10   12.69    1.56
  33  -5 -10    0.27    0.91
  31  -5 -10   11.80    1.45
  31   5 -10    9.78    1.95
  29  -5 -10   46.57    2.89
  29   5 -10   43.69    3.64
  27  -5 -10   26.85    1.87
  27   5 -10   17.72    2.56
  25  -5 -10    2.20    0.79
  25   5 -10    0.58    1.15
  23  -5 -10   -0.18    0.53
  23   5 -10    1.20    1.15
 -21  -5  10    9.46    1.01
  21  -5 -10    8.90    1.12
 -21   5  10   10.16    1.83
  21   5 -10   10.46    1.62
 -19  -5  10    3.10    0.56
  19  -5 -10    4.47    0.75
  19   5 -10    5.52    1.29
 -19   5  10    4.23    1.35
 -17  -5  10   96.07    4.65
  17  -5 -10   99.78    4.95
 -17   5  10   85.95    5.82
  17   5 -10   90.64    5.42
 -15  -5  10    0.53    0.29
  15  -5 -10    0.88    0.58
 -15   5  10    2.17    1.20
  15   5 -10   -0.13    0.80
 -15   5  10    0.67    0.66
  13  -5 -10   31.82    2.11
  13   5 -10   33.03    2.71
 -13   5  10   35.94    3.19
 -13   5  10   35.09    2.17
 -13   5  10   36.31    2.05
  11  -5 -10   44.08    2.74
 -11   5  10   46.74    2.64
 -11   5  10   44.71    2.74
 -11   5  10   53.06    3.88
  11   5 -10   53.01    3.39
   9  -5 -10   22.48    1.74
  -9   5  10   27.16    1.64
  -9   5  10   26.17    1.80
  -9   5  10   28.38    2.86
   9   5 -10   29.93    2.45
   7  -5 -10   37.77    2.36
  -7   5  10   43.40    2.22
   7   5 -10   35.98    2.91
  -7   5  10   37.34    3.32
  -7   5  10   40.10    2.33
   5  -5 -10   79.82    4.35
  -5  -5  10   80.33    3.97
  -5   5  10   80.23    4.29
  -5   5  10   83.03    4.20
  -5   5  10   86.37    5.40
  -3  -5  10   42.06    2.14
   3  -5 -10   44.07    2.53
  -3   5  10   37.44    3.49
  -3   5  10   44.56    2.34
  -1  -5  10    3.64    0.40
   1  -5 -10    3.55    0.76
  -1   5  10    3.78    0.57
  -1   5  10    6.03    1.59
  -1  -5 -10   69.52    3.82
   1  -5  10   65.81    3.55
   1   5  10   67.27    4.77
   1   5  10   71.61    3.60
  -3  -5 -10   22.83    1.72
   3  -5  10   21.24    1.37
   3   5  10   20.78    1.44
   3   5  10   23.78    2.74
  -5  -5 -10   95.92    5.25
   5  -5  10   96.96    4.97
   5   5  10  100.38    5.01
   5   5  10   97.43    6.26
  -7  -5 -10   65.99    3.72
   7  -5  10   65.40    3.45
   7   5  10   65.65    3.43
   7   5  10   57.15    4.66
   9  -5  10   48.47    2.77
  -9  -5 -10   46.64    3.02
   9   5  10   48.47    2.72
  11  -5  10   41.92    2.56
 -11  -5 -10   41.89    2.87
  11   5  10   41.27    2.46
  11   5  10   41.14    3.95
 -13  -5 -10   26.37    2.35
  13  -5  10   26.91    2.01
  13   5  10   27.77    1.92
  13   5  10   26.95    3.53
  15  -5  10   12.31    1.49
 -15  -5 -10   14.51    1.66
  15   5  10   11.73    1.45
  15   5  10   10.95    2.54
 -17  -5 -10   21.23    2.31
  17  -5  10   22.59    2.08
  17   5  10   24.06    1.94
  17   5  10   22.78    3.73
  19  -5  10   19.85    2.01
 -19  -5 -10   17.24    2.06
  19   5  10   22.06    4.08
  19   5  10   15.96    1.88
  28  -6 -10   15.64    1.78
  28   6 -10   15.90    2.54
  26  -6 -10    9.34    1.23
  26   6 -10   11.70    2.17
  24  -6 -10    4.50    0.96
  24   6 -10    3.54    1.62
  22  -6 -10    2.99    0.84
  22   6 -10    3.09    1.44
 -22   6  10    5.28    1.77
  20  -6 -10    5.10    0.89
 -20   6  10    5.66    1.79
  20   6 -10    5.05    1.50
  18  -6 -10    0.61    0.66
  18   6 -10    1.45    1.25
 -18   6  10    0.98    1.28
  16  -6 -10   19.86    1.59
  16   6 -10   19.19    2.58
 -16   6  10   18.53    3.30
  14  -6 -10   12.15    1.28
  14   6 -10   13.35    2.29
  12  -6 -10    6.78    0.98
  12   6 -10    8.39    1.64
 -12   6  10    9.19    2.14
  10  -6 -10    1.23    0.71
 -10   6  10    1.82    1.66
  10   6 -10    1.06    1.19
   8  -6 -10   11.38    1.31
   8   6 -10   12.63    2.29
  -8   6  10   15.71    2.59
  -6  -6  10   14.85    0.88
   6  -6 -10   13.98    1.47
  -6   6  10   17.05    2.93
  -6   6  10   15.57    1.15
   4  -6 -10   33.87    2.34
  -4  -6  10   35.61    1.83
  -4   6  10   30.58    3.88
  -4   6  10   37.49    2.03
  -2  -6  10   13.33    0.88
   2  -6 -10   12.98    1.40
  -2   6  10   12.67    1.06
   0  -6  10   40.14    2.19
   0  -6 -10   42.56    2.60
   0   6  10   41.90    2.23
   0   6  10   35.53    3.91
  -2  -6 -10   12.56    1.47
   2  -6  10   12.43    1.03
   2   6  10   12.89    2.50
   2   6  10   14.26    1.06
  -4  -6 -10   49.08    3.06
   4  -6  10   49.73    2.70
   4   6  10   50.35    2.64
   4   6  10   43.87    4.32
  -6  -6 -10   16.62    1.88
   6  -6  10   18.11    1.48
   6   6  10   20.63    1.37
   6   6  10   18.69    3.37
   8  -6  10   30.77    1.99
  -8  -6 -10   30.44    2.37
   8   6  10   23.45    3.78
 -10  -6 -10   15.48    1.88
  10  -6  10   17.23    1.60
  10   6  10   15.98    2.80
  12  -6  10   12.69    1.36
 -12  -6 -10    8.19    1.45
 -14  -6 -10    7.12    1.39
  14  -6  10    5.49    1.26
  14   6  10    7.43    2.60
  21  -7 -10    1.94    0.95
  21   7 -10    2.08    1.83
 -21   7  10    2.72    1.85
  19  -7 -10    7.30    1.15
 -19   7  10    4.84    2.01
  19   7 -10    4.71    1.81
  17  -7 -10    3.50    0.96
  17   7 -10    4.28    1.74
 -17   7  10    7.28    2.34
  15  -7 -10   12.19    1.48
  15   7 -10    9.74    2.07
 -15   7  10   12.15    2.69
  13  -7 -10   28.15    2.41
 -13   7  10   27.70    3.92
  13   7 -10   27.41    3.39
  11  -7 -10   13.23    1.62
 -11   7  10   15.45    2.87
  11   7 -10   13.75    2.27
   9  -7 -10   18.86    1.74
   9   7 -10   13.28    2.55
  -9   7  10   14.00    2.84
   7  -7 -10   23.88    1.98
  -7   7  10   27.13    3.88
   5  -7 -10    5.30    1.05
  -5   7  10    6.85    2.44
   3  -7 -10   18.59    1.84
  -3   7  10   16.01    2.92
   1  -7 -10    5.53    1.16
  -1   7  10    9.71    2.66
  -1  -7 -10    9.93    1.65
   1   7  10   12.46    2.81
  -3  -7 -10   32.36    2.52
   3   7  10   28.30    4.47
  -5  -7 -10   44.56    2.94
   5   7  10   35.57    4.61
  -7  -7 -10   37.82    2.92
  42   0 -11   -0.02    1.13
  40   0 -11    0.27    1.00
  38   0 -11    0.54    1.18
  36   0 -11    0.88    0.81
  34   0 -11   -0.95    0.67
  34   0 -11   -0.37    1.02
  32   0 -11    0.83    0.85
  32   0 -11    0.08    0.57
  30   0 -11    0.19    0.69
  30   0 -11   -0.06    0.52
  28   0 -11    0.08    0.45
  28   0 -11   -0.03    0.57
  26   0 -11    0.04    0.40
  26   0 -11    0.25    0.48
 -24   0  11   -0.08    0.37
  24   0 -11   -0.73    0.37
  24   0 -11   -0.11    0.37
  24   0 -11   -0.63    0.32
  22   0 -11   -0.03    0.28
  22   0 -11    0.66    0.34
 -22   0  11    0.14    0.33
 -22   0  11    1.42    0.42
 -20   0  11   -0.31    0.26
  20   0 -11    0.01    0.29
  20   0 -11    0.22    0.26
 -20   0  11   -0.44    0.29
  20   0 -11    0.22    0.29
  18   0 -11   -0.02    0.22
 -18   0  11    0.52    0.29
  18   0 -11    0.25    0.24
  18   0 -11    0.38    0.28
 -18   0  11   -0.03    0.22
  16   0 -11    0.11    0.24
 -16   0  11   -0.07    0.25
  16   0 -11    0.17    0.14
 -16   0  11   -0.16    0.22
  14   0 -11    0.07    0.17
 -14   0  11    0.33    0.25
  14   0 -11    0.27    0.23
 -14   0  11    0.07    0.15
  12   0 -11    0.01    0.15
 -12   0  11   -0.16    0.16
 -12   0  11    0.14    0.21
  12   0 -11    0.03    0.20
 -12   0  11    0.23    0.21
 -10   0  11   -0.14    0.14
  10   0 -11   -0.17    0.19
 -10   0  11    0.04    0.20
  10   0 -11   -0.22    0.16
 -10   0  11   -0.02    0.20
  -8   0  11    0.15    0.22
  -8   0  11   -0.33    0.16
   8   0 -11    0.03    0.17
   8   0 -11    0.01    0.19
  -6   0  11   -0.17    0.18
  -6   0  11   -0.10    0.24
   6   0 -11   -0.08    0.19
   6   0 -11   -0.15    0.17
  -4   0  11   -0.26    0.23
   4   0 -11    0.08    0.20
  -4   0  11    0.07    0.18
   4   0 -11   -0.31    0.20
  -2   0  11   -0.01    0.29
   2   0 -11    0.27    0.25
  -2   0  11   -0.07    0.19
   2   0 -11    0.39    0.24
   0   0  11    0.22    0.32
   0   0 -11   -0.13    0.26
   0   0  11   -0.09    0.21
   0   0 -11    0.16    0.30
   2   0  11   -0.39    0.26
   2   0  11   -0.55    0.36
  -2   0 -11    0.68    0.31
  -2   0 -11    0.00    0.28
  -4   0 -11   -0.15    0.32
   4   0  11   -0.43    0.29
  -4   0 -11    0.12    0.35
  -6   0 -11    0.11    0.40
  -6   0 -11    0.11    0.36
   6   0  11    0.39    0.34
  -8   0 -11    0.38    0.47
   8   0  11    0.58    0.42
  10   0  11    0.40    0.48
 -10   0 -11    0.33    0.51
  12   0  11   -0.24    0.49
 -12   0 -11   -0.06    0.59
  14   0  11   -0.94    0.47
 -14   0 -11    0.87    0.65
  16   0  11    0.07    0.59
 -16   0 -11   -1.07    0.64
 -18   0 -11    0.68    0.82
  18   0  11   -0.06    0.72
  20   0  11    0.82    0.82
 -20   0 -11   -1.39    0.84
  22   0  11    0.57    0.93
 -22   0 -11   -0.22    0.98
  24   0  11   -0.68    0.97
 -24   0 -11    1.26    1.20
  26   0  11    1.06    1.04
 -26   0 -11   -0.38    1.28
  41  -1 -11    0.26    1.09
  41   1 -11   -0.62    0.99
  39  -1 -11   -0.52    0.96
  39   1 -11    0.04    0.92
  39   1 -11   -0.19    1.12
  37  -1 -11    2.22    0.97
  37   1 -11    0.86    0.85
  35  -1 -11    1.26    0.80
  35   1 -11    0.14    0.72
  33  -1 -11    0.36    0.63
  33   1 -11    1.01    0.65
  31  -1 -11   15.47    1.39
  31  -1 -11   15.04    1.88
  31   1 -11   17.63    1.35
  29  -1 -11   38.60    2.38
  29   1 -11   40.56    2.34
  27  -1 -11   46.72    3.12
  27  -1 -11   52.15    2.84
  27   1 -11   52.49    2.78
  27   1 -11   49.01    2.73
  27   1 -11   50.38    2.81
  25  -1 -11    7.94    1.21
  25  -1 -11    9.58    0.90
 -25  -1  11   10.00    0.92
  25   1 -11    9.08    0.83
 -25   1  11    9.45    0.98
  25   1 -11    8.10    0.81
  25   1 -11    7.58    0.83
  23  -1 -11   39.54    2.39
  23  -1 -11   36.31    2.10
 -23  -1  11   37.04    2.10
 -23  -1  11   34.78    2.04
 -23   1  11   35.98    2.16
  23   1 -11   36.09    2.01
  23   1 -11   35.30    2.03
  23   1 -11   38.67    2.04
 -21  -1  11    0.64    0.30
  21  -1 -11    0.54    0.40
 -21  -1  11    0.14    0.32
  21  -1 -11    0.40    0.34
  21  -1 -11   -0.05    0.47
 -21   1  11    0.21    0.32
  21   1 -11    0.43    0.27
  21   1 -11    0.34    0.29
  19  -1 -11   12.31    0.91
 -19  -1  11   12.78    0.89
  19  -1 -11   13.06    0.94
 -19  -1  11   13.20    0.89
  19   1 -11   13.73    0.87
 -19   1  11   12.38    0.93
  19   1 -11   13.02    0.84
 -19   1  11   12.14    0.97
  17  -1 -11   37.58    2.02
 -17  -1  11   35.69    1.96
  17  -1 -11   36.82    2.00
  17  -1 -11   36.53    2.18
  17   1 -11   36.55    1.92
 -17   1  11   36.31    2.12
 -17   1  11   37.12    2.04
 -17   1  11   37.67    2.06
  17   1 -11   36.20    1.91
  15  -1 -11   93.31    4.87
 -15  -1  11   97.98    4.83
  15  -1 -11  101.29    4.90
  15  -1 -11   94.73    5.01
 -15  -1  11   97.01    4.82
  15   1 -11   92.93    4.77
 -15   1  11   92.47    4.89
 -15   1  11  100.42    4.92
 -15   1  11  103.52    5.04
  15   1 -11   99.35    4.79
 -13  -1  11   10.44    0.71
  13  -1 -11   12.11    0.95
 -13  -1  11   10.87    0.73
  13  -1 -11   10.78    0.81
  13  -1 -11   10.79    0.79
  13   1 -11   10.78    0.66
 -13   1  11   10.49    0.76
  13   1 -11   10.80    0.68
 -13   1  11   11.76    0.85
 -13   1  11   13.46    1.02
 -11  -1  11   58.35    2.97
  11  -1 -11   60.12    3.06
  11  -1 -11   58.22    3.05
 -11  -1  11   56.24    2.97
  11  -1 -11   65.92    3.23
 -11   1  11   63.82    3.25
  11   1 -11   57.50    2.91
 -11   1  11   56.50    3.06
  11   1 -11   59.09    2.94
 -11   1  11   55.45    3.03
   9  -1 -11   13.95    0.93
   9  -1 -11   13.09    0.89
  -9  -1  11   14.51    0.84
  -9  -1  11   13.10    0.93
   9   1 -11   14.00    0.79
  -9   1  11   15.79    0.98
   9   1 -11   14.38    0.77
  -9   1  11   13.44    0.89
   7  -1 -11    6.93    0.59
  -7  -1  11    8.04    0.55
  -7  -1  11    7.13    0.56
   7  -1 -11    7.52    0.64
  -7   1  11    6.96    0.66
   7   1 -11    6.79    0.46
   7   1 -11    7.54    0.50
  -7   1  11    7.74    0.61
  -7   1  11    7.03    0.80
   5  -1 -11   35.79    1.87
  -5  -1  11   30.25    1.77
  -5  -1  11   35.16    1.81
   5  -1 -11   31.51    1.84
  -5   1  11   33.75    2.11
   5   1 -11   32.80    1.73
   5   1 -11   36.86    1.75
  -5   1  11   35.16    1.90
  -5   1  11   32.26    1.83
  -3  -1  11    6.26    0.54
   3  -1 -11    7.18    0.64
  -3  -1  11    6.71    0.58
   3  -1 -11    6.05    0.63
  -3   1  11    5.69    0.58
   3   1 -11    6.20    0.50
  -3   1  11    6.90    0.71
   3   1 -11    6.26    0.50
  -1  -1  11    0.56    0.26
   1  -1 -11    0.38    0.29
  -1  -1  11    0.36    0.30
   1  -1 -11    0.60    0.29
   1   1 -11    0.65    0.23
  -1   1  11    0.70    0.30
  -1   1  11    0.88    0.41
   1   1 -11    0.59    0.24
  -1  -1 -11   28.02    1.67
  -1  -1 -11   28.66    1.71
   1  -1  11   29.31    1.69
   1  -1  11   27.54    1.64
   1   1  11   28.31    1.67
  -1   1 -11   29.20    1.62
  -1   1 -11   31.47    1.61
   1   1  11   29.03    1.74
  -3  -1 -11    1.47    0.41
  -3  -1 -11    1.70    0.46
   3  -1  11    2.10    0.50
   3  -1  11    1.80    0.37
   3   1  11    2.16    0.43
  -3   1 -11    2.00    0.35
  -3   1 -11    1.62    0.37
   3   1  11    2.28    0.54
  -5  -1 -11    2.50    0.56
   5  -1  11    2.91    0.49
  -5  -1 -11    3.15    0.54
  -5   1 -11    2.47    0.44
  -5   1 -11    2.66    0.48
   5   1  11    2.51    0.50
   7  -1  11    3.82    0.59
  -7  -1 -11    5.06    0.72
  -7   1 -11    5.76    0.69
  -7   1 -11    5.63    0.68
   7   1  11    5.21    0.71
   9  -1  11    3.31    0.59
  -9  -1 -11    2.65    0.64
  -9   1 -11    2.53    0.53
   9   1  11    3.35    0.64
  -9   1 -11    4.09    0.67
 -11  -1 -11    9.80    1.04
  11  -1  11    7.79    0.91
 -11   1 -11    9.53    1.02
  11   1  11    8.97    1.01
  13  -1  11    0.90    0.60
 -13  -1 -11    1.64    0.72
  13   1  11    2.15    0.69
 -13   1 -11    1.16    0.63
 -15  -1 -11   26.13    2.01
  15  -1  11   26.75    1.89
 -15   1 -11   23.53    1.88
  15   1  11   26.50    1.92
 -17  -1 -11    0.13    0.75
  17  -1  11    0.51    0.70
 -17   1 -11   -0.63    0.72
  17   1  11    0.24    0.73
  19  -1  11    2.58    0.97
 -19  -1 -11    3.26    1.21
  19   1  11    3.61    0.97
 -19   1 -11    3.35    0.96
  21  -1  11    3.62    1.02
 -21  -1 -11    3.50    1.19
 -21   1 -11    2.32    1.07
  21   1  11    3.41    0.97
  23  -1  11   -0.46    0.90
 -23  -1 -11   -1.29    1.05
  23   1  11   -0.03    0.96
 -23   1 -11    1.13    1.11
 -25  -1 -11    0.10    1.28
  25  -1  11    0.04    1.04
 -25   1 -11    2.06    1.25
  25   1  11    0.57    1.16
  40  -2 -11    3.35    1.18
  40   2 -11    3.09    1.03
  38  -2 -11    0.49    0.99
  38   2 -11    1.62    0.87
  36  -2 -11    7.33    1.09
  36   2 -11    5.71    0.97
  36   2 -11    6.75    1.34
  34   2 -11   -0.53    0.81
  34   2 -11    0.73    0.63
  32  -2 -11   16.70    1.42
  32   2 -11   15.87    1.36
  32   2 -11   17.55    1.70
  30  -2 -11   15.91    1.44
  30   2 -11   18.98    1.31
  30   2 -11   16.43    1.29
  28  -2 -11   13.81    1.92
  28  -2 -11   11.35    1.14
  28   2 -11   13.77    1.03
  28   2 -11   11.39    1.05
  26  -2 -11   31.11    1.90
  26  -2 -11   27.08    2.44
  26   2 -11   27.56    1.93
  26   2 -11   31.76    1.73
  26   2 -11   32.37    1.75
  24  -2 -11    5.77    1.15
 -24  -2  11    4.91    0.68
  24  -2 -11    5.38    0.70
  24   2 -11    7.06    0.62
  24   2 -11    6.59    0.83
  24   2 -11    6.69    0.66
 -24   2  11    5.12    0.76
 -22  -2  11    0.67    0.35
 -22  -2  11    0.03    0.32
  22  -2 -11   -0.45    0.64
  22  -2 -11    0.01    0.36
  22   2 -11    0.24    0.24
  22   2 -11    0.26    0.39
 -22   2  11    0.47    0.39
 -20  -2  11    9.87    0.78
  20  -2 -11   10.55    0.86
 -20  -2  11   10.64    0.78
  20  -2 -11    9.17    1.33
  20   2 -11    9.41    0.79
  20   2 -11   11.05    0.65
 -20   2  11    9.73    0.88
  18  -2 -11  140.45    7.31
  18  -2 -11  140.07    7.19
 -18  -2  11  145.02    7.11
 -18  -2  11  148.56    7.09
  18  -2 -11  135.75    7.50
  18   2 -11  142.29    6.96
  18   2 -11  157.28    7.10
 -18   2  11  143.89    7.25
  18   2 -11  141.58    6.96
 -18   2  11  151.04    7.55
 -18   2  11  144.55    7.24
  16  -2 -11    6.97    1.13
 -16  -2  11    8.29    0.59
  16  -2 -11    8.09    0.71
  16  -2 -11    8.45    0.72
 -16  -2  11    8.19    0.60
 -16   2  11    7.49    0.70
 -16   2  11    7.23    0.98
 -16   2  11    9.26    0.85
  14  -2 -11    5.82    1.11
  14  -2 -11    8.24    0.75
 -14  -2  11    6.67    0.70
 -14  -2  11    7.60    0.52
  14  -2 -11    7.64    0.69
 -14   2  11    8.72    0.79
 -14   2  11    7.28    0.67
 -14   2  11    6.51    1.00
 -12  -2  11    1.88    0.24
  12  -2 -11    1.66    0.40
 -12  -2  11    1.81    0.24
  12  -2 -11    1.27    0.33
  12  -2 -11    3.02    0.66
 -12   2  11    3.46    0.73
 -12   2  11    1.79    0.40
 -12   2  11    1.68    0.33
 -10  -2  11    0.08    0.16
  10  -2 -11    0.20    0.25
 -10  -2  11    0.21    0.20
 -10  -2  11    0.22    0.34
  10  -2 -11   -0.04    0.32
  10  -2 -11    0.20    0.47
 -10   2  11    0.01    0.24
 -10   2  11   -0.05    0.30
 -10   2  11   -0.25    0.49
   8  -2 -11  209.53   11.05
   8  -2 -11  224.43   10.76
  -8  -2  11  213.94   10.58
   8  -2 -11  218.42   10.74
  -8  -2  11  229.86   10.90
  -8   2  11  217.06   11.09
  -8   2  11  222.32   10.77
   6  -2 -11   50.88    2.55
  -6  -2  11   41.63    2.68
  -6  -2  11   48.40    2.36
   6  -2 -11   38.87    2.76
   6  -2 -11   47.41    2.53
  -6  -2  11   48.22    2.37
  -6   2  11   52.02    2.58
  -6   2  11   49.61    2.50
  -6   2  11   44.71    2.88
   4  -2 -11   41.12    2.25
   4  -2 -11   35.99    2.23
  -4  -2  11   45.69    2.31
  -4  -2  11   41.57    2.12
  -4   2  11   39.33    2.22
  -4   2  11   40.69    2.30
  -4   2  11   43.69    2.71
  -2  -2  11   47.95    2.38
   2  -2 -11   47.06    2.51
  -2  -2  11   48.65    2.35
   2  -2 -11   45.10    2.46
  -2   2  11   39.58    2.84
  -2   2  11   45.32    2.52
  -2   2  11   42.34    2.43
   0  -2  11    3.65    0.45
   0  -2 -11    3.40    0.54
   0  -2  11    3.68    0.46
   0  -2 -11    3.04    0.51
   0   2 -11    3.89    0.34
   0   2 -11    3.42    0.31
   0   2  11    2.62    0.47
   0   2  11    2.69    0.55
   0   2  11    3.38    0.79
   2  -2  11   37.87    2.14
  -2  -2 -11   36.38    2.19
   2  -2  11   37.60    2.10
  -2  -2 -11   39.08    2.24
  -2   2 -11   42.68    2.03
   2   2  11   35.97    2.65
   2   2  11   40.17    2.27
  -2   2 -11   37.71    2.00
   2   2  11   37.50    2.16
   4  -2  11    2.28    0.46
  -4  -2 -11    2.77    0.55
  -4   2 -11    3.46    0.42
   4   2  11    3.53    0.56
  -4   2 -11    2.82    0.38
   4   2  11    4.06    0.98
   6  -2  11    1.74    0.46
  -6  -2 -11    2.06    0.58
  -6   2 -11    1.31    0.41
   6   2  11    1.29    0.77
  -6   2 -11    2.23    0.38
   6   2  11    2.51    0.56
  -8  -2 -11   63.41    3.45
   8  -2  11   63.21    3.34
   8   2  11   62.85    3.37
   8   2  11   57.23    3.92
  -8   2 -11   62.32    3.27
  -8   2 -11   60.27    3.20
  10  -2  11   37.38    2.19
 -10  -2 -11   38.15    2.34
  10   2  11   33.84    2.78
 -10   2 -11   36.08    2.13
 -10   2 -11   34.96    2.04
  10   2  11   34.29    2.21
  12  -2  11   20.89    1.59
 -12  -2 -11   20.83    1.72
  12   2  11   19.54    1.53
 -12   2 -11   21.70    1.56
  12   2  11   20.61    2.25
 -14  -2 -11   29.45    2.19
  14  -2  11   29.11    2.04
 -14   2 -11   29.71    2.00
  14   2  11   29.07    2.06
  14   2  11   30.64    2.76
 -16  -2 -11   17.15    1.76
  16  -2  11   16.83    1.58
  16   2  11   19.98    1.63
 -16   2 -11   15.05    1.59
  18  -2  11   -0.06    0.74
  18   2  11   -0.26    0.76
 -18   2 -11    0.37    0.82
 -20  -2 -11   -0.17    0.84
  20  -2  11    0.68    0.82
 -20   2 -11    0.41    0.94
  20   2  11    0.78    0.93
  20   2  11   -0.42    1.26
  22  -2  11   -0.33    0.95
 -22  -2 -11    0.33    0.93
  22   2  11   -1.18    0.90
 -22   2 -11    1.08    1.02
  22   2  11   -0.08    1.47
  24  -2  11    7.45    1.39
 -24  -2 -11    4.36    1.36
  24   2  11    3.28    1.26
 -24   2 -11    6.10    1.38
  24   2  11    5.00    2.08
  39  -3 -11    4.77    1.35
  37  -3 -11    0.56    0.85
  35  -3 -11    1.18    0.74
  35   3 -11    1.80    1.27
  35   3 -11    1.22    0.65
  33  -3 -11   20.20    1.73
  33   3 -11   20.55    1.40
  33   3 -11   19.11    2.13
  31  -3 -11    9.31    1.15
  31   3 -11    9.97    1.65
  29  -3 -11    1.03    0.60
  29   3 -11    0.19    0.85
  29   3 -11    1.14    0.36
  27  -3 -11    0.44    0.51
  27   3 -11    0.94    0.25
  27   3 -11    0.62    0.25
  25  -3 -11    0.32    0.44
  25   3 -11    2.92    0.74
  23  -3 -11   -0.15    0.36
 -23  -3  11   -0.37    0.41
  23   3 -11    0.10    0.55
  21  -3 -11    2.92    0.54
 -21  -3  11    3.02    0.46
 -21  -3  11    3.05    0.47
 -21   3  11    3.03    0.88
  21   3 -11    3.27    0.69
 -21   3  11    2.55    0.62
  19  -3 -11    2.38    0.53
  19  -3 -11    1.97    0.98
 -19  -3  11    2.74    0.38
 -19  -3  11    2.56    0.37
  19   3 -11    2.45    0.55
 -19   3  11    2.63    0.82
 -19   3  11    1.61    0.52
  17  -3 -11   13.47    1.06
  17  -3 -11   12.82    1.72
 -17  -3  11   12.38    0.84
 -17  -3  11   14.19    0.86
 -17  -3  11   13.29    1.30
 -17   3  11   12.45    1.05
 -17   3  11   14.59    1.57
  17   3 -11   16.49    1.18
  15  -3 -11    3.83    1.00
 -15  -3  11    3.02    0.35
 -15  -3  11    4.25    0.39
  15  -3 -11    3.06    0.52
 -15   3  11    3.12    0.58
 -15   3  11    2.96    0.82
  15   3 -11    2.08    0.53
 -15   3  11    3.39    0.54
  13  -3 -11   94.76    4.69
 -13  -3  11   95.36    4.42
 -13  -3  11   94.52    4.43
  13  -3 -11   88.64    5.19
 -13  -3  11   75.86    4.77
 -13   3  11   93.58    4.65
 -13   3  11   96.62    4.71
 -13   3  11   88.75    5.20
  13   3 -11   89.98    4.77
 -11  -3  11   62.21    3.04
  11  -3 -11   58.01    3.27
 -11  -3  11   65.27    3.57
  11  -3 -11   69.41    3.89
 -11  -3  11   60.99    3.04
  11  -3 -11   58.41    3.30
 -11   3  11   60.69    3.28
 -11   3  11   65.13    3.89
 -11   3  11   62.86    3.35
  -9  -3  11    1.06    0.56
   9  -3 -11    0.71    0.42
  -9  -3  11    0.79    0.12
   9  -3 -11    0.88    0.71
   9  -3 -11    0.56    0.36
  -9  -3  11    0.74    0.13
  -9   3  11    0.09    0.42
  -9   3  11    0.14    0.73
  -9   3  11    0.94    0.33
   7  -3 -11    5.24    0.67
   7  -3 -11    6.12    0.69
  -7  -3  11    6.67    0.40
  -7  -3  11    5.41    0.95
  -7  -3  11    5.88    0.40
   7  -3 -11    6.62    1.16
  -7   3  11    5.71    0.69
  -7   3  11    6.12    0.63
  -7   3  11    6.81    1.22
   5  -3 -11   -0.05    0.38
  -5  -3  11    0.04    0.16
  -5  -3  11   -0.31    0.58
  -5  -3  11    0.46    0.27
   5  -3 -11   -0.45    0.63
   5  -3 -11   -0.41    0.34
  -5   3  11   -0.04    0.30
  -5   3  11   -0.13    0.42
  -5   3  11    0.42    0.64
   3  -3 -11   16.27    1.18
   3  -3 -11   16.04    1.16
  -3  -3  11   16.17    0.96
  -3  -3  11   17.51    0.92
   3  -3 -11   16.99    1.71
  -3  -3  11   11.92    1.51
  -3   3  11   16.57    1.10
  -3   3  11   15.95    1.22
  -3   3  11   13.04    1.69
  -1  -3  11    5.79    0.60
  -1  -3  11    3.84    0.91
   1  -3 -11    5.86    0.73
  -1  -3  11    5.40    0.51
  -1   3  11    6.01    0.75
  -1   3  11    5.27    0.63
   1  -3  11  109.13    5.54
   1  -3  11  116.07    6.25
  -1  -3 -11  107.88    5.72
   1   3  11  116.78    6.41
   1   3  11  109.38    5.72
   1   3  11  110.46    5.66
   3  -3  11    7.12    0.71
  -3  -3 -11    6.85    0.86
   3   3  11    7.28    0.79
   3   3  11    4.31    1.05
   5  -3  11    9.39    0.83
  -5  -3 -11    8.84    1.05
   5   3  11    5.78    1.25
  -5   3 -11    9.19    0.59
   5   3  11    9.43    0.91
  -5   3 -11    7.63    0.72
   7  -3  11   32.92    1.89
  -7  -3 -11   29.51    2.05
   7   3  11   32.72    1.96
  -7   3 -11   30.17    1.66
  -7   3 -11   30.53    1.69
   7   3  11   28.67    2.66
  -9  -3 -11   15.99    1.42
   9  -3  11   15.36    1.27
   9   3  11   16.72    1.34
   9   3  11   16.78    2.18
  -9   3 -11   16.41    1.09
  -9   3 -11   16.00    1.14
  11  -3  11   89.84    4.77
 -11  -3 -11   95.46    4.96
 -11   3 -11   88.41    4.56
  11   3  11   86.31    5.68
  11   3  11   92.24    4.82
 -11   3 -11   89.03    4.63
  13  -3  11    5.28    0.87
 -13  -3 -11    6.03    1.07
 -13   3 -11    4.73    0.69
  13   3  11    5.38    0.86
  13   3  11    8.12    1.71
 -13   3 -11    5.41    0.78
 -15  -3 -11   26.95    2.15
  15  -3  11   25.75    1.94
 -15   3 -11   25.80    1.84
  15   3  11   26.03    1.97
  15   3  11   25.23    2.90
  17  -3  11   35.65    2.43
 -17  -3 -11   34.77    2.63
  17   3  11   32.56    3.45
 -17   3 -11   34.15    2.32
  17   3  11   38.21    2.44
  19  -3  11    4.29    1.01
 -19  -3 -11    3.31    1.14
  19   3  11    3.88    1.55
  19   3  11    5.26    1.81
 -19   3 -11    2.67    0.98
 -21  -3 -11   -0.15    1.12
  21  -3  11   -0.06    0.93
  21   3  11   -0.76    1.61
  21   3  11   -0.40    0.90
 -21   3 -11    2.11    1.02
  23  -3  11    3.74    1.24
 -23  -3 -11    1.67    1.37
  23   3  11    1.91    1.15
  23   3  11    3.46    2.03
 -23   3 -11    4.06    1.21
  36  -4 -11    1.94    1.05
  34  -4 -11   16.94    1.78
  32  -4 -11   10.06    1.22
  32   4 -11    5.97    1.51
  30  -4 -11    1.91    0.75
  30   4 -11    1.92    1.17
  28  -4 -11    4.59    0.83
  28   4 -11    3.68    1.13
  26  -4 -11   16.75    1.42
  26   4 -11   15.65    1.84
 -24  -4  11   75.80    3.82
  24  -4 -11   75.90    3.96
  24   4 -11   67.79    4.24
 -22  -4  11    2.15    0.50
  22  -4 -11    1.98    0.56
  22   4 -11    0.54    0.77
 -22   4  11   -0.02    0.87
  20  -4 -11  105.49    4.95
 -20  -4  11   99.33    5.19
 -20  -4  11  104.81    4.71
 -20   4  11   78.39    5.47
  20   4 -11   79.91    5.10
  18  -4 -11    9.06    0.94
 -18  -4  11    8.84    0.67
 -18  -4  11    9.53    0.72
 -18  -4  11    9.31    1.33
  18   4 -11    6.90    1.22
 -18   4  11    6.67    0.84
 -18   4  11    6.59    1.39
 -16  -4  11   12.85    0.78
 -16  -4  11   12.51    1.45
 -16  -4  11   13.72    0.81
  16  -4 -11   12.61    1.11
  16   4 -11   11.91    1.40
 -16   4  11   12.32    1.84
 -16   4  11   13.03    1.11
 -14  -4  11    0.91    0.19
 -14  -4  11    0.79    0.17
  14  -4 -11    0.71    0.40
 -14  -4  11    1.15    0.90
  14   4 -11    0.37    0.58
 -14   4  11    0.13    0.40
 -14   4  11    0.17    0.79
 -14   4  11    1.06    0.68
  12  -4 -11    3.95    0.65
 -12  -4  11    3.73    0.96
  12   4 -11    6.12    1.12
 -12   4  11    4.29    0.58
 -12   4  11    3.80    0.69
 -12   4  11    6.95    1.36
 -10  -4  11    7.34    1.24
  10  -4 -11   10.23    0.94
 -10   4  11    8.72    0.81
 -10   4  11    8.33    0.89
 -10   4  11    8.29    1.51
   8  -4 -11    6.01    0.75
  -8  -4  11    8.17    1.49
  -8   4  11    5.07    0.63
  -8   4  11    5.39    0.76
  -8   4  11    9.37    1.75
  -6  -4  11   49.34    2.38
  -6  -4  11   45.78    3.29
   6  -4 -11   47.70    2.74
  -6   4  11   52.39    2.75
  -6   4  11   41.49    3.45
  -6   4  11   53.31    2.66
  -4  -4  11    0.87    0.20
   4  -4 -11    0.44    0.46
  -4  -4  11    0.73    0.82
  -4  -4  11    0.87    0.30
  -4   4  11    1.13    0.58
  -4   4  11    0.88    0.37
  -4   4  11    0.56    0.92
  -2  -4  11    5.81    0.49
   2  -4 -11    5.63    0.76
  -2   4  11    3.24    1.05
  -2   4  11    5.36    0.64
  -2   4  11    5.76    0.81
   0  -4  11    5.88    0.57
   0  -4 -11    6.16    0.84
   0   4  11    6.36    0.73
   0   4  11    5.55    1.40
   2  -4  11    0.68    0.35
  -2  -4 -11    1.33    0.56
   2   4  11    1.61    1.07
   2   4  11    0.26    0.41
   4  -4  11    0.40    0.38
  -4  -4 -11    0.62    0.56
   4   4  11   -0.13    1.03
   4   4  11    0.13    0.43
   6  -4  11    2.39    0.53
  -6  -4 -11    1.78    0.72
   6   4  11    1.68    1.23
   6   4  11    1.85    0.57
  -8  -4 -11   26.50    1.99
   8  -4  11   24.79    1.71
   8   4  11   28.55    1.79
   8   4  11   27.31    2.90
  10  -4  11    0.35    0.56
 -10  -4 -11    0.41    0.71
  10   4  11   -0.25    1.04
  10   4  11    0.52    0.57
 -12  -4 -11    2.79    0.93
  12  -4  11    3.06    0.74
 -12   4 -11    3.85    0.52
  12   4  11    2.82    1.73
  12   4  11    3.34    0.82
  14  -4  11    3.83    0.86
  14   4  11    4.31    1.66
  14   4  11    4.43    0.85
 -14   4 -11    2.51    0.61
  16  -4  11    1.70    0.90
 -16  -4 -11    2.65    0.98
 -16   4 -11    2.78    0.73
  16   4  11    3.20    0.87
  16   4  11    1.86    1.63
  18  -4  11    8.71    1.33
 -18  -4 -11   10.16    1.58
  18   4  11   10.62    2.34
  18   4  11   10.38    1.28
 -18   4 -11    9.76    1.44
  20  -4  11    0.44    1.01
 -20  -4 -11   -0.49    1.23
  20   4  11   -0.71    0.93
  20   4  11    0.73    1.80
  33  -5 -11    3.92    0.97
  31  -5 -11    4.43    1.05
  29  -5 -11    2.40    0.88
  29   5 -11    2.57    1.46
  27  -5 -11    2.02    0.77
  27   5 -11    1.39    1.25
  25  -5 -11    6.37    0.95
  25   5 -11    8.57    1.52
  23  -5 -11   22.22    1.64
 -23   5  11   19.48    2.55
  23   5 -11   17.86    2.23
  21  -5 -11    0.41    0.60
 -21  -5  11    0.05    0.61
 -21   5  11    0.45    1.14
  21   5 -11   -0.77    0.88
 -19  -5  11    2.43    0.50
  19  -5 -11    2.45    0.67
 -19   5  11    0.85    1.16
  19   5 -11    1.29    0.92
  17  -5 -11    0.78    0.58
 -17  -5  11    1.54    0.40
 -17   5  11    1.90    1.23
  17   5 -11    3.91    1.10
 -15  -5  11    0.71    0.32
 -15  -5  11    0.27    0.24
  15  -5 -11    0.56    0.58
  15   5 -11    0.29    0.85
 -15   5  11    1.17    1.03
 -15   5  11    0.42    0.54
  13  -5 -11    4.81    0.81
 -13   5  11    4.55    0.93
  13   5 -11    4.23    1.13
 -13   5  11    3.74    1.36
 -13   5  11    4.11    0.68
  11  -5 -11   29.35    1.81
 -11   5  11   25.87    1.83
 -11   5  11   25.56    1.68
  11   5 -11   25.33    2.31
 -11   5  11   24.29    2.84
   9  -5 -11    6.40    0.87
  -9   5  11    5.43    1.61
  -9   5  11    6.08    0.86
  -9   5  11    5.43    0.69
   7  -5 -11    3.19    0.70
  -7   5  11    2.93    0.56
  -7   5  11    2.85    0.73
  -7   5  11    3.10    1.42
   5  -5 -11   10.78    1.14
  -5  -5  11    9.63    0.60
  -5   5  11    8.47    1.72
  -5   5  11   10.85    0.96
  -5   5  11    9.59    1.05
   3  -5 -11   15.59    1.34
  -3  -5  11   15.26    0.90
  -3   5  11   15.61    1.17
  -3   5  11   12.31    2.31
  -1  -5  11    8.70    0.67
   1  -5 -11    7.49    0.99
  -1   5  11    8.45    0.90
  -1   5  11    5.00    1.48
   1  -5  11    0.24    0.35
  -1  -5 -11   -0.43    0.61
   1   5  11    1.13    0.48
   1   5  11    0.60    1.13
   3  -5  11    2.29    0.50
  -3  -5 -11    2.03    0.74
   3   5  11    1.59    1.35
   3   5  11    2.05    0.58
   5  -5  11    0.62    0.49
  -5  -5 -11    0.77    0.77
   5   5  11   -0.52    1.28
   5   5  11   -0.17    0.48
  -7  -5 -11   -0.45    0.76
   7  -5  11    0.13    0.55
   7   5  11   -0.89    0.52
   9  -5  11    6.91    0.93
  -9  -5 -11    6.56    1.09
   9   5  11    5.74    0.84
   9   5  11    6.18    1.83
  11  -5  11    0.29    0.70
  11   5  11   -0.06    0.65
  11   5  11    0.39    1.59
  13  -5  11    0.12    0.77
 -13  -5 -11    1.82    1.05
  13   5  11    2.02    0.77
  13   5  11   -0.03    1.72
 -15  -5 -11    1.68    1.12
  15  -5  11    2.58    1.00
  15   5  11    2.51    1.91
  15   5  11    0.50    0.83
  17  -5  11    3.68    1.08
 -17  -5 -11    3.38    1.36
  17   5  11    4.28    1.04
  17   5  11    4.89    2.38
  28  -6 -11   -0.69    0.87
  26  -6 -11   -1.08    0.81
  26   6 -11    0.51    1.49
  24  -6 -11    1.04    0.78
  24   6 -11    0.10    1.34
  22  -6 -11    1.90    0.80
  22   6 -11    2.29    1.34
 -22   6  11    1.66    1.53
  20  -6 -11    3.65    0.87
 -20   6  11    3.09    1.69
  20   6 -11    5.41    1.49
  18  -6 -11    1.34    0.74
 -18   6  11    0.19    1.38
  18   6 -11    1.20    1.20
  16  -6 -11    3.88    0.85
  16   6 -11    1.76    1.23
 -16   6  11    1.94    1.54
  14  -6 -11    1.23    0.70
  14   6 -11    0.27    1.10
  12  -6 -11    0.85    0.66
  12   6 -11    1.27    1.17
  10  -6 -11    1.28    0.69
  10   6 -11    2.40    1.27
 -10   6  11    3.02    2.83
   8  -6 -11   21.64    1.67
  -8   6  11   18.93    1.39
  -6  -6  11   12.09    0.76
   6  -6 -11   13.26    1.38
  -6   6  11   13.06    1.11
   4  -6 -11   -0.26    0.70
  -4  -6  11    0.76    0.29
  -4   6  11    0.09    0.48
  -4   6  11   -0.64    2.08
   2  -6 -11   -0.17    0.73
  -2  -6  11    0.22    0.34
  -2   6  11   -1.22    1.50
  -2   6  11    0.26    0.48
   0  -6 -11    2.43    0.84
   0  -6  11    1.90    0.48
   0   6  11   -0.06    1.55
   0   6  11    2.69    0.56
  -2  -6 -11    0.65    0.82
   2  -6  11    0.67    0.48
   2   6  11    0.77    0.52
   2   6  11    2.11    1.78
  -4  -6 -11    3.31    1.00
   4  -6  11    3.05    0.65
   4   6  11    2.74    0.64
   4   6  11    1.72    1.65
  -6  -6 -11   14.05    1.64
   6  -6  11   15.28    1.37
   6   6  11   11.60    2.53
   6   6  11   13.75    1.27
  -8  -6 -11    3.62    1.13
   8  -6  11    3.59    0.83
   8   6  11    4.24    0.91
   8   6  11    3.07    1.90
  10  -6  11   -0.17    0.81
 -10  -6 -11    0.42    1.02
  10   6  11    0.84    1.90
  12  -6  11    3.97    1.05
 -12  -6 -11    3.68    1.27
  12   6  11    6.33    2.42
  14   6  11    1.55    2.15
  21  -7 -11    3.96    1.02
  21   7 -11    3.24    1.79
 -21   7  11   -0.32    1.96
  19  -7 -11   -0.38    0.85
  19   7 -11    0.58    1.60
 -19   7  11   -0.15    1.87
  17  -7 -11   -0.06    0.85
  17   7 -11    0.51    1.60
 -17   7  11    0.14    1.77
  15  -7 -11    1.36    0.89
  15   7 -11    2.17    1.58
 -15   7  11    0.52    1.86
  13  -7 -11    6.40    1.11
 -13   7  11    2.72    2.08
  13   7 -11    3.99    1.70
  11   7 -11    6.92    1.91
 -11   7  11    4.43    2.14
   9  -7 -11    0.26    0.85
  -9   7  11    1.91    2.02
   7  -7 -11    2.56    0.90
  -7   7  11    1.00    1.99
   5  -7 -11    7.37    1.18
  -5   7  11    6.31    2.25
   3  -7 -11    1.30    1.55
  -3   7  11    3.30    2.05
   1  -7 -11    0.87    1.50
  -1   7  11    3.55    2.21
  -1  -7 -11    3.81    1.09
   1   7  11    2.64    2.17
  -3  -7 -11    0.24    1.05
   3   7  11    2.65    2.32
  -5  -7 -11    1.13    1.11
   5   7  11   -0.93    2.29
   7   7  11    0.94    2.36
  42   0 -12   33.25    2.66
  40   0 -12    3.52    1.09
  38   0 -12   13.59    1.64
  36   0 -12    9.94    1.22
  34   0 -12   36.94    2.34
  34   0 -12   34.48    3.00
  32   0 -12   14.52    1.28
  32   0 -12   12.02    1.61
  30   0 -12    0.41    0.53
  30   0 -12    1.31    0.71
  28   0 -12    2.04    0.55
  28   0 -12    3.99    0.75
 -26   0  12   13.05    1.10
  26   0 -12   13.70    1.26
  26   0 -12   13.19    1.06
 -24   0  12   42.35    2.32
  24   0 -12   34.57    2.37
  24   0 -12   41.15    2.24
  24   0 -12   42.90    2.25
  22   0 -12    4.23    0.66
 -22   0  12    6.03    0.63
 -22   0  12    6.86    0.70
  22   0 -12    4.56    0.55
  22   0 -12    5.38    0.60
  20   0 -12   75.55    3.96
  20   0 -12   78.69    4.03
 -20   0  12   83.21    4.08
 -20   0  12   79.83    4.09
  20   0 -12   80.64    4.06
  18   0 -12  434.23   20.81
  18   0 -12  426.32   20.79
 -18   0  12  448.78   20.84
 -18   0  12  414.50   20.83
 -16   0  12   27.96    1.60
 -16   0  12   28.70    1.60
  16   0 -12   28.28    1.56
  16   0 -12   27.88    1.58
  14   0 -12  113.45    5.64
 -14   0  12  112.87    5.67
  14   0 -12  110.47    5.65
 -14   0  12  110.23    5.68
 -14   0  12  123.83    5.64
  12   0 -12   96.95    4.67
 -12   0  12   81.57    4.77
  12   0 -12  101.35    4.71
 -12   0  12   96.05    4.72
 -10   0  12  595.85   28.71
 -10   0  12  586.93   28.69
  10   0 -12  607.56   28.69
 -10   0  12  602.48   28.78
  10   0 -12  590.96   28.67
  -8   0  12  619.08   28.64
   8   0 -12  603.35   28.60
   8   0 -12  582.85   28.59
  -8   0  12  574.22   28.61
  -6   0  12  185.64   10.49
  -6   0  12  223.11   10.45
   6   0 -12  222.16   10.41
   6   0 -12  223.08   10.42
   4   0 -12   80.31    4.02
  -4   0  12   77.90    4.02
   4   0 -12   76.03    4.01
  -4   0  12   83.39    4.07
   2   0 -12  488.79   24.12
  -2   0  12  493.95   24.15
   2   0 -12  526.21   24.12
  -2   0  12  490.92   24.12
   0   0  12   57.39    3.00
   0   0 -12   52.27    2.93
   0   0 -12   56.98    2.93
   2   0  12  408.62   19.79
  -2   0 -12  400.91   19.72
   2   0  12  415.19   19.76
  -2   0 -12  403.93   19.75
  -4   0 -12    2.73    0.52
  -4   0 -12    1.96    0.46
   4   0  12    1.29    0.42
  -6   0 -12  115.93    5.88
  -6   0 -12  108.87    5.73
   6   0  12  110.80    5.72
  -8   0 -12    1.06    0.51
   8   0  12    0.42    0.46
 -10   0 -12  178.18    9.00
  10   0  12  177.85    8.97
  12   0  12   56.00    3.14
 -12   0 -12   51.96    3.16
  14   0  12  129.12    6.68
 -14   0 -12  126.47    6.71
  16   0  12    0.58    0.70
 -16   0 -12   -0.39    0.74
  18   0  12    1.24    0.91
 -18   0 -12   -0.92    0.83
 -20   0 -12   30.61    2.43
  20   0  12   28.60    2.21
 -22   0 -12    2.63    1.19
  22   0  12    4.58    1.13
 -24   0 -12    3.16    1.38
  24   0  12    3.32    1.25
  41  -1 -12   17.47    2.01
  41   1 -12   18.41    1.99
  39  -1 -12    2.04    0.97
  39   1 -12    0.81    0.91
  37  -1 -12   22.91    1.95
  37   1 -12   23.22    1.94
  35  -1 -12   13.88    1.54
  35   1 -12   17.74    1.45
  35   1 -12   12.15    1.56
  33  -1 -12   31.63    2.72
  33  -1 -12   37.72    2.26
  33   1 -12   27.73    2.21
  33   1 -12   41.01    2.25
  31  -1 -12   -0.25    0.87
  31  -1 -12    0.68    0.58
  31   1 -12   -0.10    0.52
  31   1 -12    0.07    0.54
  29  -1 -12   31.69    2.55
  29  -1 -12   38.73    2.23
  29   1 -12   37.52    2.16
  27  -1 -12   41.26    2.83
  27  -1 -12   45.76    2.54
  27   1 -12   42.67    2.44
  27   1 -12   47.96    2.51
  27   1 -12   45.13    2.48
  25  -1 -12  119.72    5.93
  25  -1 -12  107.77    6.12
 -25  -1  12  118.31    5.95
  25   1 -12  113.84    5.84
 -25   1  12  117.00    6.01
  25   1 -12  122.79    5.81
  25   1 -12  123.58    5.88
  25   1 -12  111.14    5.78
 -23  -1  12   45.04    2.42
 -23  -1  12   44.53    2.46
  23  -1 -12   41.64    2.66
  23  -1 -12   44.71    2.45
 -23   1  12   46.89    2.54
  23   1 -12   45.39    2.38
  23   1 -12   42.11    2.36
  21  -1 -12   89.10    4.49
  21  -1 -12   89.25    4.73
 -21  -1  12   86.64    4.47
 -21  -1  12   90.78    4.45
  21  -1 -12   85.18    4.50
 -21   1  12   87.61    4.54
  21   1 -12   91.31    4.41
  21   1 -12   81.93    4.41
  19  -1 -12   52.82    2.68
 -19  -1  12   42.50    2.43
  19  -1 -12   43.97    2.47
  19  -1 -12   44.36    2.46
 -19  -1  12   45.42    2.43
  19   1 -12   45.12    2.38
 -19   1  12   45.34    2.52
  19   1 -12   48.01    2.40
 -19   1  12   51.76    2.63
 -19   1  12   39.28    2.47
  17  -1 -12   78.43    4.02
 -17  -1  12   75.22    4.00
  17  -1 -12   85.22    4.07
  17  -1 -12   77.41    4.16
 -17  -1  12   82.80    3.98
 -17   1  12   78.16    4.07
 -17   1  12   76.18    4.04
 -17   1  12   72.28    4.12
  17   1 -12   83.89    3.95
  17   1 -12   80.16    3.93
  15  -1 -12  197.21    9.78
  15  -1 -12  210.16    9.93
  15  -1 -12  204.96    9.80
 -15  -1  12  197.43    9.73
 -15  -1  12  201.06    9.74
 -15   1  12  195.61    9.82
  15   1 -12  207.03    9.68
 -15   1  12  193.94    9.80
 -15   1  12  193.92    9.92
  15   1 -12  197.62    9.69
 -13  -1  12   26.36    1.23
 -13  -1  12   21.50    1.29
  13  -1 -12   22.84    1.36
 -13  -1  12   22.25    1.28
  13  -1 -12   24.40    1.40
  13  -1 -12   22.30    1.48
  13   1 -12   22.71    1.22
  13   1 -12   21.91    1.24
 -13   1  12   23.32    1.41
 -13   1  12   21.73    1.35
 -13   1  12   23.79    1.58
 -11  -1  12   92.28    4.43
 -11  -1  12   91.95    4.43
  11  -1 -12   90.56    4.50
  11  -1 -12   94.68    4.51
 -11   1  12   85.72    4.66
  11   1 -12   86.70    4.41
  11   1 -12   85.12    4.35
 -11   1  12   92.33    4.53
 -11   1  12   83.77    4.48
  -9  -1  12  332.30   16.03
  -9  -1  12  320.83   16.02
   9  -1 -12  343.52   16.11
   9  -1 -12  342.34   16.10
   9   1 -12  318.75   16.04
   9   1 -12  326.95   15.96
  -9   1  12  333.04   16.33
  -9   1  12  336.07   16.10
  -9   1  12  335.77   16.13
   7  -1 -12  327.76   15.18
  -7  -1  12  300.58   15.09
   7  -1 -12  302.54   15.16
  -7  -1  12  323.59   15.11
  -7   1  12  317.90   15.20
  -7   1  12  306.94   15.16
   7   1 -12  289.40   15.03
   7   1 -12  308.87   15.04
  -7   1  12  335.35   15.47
   5  -1 -12   11.28    0.85
   5  -1 -12   11.19    0.90
  -5  -1  12   10.97    0.78
  -5  -1  12   12.25    0.85
  -5   1  12   12.69    0.87
  -5   1  12   13.03    1.17
   5   1 -12   12.25    0.74
   5   1 -12   12.10    0.76
  -5   1  12   12.97    0.91
   3  -1 -12  198.13   10.24
  -3  -1  12  209.27   10.21
   3  -1 -12  216.32   10.25
  -3  -1  12  215.65   10.19
  -3   1  12  206.66   10.27
  -3   1  12  202.01   10.23
  -3   1  12  216.84   10.57
   3   1 -12  197.23   10.13
   3   1 -12  216.97   10.14
  -1  -1  12  381.18   17.86
  -1  -1  12  364.53   17.83
   1  -1 -12  361.96   17.90
   1  -1 -12  364.35   17.87
  -1   1  12  349.31   17.87
  -1   1  12  380.94   17.93
   1   1 -12  374.29   17.79
   1   1 -12  370.34   17.78
   1  -1  12  153.90    7.56
  -1  -1 -12  150.65    7.62
   1  -1  12  155.57    7.59
  -1  -1 -12  158.35    7.61
  -1   1 -12  157.47    7.50
   1   1  12  152.78    7.64
   1   1  12  159.93    7.62
  -1   1 -12  129.81    7.72
   3  -1  12  110.18    5.50
  -3  -1 -12  109.33    5.52
  -3  -1 -12  101.77    5.46
   3  -1  12  106.37    5.44
  -3   1 -12  106.54    5.38
   3   1  12  111.64    5.50
  -3   1 -12  106.86    5.42
  -5  -1 -12   25.58    1.64
   5  -1  12   25.25    1.56
  -5   1 -12   22.70    1.53
  -5   1 -12   25.95    1.52
   5   1  12   23.26    1.58
  -7  -1 -12   25.54    1.72
   7  -1  12   24.47    1.63
  -7   1 -12   24.63    1.57
  -7   1 -12   25.30    1.62
   7   1  12   25.40    1.66
  -9  -1 -12   68.05    3.80
   9  -1  12   67.82    3.72
   9   1  12   69.61    3.73
  -9   1 -12   68.17    3.70
 -11  -1 -12   11.01    1.28
  11  -1  12   12.88    1.23
 -11   1 -12   12.57    1.22
  11   1  12   15.52    1.29
 -13  -1 -12   82.85    4.58
  13  -1  12   82.29    4.48
 -13   1 -12   79.40    4.47
  13   1  12   85.83    4.54
  15  -1  12    0.31    0.66
 -15  -1 -12    0.27    0.75
  15   1  12    0.03    0.66
 -15   1 -12    0.34    0.68
 -17  -1 -12   15.98    1.62
  17  -1  12   16.28    1.61
  17   1  12   15.31    1.63
 -17   1 -12   15.99    1.73
  19  -1  12   -0.11    0.79
 -19  -1 -12    1.91    1.04
 -19   1 -12   -0.15    0.85
  19   1  12    1.36    0.90
  21  -1  12    6.04    1.13
 -21  -1 -12    6.78    1.29
  21   1  12    6.94    1.23
 -21   1 -12    8.94    1.37
  23  -1  12    5.89    1.29
 -23  -1 -12    4.96    1.42
 -23   1 -12    6.36    1.35
  23   1  12    6.33    1.36
  25  -1  12   20.11    2.26
 -25  -1 -12   20.41    2.32
  25   1  12   20.69    2.37
 -25   1 -12   19.81    2.23
  40  -2 -12    7.68    1.37
  40   2 -12    6.17    1.14
  38  -2 -12    5.08    1.14
  38   2 -12    6.54    1.06
  36  -2 -12   29.98    2.26
  36   2 -12   30.11    2.09
  36   2 -12   30.46    2.48
  34  -2 -12    2.33    1.10
  34   2 -12    3.84    0.95
  34   2 -12    4.12    0.75
  32  -2 -12    7.41    0.98
  32   2 -12    7.29    0.85
  30  -2 -12    5.53    0.79
  30   2 -12    3.59    0.81
  30   2 -12    6.90    0.73
  30   2 -12    6.05    0.71
  28  -2 -12   12.75    1.17
  28   2 -12   12.23    0.96
  28   2 -12    9.28    1.13
  28   2 -12   14.56    1.04
  26  -2 -12    0.84    0.47
  26  -2 -12    1.62    0.90
  26   2 -12    0.72    0.39
  26   2 -12    0.95    0.39
  26   2 -12    1.10    0.50
  24  -2 -12   13.83    1.08
 -24  -2  12   13.67    1.02
  24  -2 -12   13.40    1.63
 -24  -2  12   10.76    0.96
 -24   2  12   12.66    1.15
  24   2 -12   12.61    0.88
  24   2 -12   12.88    0.99
  24   2 -12   12.27    0.84
  22  -2 -12   44.84    2.86
  22  -2 -12   39.65    2.37
 -22  -2  12   41.79    2.30
 -22  -2  12   40.41    2.31
  22   2 -12   41.72    2.18
  22   2 -12   48.77    2.24
 -22   2  12   40.07    2.44
  22   2 -12   41.00    2.18
 -20  -2  12   51.59    2.65
  20  -2 -12   48.24    3.09
  20  -2 -12   50.30    2.73
 -20  -2  12   54.92    2.64
  20   2 -12   49.88    2.49
 -20   2  12   46.66    3.00
 -20   2  12   50.06    2.76
  20   2 -12   50.20    2.50
 -18  -2  12   13.35    0.88
  18  -2 -12   15.91    1.46
  18  -2 -12   12.36    0.98
 -18  -2  12   12.95    0.86
 -18   2  12   12.54    1.01
 -18   2  12   13.31    1.61
 -16  -2  12    3.17    0.37
  16  -2 -12    3.16    0.54
 -16  -2  12    3.46    0.46
  16  -2 -12    3.76    0.85
 -16  -2  12    2.72    0.35
  16  -2 -12    2.75    0.45
 -16   2  12    2.56    0.50
 -16   2  12    3.33    0.52
 -16   2  12    3.94    0.79
 -14  -2  12  102.09    4.95
 -14  -2  12  116.33    5.09
  14  -2 -12  100.79    5.10
 -14  -2  12   98.09    4.95
  14  -2 -12   97.93    5.10
 -14   2  12   96.98    5.42
 -14   2  12   94.18    5.11
 -14   2  12   97.68    5.10
 -12  -2  12    4.98    0.41
 -12  -2  12    3.47    0.65
 -12  -2  12    4.82    0.41
  12  -2 -12    4.87    0.91
  12  -2 -12    4.80    0.59
  12  -2 -12    4.06    0.52
 -12   2  12    4.88    0.61
 -12   2  12    5.07    0.92
 -12   2  12    4.22    0.52
  10  -2 -12  147.79    7.58
 -10  -2  12  174.99    7.73
 -10  -2  12  148.51    7.42
  10  -2 -12  158.30    7.93
 -10  -2  12  144.50    7.41
  10  -2 -12  149.22    7.58
 -10   2  12  148.86    7.60
 -10   2  12  159.53    7.96
 -10   2  12  143.53    7.55
   8  -2 -12   95.67    5.84
   8  -2 -12  114.49    5.60
  -8  -2  12  122.10    6.00
  -8  -2  12  117.77    5.44
  -8  -2  12  111.29    5.43
  -8   2  12  109.43    5.61
  -8   2  12  107.62    5.93
  -8   2  12  109.10    5.56
  -6  -2  12  203.71    9.73
  -6  -2  12  173.58   10.02
   6  -2 -12  212.11    9.89
   6  -2 -12  199.94    9.89
  -6   2  12  206.67    9.91
  -6   2  12  208.64    9.86
   4  -2 -12  387.12   20.08
  -4  -2  12  408.07   19.95
   4  -2 -12  420.76   20.09
  -4  -2  12  420.49   19.97
  -4   2  12  424.93   20.13
  -4   2  12  422.61   20.56
  -4   2  12  415.77   20.07
  -2  -2  12   16.38    1.02
   2  -2 -12   15.53    1.18
  -2  -2  12   17.66    1.09
   2  -2 -12   16.22    1.14
  -2   2  12   17.22    1.27
   2   2 -12   15.95    0.87
   2   2 -12   17.27    0.87
  -2   2  12   16.94    1.14
   0  -2  12   74.97    3.90
   0  -2  12   78.08    3.88
   0  -2 -12   78.19    4.01
   0   2  12   73.11    4.46
   0   2  12   75.61    3.95
   0   2  12   73.10    4.01
   0   2 -12   73.00    3.75
   0   2 -12   81.09    3.74
   2  -2  12   59.18    3.15
  -2  -2 -12   59.34    3.29
   2  -2  12   59.23    3.21
   2   2  12   53.66    3.72
  -2   2 -12   62.32    3.07
   2   2  12   64.75    3.26
  -2   2 -12   62.56    3.04
  -4  -2 -12  271.47   12.76
   4  -2  12  253.83   12.61
  -4   2 -12  277.14   12.50
   4   2  12  239.52   13.22
   4   2  12  260.76   12.69
  -4   2 -12  242.28   12.77
  -6  -2 -12   32.82    2.07
   6  -2  12   31.72    1.94
  -6   2 -12   33.68    1.83
   6   2  12   32.97    2.62
  -6   2 -12   32.16    1.88
   6   2  12   32.39    2.02
  -8  -2 -12    3.69    0.70
   8  -2  12    3.71    0.64
  -8   2 -12    2.63    0.53
  -8   2 -12    3.30    0.58
   8   2  12    5.05    1.14
   8   2  12    3.44    0.64
 -10  -2 -12    5.17    0.83
  10  -2  12    5.96    0.79
 -10   2 -12    6.77    0.80
  10   2  12    5.03    0.77
  10   2  12    5.44    1.19
 -10   2 -12    4.16    0.66
  12  -2  12  300.20   15.43
 -12  -2 -12  309.53   15.57
  12   2  12  308.33   15.48
  12   2  12  327.40   16.23
 -12   2 -12  321.25   15.40
 -14  -2 -12    2.64    0.86
  14  -2  12    2.37    0.79
 -14   2 -12    2.20    0.75
  14   2  12    3.00    1.19
  14   2  12    2.50    0.81
  16  -2  12   14.80    1.53
 -16  -2 -12   17.04    1.62
  16   2  12   16.28    1.59
 -16   2 -12   13.06    1.47
  16   2  12   15.01    2.61
 -18  -2 -12    7.22    1.21
  18  -2  12    7.94    1.28
  18   2  12    7.68    1.80
 -18   2 -12    9.90    1.27
 -20  -2 -12   15.36    1.83
  20  -2  12   17.81    1.85
 -20   2 -12   18.56    1.95
  20   2  12   15.41    1.81
  20   2  12   15.88    2.79
 -22  -2 -12    1.12    1.24
  22  -2  12   -0.56    0.96
 -22   2 -12    1.18    1.10
  22   2  12    1.31    1.03
  22   2  12    0.14    1.57
  24  -2  12   13.40    1.85
 -24  -2 -12   13.16    1.94
  24   2  12   19.12    3.03
 -24   2 -12   15.07    1.85
  24   2  12   17.59    2.11
  39  -3 -12    3.60    1.16
  37  -3 -12    8.28    1.26
  35  -3 -12    5.52    1.00
  33  -3 -12    3.11    0.84
  33   3 -12    3.08    0.67
  33   3 -12    3.04    1.04
  31  -3 -12   18.37    1.54
  31   3 -12   16.24    1.81
  31   3 -12   18.47    1.15
  29  -3 -12    1.48    0.64
  29   3 -12    1.30    0.78
  29   3 -12    1.08    0.30
  27  -3 -12    1.69    0.61
  27   3 -12    1.91    0.74
  25  -3 -12    5.29    0.77
  25   3 -12    7.07    1.08
 -23  -3  12   42.05    2.24
  23  -3 -12   39.40    2.34
 -23  -3  12   40.50    2.27
 -23   3  12   41.60    2.42
  23   3 -12   43.03    2.44
 -23   3  12   37.17    2.83
 -21  -3  12   35.95    1.97
  21  -3 -12   34.00    2.79
 -21  -3  12   36.85    1.99
  21  -3 -12   38.29    2.15
 -21   3  12   33.40    2.60
 -21   3  12   39.08    2.21
  21   3 -12   35.41    2.15
  19  -3 -12   18.92    1.26
  19  -3 -12   18.69    1.99
 -19  -3  12   19.86    1.10
 -19  -3  12   16.51    1.33
 -19  -3  12   19.87    1.11
 -19   3  12   13.39    1.72
  19   3 -12   17.27    1.28
 -19   3  12   17.83    1.30
  17  -3 -12   20.55    1.97
  17  -3 -12   20.63    1.42
 -17  -3  12   21.51    1.21
 -17  -3  12   20.67    1.20
  17   3 -12   25.41    1.50
 -17   3  12   20.52    1.93
 -17   3  12   20.94    1.43
 -15  -3  12   51.18    2.58
 -15  -3  12   51.17    2.58
  15  -3 -12   48.91    3.40
  15  -3 -12   51.83    2.82
 -15   3  12   53.51    2.82
 -15   3  12   52.65    3.37
 -13  -3  12   19.29    1.47
  13  -3 -12   14.03    1.14
 -13  -3  12   15.40    0.87
 -13   3  12   15.35    1.11
 -13   3  12   14.56    1.21
 -13   3  12   16.16    1.73
 -11  -3  12  202.87   10.28
  11  -3 -12  220.13   11.07
 -11  -3  12  209.44   10.73
 -11  -3  12  225.00   10.28
  11  -3 -12  205.02   10.54
 -11   3  12  220.46   10.52
 -11   3  12  216.34   10.57
 -11   3  12  210.47   11.07
  -9  -3  12   10.44    1.19
   9  -3 -12    7.88    0.83
  -9  -3  12    7.85    0.52
   9  -3 -12    9.17    1.43
  -9  -3  12    8.40    0.52
  -9   3  12    7.63    0.91
  -9   3  12    8.15    0.75
  -9   3  12    9.50    1.43
  -7  -3  12  118.28    5.50
   7  -3 -12  111.78    5.75
   7  -3 -12  114.89    6.27
  -7  -3  12  108.97    6.06
  -7   3  12  118.24    5.77
  -7   3  12  107.12    6.23
  -7   3  12  111.06    5.69
   5  -3 -12  182.24    9.73
  -5  -3  12  199.29    9.53
  -5  -3  12  207.39    9.53
   5  -3 -12  204.29   10.29
  -5   3  12  193.20    9.69
  -5   3  12  192.80    9.75
  -3  -3  12  106.79    5.38
  -3  -3  12   91.11    4.66
   3  -3 -12   92.07    4.87
  -3  -3  12   97.19    4.65
  -3   3  12   96.53    4.89
  -3   3  12   93.34    4.79
  -3   3  12   79.28    5.34
  -1  -3  12  155.35    7.46
   1  -3 -12  152.41    7.63
  -1  -3  12  139.61    8.02
  -1  -3  12  154.25    7.42
  -1   3  12  171.01    8.37
  -1   3  12  141.69    7.53
  -1   3  12  144.48    7.64
  -1  -3 -12   67.06    3.68
   1  -3  12   62.54    3.48
   1   3  12   69.80    3.61
   1   3  12   73.12    4.40
  -3  -3 -12  108.77    5.88
   3  -3  12  107.32    5.69
   3   3  12  124.25    6.63
   3   3  12  113.89    5.79
   5  -3  12   14.77    1.18
  -5  -3 -12   18.35    1.44
  -5   3 -12   15.96    0.94
   5   3  12   14.78    1.95
   5   3  12   17.27    1.27
  -7  -3 -12  122.97    6.74
   7  -3  12  130.82    6.60
   7   3  12  130.00    7.49
   7   3  12  130.38    6.66
  -7   3 -12  134.28    6.39
  -7   3 -12  131.84    6.42
  -9  -3 -12   11.28    1.31
   9  -3  12   11.12    1.09
  -9   3 -12   10.17    0.91
   9   3  12    7.95    1.53
   9   3  12    8.63    1.10
  -9   3 -12    9.69    0.87
  11  -3  12   50.23    3.00
 -11  -3 -12   49.54    3.16
  11   3  12   56.83    3.08
  11   3  12   49.18    3.95
 -11   3 -12   52.79    2.87
 -11   3 -12   52.67    2.79
 -13  -3 -12   21.16    1.87
  13  -3  12   20.42    1.70
 -13   3 -12   21.60    1.57
  13   3  12   18.33    1.71
 -13   3 -12   18.84    1.57
  13   3  12   21.04    2.63
  15  -3  12    0.65    0.75
 -15  -3 -12    1.40    1.55
  15   3  12    1.22    0.78
  15   3  12    1.59    1.41
 -15   3 -12    1.87    0.73
 -17  -3 -12    5.75    1.22
  17   3  12    7.73    1.12
  17   3  12    8.43    1.93
 -17   3 -12    7.12    1.11
 -19  -3 -12   17.67    2.08
  19  -3  12   14.54    1.78
 -19   3 -12   15.50    1.58
  19   3  12   15.70    1.76
  19   3  12   14.96    2.63
  21  -3  12    1.23    1.03
 -21  -3 -12    0.34    1.28
 -21   3 -12    1.29    1.11
  21   3  12    3.56    1.89
  21   3  12    0.22    0.99
  36  -4 -12    3.26    1.05
  34  -4 -12    2.05    0.94
  32  -4 -12    5.92    1.09
  32   4 -12    6.07    1.38
  30  -4 -12    1.89    0.78
  30   4 -12    3.80    1.11
  28  -4 -12   11.98    1.25
  28   4 -12    9.35    1.65
  26  -4 -12    3.46    0.74
  26   4 -12    4.93    1.03
  24  -4 -12    1.97    0.67
 -24  -4  12    1.54    0.52
 -24   4  12    0.66    0.97
  24   4 -12    1.34    0.78
 -22  -4  12   15.44    1.07
  22   4 -12    9.79    1.45
 -22   4  12   14.09    1.96
 -20  -4  12   67.65    3.60
 -20  -4  12   67.96    3.59
 -20  -4  12   66.24    4.04
  20  -4 -12   67.77    3.80
  20   4 -12   84.56    4.15
 -20   4  12   70.95    3.86
 -18  -4  12   82.09    4.06
  18  -4 -12   84.57    4.34
 -18  -4  12   78.77    4.56
 -18  -4  12   87.24    4.06
 -18   4  12   88.74    4.34
  18   4 -12   68.03    4.46
  16  -4 -12    9.01    0.98
 -16  -4  12    9.25    0.61
 -16  -4  12    8.83    0.63
 -16   4  12    8.70    0.93
 -14  -4  12   18.99    0.98
 -14  -4  12   16.79    1.78
  14  -4 -12   18.01    1.36
 -14  -4  12   18.92    0.98
  14   4 -12   17.34    1.60
 -14   4  12   18.54    1.30
 -14   4  12   19.97    2.18
 -12  -4  12   26.95    2.22
  12  -4 -12   23.08    1.65
 -12   4  12   28.04    2.58
 -12   4  12   25.19    1.61
 -10  -4  12   25.49    2.22
  10  -4 -12   24.51    1.67
 -10   4  12   28.58    2.55
 -10   4  12   26.41    1.63
 -10   4  12   24.92    1.75
   8  -4 -12   13.84    1.08
  -8  -4  12   13.93    1.70
  -8   4  12   11.66    1.92
  -8   4  12   11.60    1.00
  -8   4  12   14.06    1.21
   6  -4 -12   23.32    1.52
  -6  -4  12   16.05    2.05
  -6  -4  12   21.88    1.12
  -6  -4  12   21.73    1.14
  -6   4  12   22.41    1.39
  -6   4  12   20.80    1.57
  -6   4  12   19.15    2.24
   4  -4 -12  155.84    7.94
  -4  -4  12  157.98    7.67
  -4  -4  12  161.57    7.64
  -4   4  12  141.18    8.58
  -4   4  12  161.93    7.84
  -4   4  12  164.78    8.08
   2  -4 -12   26.04    1.83
  -2  -4  12   27.40    1.51
  -2   4  12   30.12    2.64
  -2   4  12   27.00    1.70
   0  -4 -12   22.00    1.54
   0   4  12   17.65    1.34
   0   4  12   19.03    2.28
   2  -4  12   40.69    2.22
  -2  -4 -12   42.08    2.48
   2   4  12   38.70    2.32
  -4  -4 -12   34.68    2.19
   4  -4  12   31.80    1.91
   4   4  12   29.14    2.99
   4   4  12   33.05    1.98
   6  -4  12   66.33    3.43
  -6  -4 -12   63.76    3.67
   6   4  12   63.94    4.55
   6   4  12   59.48    3.46
   8  -4  12   41.54    2.44
  -8  -4 -12   43.57    2.71
   8   4  12   40.01    3.55
   8   4  12   40.64    2.50
  10  -4  12   44.68    2.73
 -10  -4 -12   48.13    3.00
  10   4  12   48.23    3.99
  10   4  12   44.31    2.73
 -12  -4 -12    7.62    1.27
  12  -4  12    7.95    1.03
  12   4  12    9.22    2.00
  12   4  12    7.87    1.07
 -12   4 -12    7.96    0.82
 -14  -4 -12    5.93    1.23
  14  -4  12    4.45    0.97
  14   4  12    4.61    1.77
 -14   4 -12    4.84    0.82
  14   4  12    5.82    0.97
  16  -4  12   16.15    2.28
 -16  -4 -12   20.07    2.04
  16   4  12   16.17    3.12
  16   4  12   16.11    1.66
  18  -4  12    5.57    1.18
 -18  -4 -12    3.82    1.31
  18   4  12    3.54    1.07
  18   4  12    4.61    1.95
  20  -4  12    9.18    1.48
 -20  -4 -12   10.91    1.80
  20   4  12   10.13    1.44
  20   4  12   10.17    2.55
  33  -5 -12    3.73    1.05
  31  -5 -12    7.18    1.16
  29  -5 -12    1.42    0.87
  29   5 -12    4.65    1.44
  27  -5 -12   11.84    1.43
  27   5 -12   13.39    2.13
  25  -5 -12   30.08    2.59
  25   5 -12   27.58    2.59
  23  -5 -12    1.52    0.71
 -23   5  12    0.34    1.23
  23   5 -12    0.59    0.89
  21  -5 -12    0.45    0.61
 -21  -5  12   -0.50    1.01
  21   5 -12   -0.38    0.86
 -21   5  12    1.28    1.20
  19  -5 -12    7.69    0.94
 -19  -5  12    7.32    0.78
 -19  -5  12    5.11    1.22
 -19   5  12    8.65    1.80
  19   5 -12    7.79    1.30
 -17  -5  12    1.82    0.35
 -17  -5  12    1.54    1.17
  17  -5 -12    2.08    0.64
 -17   5  12    3.67    1.44
  17   5 -12    0.96    0.85
 -17   5  12    2.63    0.67
 -15  -5  12   58.48    2.93
 -15  -5  12   56.67    2.92
  15  -5 -12   57.60    3.33
 -15   5  12   62.87    4.42
 -15   5  12   57.88    3.26
  15   5 -12   63.73    3.86
  13  -5 -12   58.95    3.42
  13   5 -12   61.03    3.91
 -13   5  12   65.38    3.37
 -13   5  12   60.63    4.47
  11  -5 -12   25.54    1.79
 -11   5  12   26.44    1.67
 -11   5  12   23.71    2.86
   9  -5 -12   19.14    1.53
  -9   5  12   19.09    1.39
  -9   5  12   21.70    2.62
   7  -5 -12   41.50    2.54
  -7   5  12   43.20    2.73
  -7   5  12   42.28    3.61
  -7   5  12   41.13    2.39
   5  -5 -12   53.12    3.00
  -5  -5  12   51.63    2.56
  -5   5  12   50.89    2.81
  -5   5  12   47.29    4.01
  -5   5  12   52.49    3.18
  -3  -5  12   61.30    3.13
   3  -5 -12   66.48    3.56
  -3   5  12   61.77    3.34
  -3   5  12   59.56    4.52
  -1  -5  12   68.44    3.37
   1  -5 -12   66.66    3.74
  -1   5  12   66.05    3.53
  -1   5  12   61.99    4.68
  -1  -5 -12    2.94    0.82
   1  -5  12    2.95    0.51
   1   5  12    2.86    1.30
   1   5  12    2.35    0.60
   3  -5  12   35.24    2.15
  -3  -5 -12   39.69    2.55
   3   5  12   41.35    3.55
   3   5  12   37.03    2.26
  -5  -5 -12   13.55    1.46
   5  -5  12    8.49    1.06
   5   5  12    9.17    1.12
   5   5  12    7.70    2.73
   7  -5  12   26.95    1.80
  -7  -5 -12   25.99    2.15
   7   5  12   25.11    1.79
   7   5  12   26.36    3.26
   9  -5  12   37.71    2.39
  -9  -5 -12   38.12    3.35
   9   5  12   32.61    3.72
   9   5  12   41.01    2.37
 -11  -5 -12    1.24    0.98
  11  -5  12    1.51    0.79
  11   5  12    2.80    2.02
  11   5  12    1.86    0.76
  13  -5  12    3.66    0.96
 -13  -5 -12    3.13    1.17
  13   5  12    2.52    1.92
  13   5  12    3.33    0.90
  15  -5  12   13.22    1.50
 -15  -5 -12   11.69    1.73
  15   5  12   11.28    1.33
  15   5  12   14.61    2.68
 -17  -5 -12   17.31    2.06
  17  -5  12   15.46    1.72
  17   5  12   15.20    3.09
  17   5  12   14.86    1.81
  28  -6 -12    5.71    1.16
  26  -6 -12    1.44    0.83
  26   6 -12   -1.61    1.30
  24  -6 -12    2.46    0.90
 -24   6  12    3.58    1.80
  24   6 -12    3.50    1.46
  22  -6 -12    2.70    0.83
  22   6 -12    1.16    1.27
 -22   6  12    2.91    1.63
  20   6 -12    1.70    1.18
 -20   6  12    1.26    1.65
  18  -6 -12    8.01    1.06
  18   6 -12    5.22    1.47
 -18   6  12    6.38    1.91
  16  -6 -12   13.16    1.42
  16   6 -12   13.25    2.29
 -16   6  12   12.13    2.29
  14  -6 -12   27.53    1.94
 -14   6  12   22.14    3.27
  14   6 -12   25.89    2.70
  12  -6 -12   19.11    1.65
  12   6 -12   18.12    2.50
 -12   6  12   19.53    3.25
 -12   6  12   21.33    1.52
  10  -6 -12    6.82    1.04
 -10   6  12    5.21    2.91
 -10   6  12    6.92    0.82
   8  -6 -12    3.68    0.87
  -8   6  12    3.03    1.98
  -8   6  12    3.33    0.65
  -6  -6  12    6.00    0.55
   6  -6 -12    6.42    1.02
  -6   6  12    8.03    0.97
  -6   6  12    8.25    2.22
  -4  -6  12   23.28    1.39
   4  -6 -12   27.90    1.99
  -4   6  12   26.69    1.66
  -4   6  12   24.54    3.34
  -2  -6  12   24.78    1.48
   2  -6 -12   25.68    2.00
  -2   6  12   27.51    1.68
  -2   6  12   21.74    3.32
   0  -6 -12   13.29    1.62
   0  -6  12   13.72    1.08
   0   6  12   14.92    1.19
   0   6  12    9.82    2.20
  -2  -6 -12   28.08    2.23
   2  -6  12   28.41    1.77
   2   6  12   30.10    1.82
   2   6  12   20.72    3.46
  -4  -6 -12   16.85    2.25
   4  -6  12   14.72    1.32
   4   6  12   15.66    1.33
   4   6  12    9.56    2.42
   6  -6  12   28.67    1.93
  -6  -6 -12   28.98    2.38
   6   6  12   26.25    1.86
   6   6  12   23.47    3.59
  -8  -6 -12   20.07    2.05
   8  -6  12   17.26    1.69
   8   6  12   18.15    1.64
 -10  -6 -12    3.22    1.22
  10  -6  12    5.13    0.99
  10   6  12    1.34    1.97
 -12  -6 -12    3.42    1.30
  12  -6  12    0.27    0.98
  12   6  12    1.29    2.15
  21  -7 -12    2.14    0.97
  21   7 -12    1.59    1.71
 -21   7  12    2.83    1.98
  19  -7 -12    1.69    0.95
 -19   7  12    2.32    1.96
  19   7 -12    0.55    1.56
  17  -7 -12    3.82    0.99
 -17   7  12    7.02    2.38
  17   7 -12    2.90    1.72
  15  -7 -12   29.41    2.24
 -15   7  12   26.16    4.10
  15   7 -12   26.03    3.28
  13  -7 -12   10.67    1.33
  13   7 -12   12.40    2.20
 -13   7  12   11.91    2.65
  11  -7 -12   25.06    2.00
 -11   7  12   20.60    3.99
   9  -7 -12    7.20    1.21
  -9   7  12    9.16    2.56
   7  -7 -12    9.17    1.30
  -7   7  12    5.84    2.50
   5  -7 -12   14.53    1.75
  -5   7  12   10.39    2.68
   3  -7 -12   18.02    1.92
  -3   7  12   16.12    2.92
   1  -7 -12   13.46    1.56
  -1   7  12   10.59    2.58
  -1  -7 -12    7.72    1.36
   1   7  12    5.19    2.55
  -3  -7 -12    3.20    1.21
   3   7  12    2.08    2.32
  -5  -7 -12   10.10    1.57
   5   7  12    1.90    2.45
  42   0 -13   -1.44    1.04
  40   0 -13    0.37    0.92
  38   0 -13    0.67    0.87
  36   0 -13   -0.73    0.70
  34   0 -13    0.62    0.69
  34   0 -13    1.63    1.43
  32   0 -13   -0.51    0.72
  32   0 -13   -0.25    0.55
  30   0 -13    0.25    0.52
  30   0 -13   -0.50    0.65
  28   0 -13   -0.43    0.41
 -28   0  13   -0.07    0.47
  26   0 -13   -0.40    0.45
 -26   0  13   -0.55    0.41
  26   0 -13    0.31    0.41
  24   0 -13    0.06    0.33
  24   0 -13   -0.46    0.40
 -24   0  13    0.19    0.39
  24   0 -13   -0.34    0.37
 -22   0  13   -0.14    0.56
  22   0 -13    0.35    0.29
 -22   0  13   -0.07    0.33
  22   0 -13   -0.66    0.27
  22   0 -13    0.29    0.38
  20   0 -13    0.22    0.32
  20   0 -13   -0.19    0.25
 -20   0  13    0.01    0.35
 -20   0  13   -0.02    0.27
 -18   0  13   -0.53    0.22
  18   0 -13    0.45    0.30
  18   0 -13   -0.41    0.22
 -18   0  13    0.01    0.32
 -16   0  13    0.22    0.30
  16   0 -13    0.20    0.27
 -16   0  13   -0.07    0.17
  16   0 -13    0.13    0.21
 -16   0  13    0.02    0.22
  14   0 -13   -0.04    0.25
 -14   0  13   -0.03    0.29
 -14   0  13   -0.11    0.20
 -14   0  13    0.00    0.28
 -12   0  13   -0.45    0.20
 -12   0  13   -0.30    0.21
  12   0 -13   -0.28    0.18
  12   0 -13   -0.05    0.24
 -12   0  13    0.22    0.27
 -10   0  13   -0.24    0.21
 -10   0  13    0.09    0.27
  10   0 -13   -0.27    0.22
  10   0 -13    0.05    0.20
 -10   0  13    0.83    0.31
  -8   0  13    0.23    0.30
   8   0 -13    0.01    0.25
   8   0 -13    0.22    0.22
  -8   0  13    0.32    0.23
  -6   0  13    0.08    0.29
  -6   0  13    0.41    0.26
   6   0 -13   -0.10    0.25
   4   0 -13   -0.19    0.25
   4   0 -13    0.69    0.31
  -4   0  13    0.04    0.33
  -4   0  13   -0.16    0.25
   2   0 -13    0.21    0.29
  -2   0  13   -0.43    0.24
  -2   0  13   -0.15    0.36
   2   0 -13   -0.16    0.30
   0   0 -13   -0.03    0.31
   0   0  13    0.34    0.44
   0   0  13    0.34    0.32
   0   0 -13    0.73    0.36
  -2   0 -13   -0.06    0.34
   2   0  13   -0.11    0.32
  -2   0 -13    0.07    0.37
   2   0  13   -0.26    0.48
   4   0  13   -0.44    0.30
  -4   0 -13   -0.45    0.39
  -4   0 -13    0.58    0.45
   6   0  13    0.25    0.38
  -6   0 -13    0.67    0.49
   8   0  13   -0.21    0.46
  -8   0 -13   -0.44    0.46
 -10   0 -13    0.47    0.61
  10   0  13   -0.87    0.49
 -12   0 -13    0.14    0.64
  12   0  13    0.28    0.54
  14   0  13    0.26    0.66
 -14   0 -13    0.22    0.72
  16   0  13   -0.15    0.71
 -16   0 -13   -0.22    0.79
 -18   0 -13   -0.40    0.92
  18   0  13    0.69    0.77
  20   0  13    0.22    0.88
 -20   0 -13    1.85    1.13
  22   0  13    0.33    0.99
 -22   0 -13    1.41    1.18
 -24   0 -13    1.16    1.31
  24   0  13    0.46    1.13
  41  -1 -13    1.61    1.11
  39  -1 -13    0.47    0.91
  39   1 -13    0.66    0.87
  37  -1 -13    0.64    0.87
  37   1 -13   -0.27    0.77
  37   1 -13    0.04    0.85
  35  -1 -13    8.06    1.11
  35   1 -13    8.18    1.04
  35   1 -13    7.16    1.33
  33  -1 -13    1.78    0.71
  33  -1 -13    2.13    1.09
  33   1 -13    2.67    0.67
  33   1 -13    1.80    0.68
  33   1 -13    1.41    0.75
  31  -1 -13   27.36    1.84
  31  -1 -13   23.30    2.22
  31   1 -13   27.29    1.73
  31   1 -13   26.29    1.75
  29  -1 -13    4.02    0.69
  29  -1 -13    2.94    0.91
  29   1 -13    1.88    0.51
  29   1 -13    0.80    0.50
  29   1 -13    2.97    0.74
  27  -1 -13   44.21    2.33
 -27  -1  13   41.31    2.34
  27  -1 -13   33.45    2.54
  27   1 -13   33.90    2.08
 -27   1  13   40.98    2.36
  27   1 -13   40.64    2.21
  27   1 -13   42.63    2.23
 -25  -1  13   40.48    2.43
  25  -1 -13   43.57    2.42
  25  -1 -13   43.21    2.69
  25   1 -13   43.85    2.37
 -25   1  13   42.69    2.51
  25   1 -13   43.91    2.36
 -23  -1  13   12.28    0.97
  23  -1 -13   10.68    1.23
  23  -1 -13   13.32    0.95
 -23  -1  13   11.79    0.97
  23   1 -13   12.63    0.91
  23   1 -13   14.02    0.94
 -23   1  13   12.36    1.00
 -21  -1  13   58.43    3.12
  21  -1 -13   58.87    3.17
  21  -1 -13   58.82    3.13
 -21  -1  13   59.65    3.11
  21   1 -13   62.63    3.06
  21   1 -13   55.58    3.27
 -21   1  13   61.16    3.20
 -19  -1  13   65.28    3.44
  19  -1 -13   65.27    3.61
  19  -1 -13   61.60    3.45
  19  -1 -13   68.86    3.51
 -19  -1  13   69.49    3.44
 -19   1  13   72.74    3.61
  19   1 -13   63.55    3.36
 -19   1  13   67.05    3.52
  19   1 -13   67.50    3.39
  17  -1 -13  119.12    5.76
  17  -1 -13  110.30    5.63
 -17  -1  13  105.54    5.57
 -17  -1  13  109.72    5.57
  17  -1 -13  103.52    5.60
 -17   1  13  126.17    5.80
 -17   1  13  108.67    5.66
  17   1 -13  115.97    5.54
  17   1 -13  111.88    5.51
 -17   1  13  110.60    5.65
  15  -1 -13    0.06    0.31
 -15  -1  13    0.08    0.20
 -15  -1  13    0.58    0.28
  15  -1 -13    0.14    0.24
  15  -1 -13    0.34    0.34
 -15   1  13    0.24    0.31
  15   1 -13    0.13    0.24
 -15   1  13   -0.01    0.26
 -15   1  13    0.05    0.39
  15   1 -13   -0.09    0.16
 -13  -1  13    0.65    0.23
 -13  -1  13    0.12    0.24
  13  -1 -13    0.49    0.32
  13  -1 -13    0.07    0.30
  13  -1 -13    0.65    0.30
 -13   1  13    0.52    0.26
 -13   1  13    0.63    0.37
  13   1 -13    0.31    0.20
 -13   1  13    0.76    0.45
  13   1 -13    0.46    0.17
 -11  -1  13   55.31    2.92
 -11  -1  13   60.09    2.94
  11  -1 -13   59.95    3.02
 -11   1  13   59.33    3.01
 -11   1  13   49.53    3.15
 -11   1  13   60.69    3.06
  11   1 -13   55.22    2.84
  11   1 -13   59.25    2.88
   9  -1 -13   41.64    2.27
  -9  -1  13   42.60    2.18
  -9  -1  13   41.48    2.20
   9  -1 -13   42.37    2.27
  -9   1  13   37.80    2.23
  -9   1  13   41.11    2.30
   9   1 -13   42.49    2.14
  -9   1  13   40.68    2.49
   9   1 -13   43.83    2.11
   7  -1 -13  178.07    8.54
  -7  -1  13  176.58    8.48
  -7  -1  13  167.54    8.45
   7  -1 -13  168.84    8.53
   7   1 -13  179.86    8.41
  -7   1  13  170.53    8.56
  -7   1  13  173.68    8.53
   7   1 -13  168.80    8.39
  -5  -1  13   32.93    1.84
  -5  -1  13   32.64    1.87
   5  -1 -13   32.72    1.91
   5  -1 -13   35.05    1.93
  -5   1  13   33.56    1.96
  -5   1  13   31.05    1.87
   5   1 -13   34.11    1.79
  -5   1  13   38.17    2.28
   5   1 -13   33.77    1.78
  -3  -1  13   10.00    0.78
   3  -1 -13    7.94    0.75
  -3  -1  13    8.67    0.70
   3  -1 -13    8.80    0.78
  -3   1  13    7.01    0.98
  -3   1  13    8.54    0.84
   3   1 -13    8.85    0.64
   3   1 -13    8.71    0.65
  -3   1  13    7.17    0.70
   1  -1 -13    0.93    0.38
  -1  -1  13    0.91    0.41
  -1  -1  13    1.19    0.33
   1  -1 -13    0.94    0.35
  -1   1  13    0.73    0.42
  -1   1  13    0.97    0.36
   1   1 -13    0.61    0.28
   1   1 -13    1.09    0.31
  -1  -1 -13   -0.08    0.39
   1  -1  13    0.70    0.45
  -1  -1 -13    0.39    0.40
   1  -1  13    0.49    0.32
  -1   1 -13    1.39    0.34
   1   1  13    0.06    0.57
   1   1  13    0.51    0.34
  -1   1 -13    0.26    0.32
  -3  -1 -13   32.90    1.92
   3  -1  13   29.59    1.82
   3  -1  13   28.75    1.89
   3   1  13   28.95    1.83
  -3   1 -13   33.48    1.77
  -3   1 -13   29.30    1.77
  -5  -1 -13    0.02    0.45
   5  -1  13    0.48    0.41
  -5   1 -13    0.22    0.40
   5   1  13    0.61    0.45
  -5   1 -13    0.01    0.40
  -7  -1 -13    3.77    0.75
   7  -1  13    3.41    0.62
   7   1  13    3.45    0.59
  -7   1 -13    2.76    0.65
  -7   1 -13    3.70    0.64
  -9  -1 -13    5.36    0.82
   9  -1  13    5.87    0.79
  -9   1 -13    6.36    0.84
   9   1  13    6.85    0.87
 -11  -1 -13   11.75    1.34
  11  -1  13   13.76    1.29
  11   1  13   11.06    1.17
 -11   1 -13   14.31    1.27
  13  -1  13   16.56    1.51
 -13  -1 -13   15.46    1.59
  13   1  13   15.86    1.50
 -13   1 -13   15.39    1.52
 -15  -1 -13    0.79    0.80
  15  -1  13    0.89    0.71
  15   1  13    1.06    0.74
 -15   1 -13    0.98    0.76
 -17   1 -13    4.74    1.01
 -19  -1 -13    0.51    1.01
  19  -1  13    0.98    0.86
 -19   1 -13    1.78    0.95
  19   1  13   -0.47    0.88
 -21  -1 -13    0.48    1.20
  21  -1  13    1.43    0.93
  21   1  13    4.03    1.12
 -21   1 -13    3.42    1.18
  23  -1  13    3.87    1.24
 -23  -1 -13    5.60    1.45
  23   1  13    3.63    1.30
 -23   1 -13    4.85    1.39
  40  -2 -13   -0.52    1.00
  40   2 -13   -0.09    0.89
  38  -2 -13    5.32    1.11
  38   2 -13    6.22    1.02
  36  -2 -13    0.44    0.81
  36   2 -13    1.00    0.69
  36   2 -13    0.78    1.04
  34  -2 -13    9.50    1.20
  34   2 -13    7.97    1.53
  34   2 -13    8.92    0.97
  32  -2 -13    2.61    0.78
  32   2 -13    1.75    0.73
  32   2 -13    2.58    0.61
  32   2 -13    2.64    0.63
  30  -2 -13    7.22    1.39
  30  -2 -13    6.48    0.91
  30   2 -13    7.70    1.03
  30   2 -13    6.43    0.72
  30   2 -13    7.95    0.80
  28  -2 -13   45.83    2.60
  28  -2 -13   39.28    3.12
  28   2 -13   48.64    2.50
  28   2 -13   45.90    2.42
  28   2 -13   42.60    2.41
  26  -2 -13   10.14    1.75
  26  -2 -13   10.98    1.06
 -26  -2  13   12.28    1.05
  26   2 -13   10.92    0.94
  26   2 -13   12.08    0.88
  26   2 -13   11.34    0.89
 -26   2  13   12.14    1.11
 -24  -2  13   14.12    1.00
  24  -2 -13   13.56    1.05
  24  -2 -13   13.55    1.66
 -24  -2  13   12.33    1.05
  24   2 -13   13.18    0.86
  24   2 -13   13.37    0.91
 -24   2  13   13.20    1.18
  22  -2 -13   23.63    2.10
 -22  -2  13   26.67    1.59
 -22  -2  13   30.63    1.60
  22  -2 -13   28.69    1.69
 -22   2  13   28.29    1.72
  22   2 -13   27.32    1.43
 -22   2  13   23.04    1.92
  22   2 -13   27.26    1.59
 -20  -2  13   17.86    1.17
 -20  -2  13   19.44    1.19
  20  -2 -13   21.22    1.31
  20  -2 -13   16.06    1.66
 -20   2  13   20.45    1.63
 -20   2  13   19.83    1.35
  20   2 -13   20.01    1.00
  20   2 -13   18.81    1.00
 -18  -2  13   96.32    4.57
 -18  -2  13   93.10    4.59
  18  -2 -13   95.88    4.71
  18  -2 -13   85.31    5.00
 -18   2  13   96.52    4.73
 -18   2  13   83.46    4.96
 -16  -2  13  158.32    7.65
[truncated: 308,119 more chars]
