# Supplementary material for: [5,10,15,20-Tetra­kis­(penta­fluoro­phen­yl)porphyrin­ato]zinc(II) benzene disolvate
Source: IUCrdata. 2020 Jul 10;5(Pt 7):x200877. doi: 10.1107/S2414314620008779 (PMC9462257; doi:10.1107/S2414314620008779)
Supplement: Supplementary file 3 [file x-05-x200877-Isup4.hkl]

data_I                                                                          
_shelx_title ' WHM20180611_2_0m in C2/c'                                        
_shelx_refln_list_code          4                                               
_shelx_F_calc_maximum      307.93                                               
_exptl_crystal_F_000      2376.00                                               
_reflns_d_resolution_high  0.7747                                               
                                                                                
loop_                                                                           
 _space_group_symop_operation_xyz                                               
 'x, y, z'                                                                      
 '-x, y, -z+1/2'                                                                
 'x+1/2, y+1/2, z'                                                              
 '-x+1/2, y+1/2, -z+1/2'                                                        
 '-x, -y, -z'                                                                   
 'x, -y, z-1/2'                                                                 
 '-x+1/2, -y+1/2, -z'                                                           
 'x+1/2, -y+1/2, z-1/2'                                                         
                                                                                
_cell_length_a    34.1762                                                       
_cell_length_b     6.3699                                                       
_cell_length_c    26.3825                                                       
_cell_angle_alpha  90.000                                                       
_cell_angle_beta  123.428                                                       
_cell_angle_gamma  90.000                                                       
                                                                                
_shelx_F_squared_multiplier     1.000                                           
                                                                                
loop_                                                                           
 _refln_index_h                                                                 
 _refln_index_k                                                                 
 _refln_index_l                                                                 
 _refln_F_squared_calc                                                          
 _refln_F_squared_meas                                                          
 _refln_F_squared_sigma                                                         
 _refln_observed_status                                                         
   4   0   0        179.98        148.76         9.97 o                         
   6   0   0       5701.13       5683.44       281.16 o                         
   8   0   0      77076.29      69299.13      2348.51 o                         
  10   0   0       2852.86       3022.25       113.70 o                         
  12   0   0      26583.09      27897.48       956.16 o                         
  14   0   0      13816.95      15278.55       531.94 o                         
  16   0   0      15923.64      16294.14       568.51 o                         
  18   0   0      11354.74      11441.42       412.86 o                         
  20   0   0        822.00        812.46        85.57 o                         
  22   0   0       3316.22       3489.62       209.70 o                         
  24   0   0         25.57        204.99        61.12 o                         
  26   0   0       1645.77       1796.06       150.45 o                         
  28   0   0        211.29        315.96        79.93 o                         
  30   0   0       2215.68       2364.96       194.65 o                         
  32   0   0        369.44        303.73        94.03 o                         
  34   0   0       1401.92       1474.46       180.55 o                         
  36   0   0        224.25        201.23       112.84 o                         
   3   1   0        605.46        671.28        15.38 o                         
   5   1   0       1155.26       1304.76        31.40 o                         
   7   1   0      63998.16      58409.24      1398.53 o                         
   9   1   0        194.44        243.18        14.76 o                         
  11   1   0      44501.15      43111.42      1037.55 o                         
  13   1   0      40570.36      42133.02      1173.40 o                         
  15   1   0      23130.27      25651.41       624.27 o                         
  17   1   0      13398.87      13257.95       330.65 o                         
  19   1   0       4411.20       4406.40       174.21 o                         
  21   1   0        493.18        358.13        42.03 o                         
  23   1   0         50.80         -1.53        31.59 o                         
  25   1   0       3927.97       3519.93       158.23 o                         
  27   1   0       7249.07       7493.05       293.23 o                         
  29   1   0       1045.88       1190.65       101.73 o                         
  31   1   0       1095.39       1310.01       108.17 o                         
  33   1   0        414.13        433.56       178.20 o                         
  35   1   0       2144.01       2028.09       197.47 o                         
   4   2   0      53690.60      52192.70      1026.38 o                         
   6   2   0       2685.24       2648.00       135.22 o                         
   8   2   0       2424.16       2263.98        62.39 o                         
  10   2   0      39201.03      37251.78      1310.36 o                         
  12   2   0        173.32        237.88        16.22 o                         
  14   2   0      25984.66      27257.96       831.85 o                         
  16   2   0       7350.80       8218.95       331.92 o                         
  18   2   0       3798.77       3527.47       199.65 o                         
  20   2   0       3841.11       3729.27       131.99 o                         
  22   2   0       3749.71       3780.04       136.20 o                         
  24   2   0         72.65        129.94        36.75 o                         
  26   2   0         20.10         14.40        49.05 o                         
  28   2   0        835.68       1069.80        81.08 o                         
  30   2   0       1120.80       1223.52        88.84 o                         
  32   2   0       1405.02       1495.35       118.01 o                         
  34   2   0        614.96        558.35        79.30 o                         
   1   3   0       3016.62       3225.21        72.02 o                         
   3   3   0      57952.12      54528.59       931.22 o                         
   5   3   0      17837.41      18292.07       319.20 o                         
   7   3   0        479.88        677.52        37.54 o                         
   9   3   0      13156.33      13212.39       265.28 o                         
  11   3   0       9449.60      10365.54       196.82 o                         
  13   3   0      10721.76      10575.98       232.86 o                         
  15   3   0       4138.28       3889.60        89.53 o                         
  17   3   0      11814.49      11642.66       265.55 o                         
  19   3   0       2317.15       2621.99        86.94 o                         
  21   3   0       3152.23       3301.96       105.63 o                         
  23   3   0        128.77        144.66        37.98 o                         
  25   3   0        297.84        321.43        46.05 o                         
  27   3   0       1125.78       1222.24        97.58 o                         
  29   3   0        428.71        441.33        59.08 o                         
  31   3   0       1969.09       2015.32       132.96 o                         
  33   3   0        275.35        326.99        70.61 o                         
   0   4   0      26093.05      25960.28      1138.21 o                         
   2   4   0      13092.88      13450.53       243.24 o                         
   4   4   0      19318.46      19549.44       369.36 o                         
   6   4   0      11585.56      12158.29       236.37 o                         
   8   4   0       7849.96       7764.61       146.07 o                         
  10   4   0      21695.62      22632.09       445.56 o                         
  12   4   0       2556.52       2515.65        71.25 o                         
  14   4   0       3715.98       3933.66        89.02 o                         
  16   4   0       7566.98       7257.92       170.77 o                         
  18   4   0       4435.91       4610.22       129.27 o                         
  20   4   0        374.70        389.96        32.35 o                         
  22   4   0       1087.41       1150.21       118.40 o                         
  24   4   0       2445.15       2742.60       117.77 o                         
  26   4   0        184.40        176.40        46.38 o                         
  28   4   0        496.92        469.46        71.31 o                         
  30   4   0        243.40        213.90        69.27 o                         
   1   5   0        937.47        891.02        34.59 o                         
   3   5   0       7401.94       7027.01       223.44 o                         
   5   5   0      20027.93      19889.97       449.33 o                         
   7   5   0       7903.48       7603.12       233.68 o                         
   9   5   0        786.67        884.38        43.17 o                         
  11   5   0       1132.76       1037.55        55.41 o                         
  13   5   0        725.76        641.79        30.05 o                         
  15   5   0        836.89        890.16        64.17 o                         
  17   5   0       8897.15       9170.73       253.56 o                         
  19   5   0         16.17         49.66        42.96 o                         
  21   5   0       1486.97       1686.42       170.75 o                         
  23   5   0       3336.33       3107.05       151.64 o                         
  25   5   0        388.31        492.74        99.68 o                         
  27   5   0        636.37        733.12        82.49 o                         
   0   6   0       1122.11       1227.08        89.12 o                         
   2   6   0         78.82        102.73        22.20 o                         
   4   6   0       8590.90       8629.95       192.57 o                         
   6   6   0      16196.63      16241.08       379.13 o                         
   8   6   0       6269.01       6026.41       158.54 o                         
  10   6   0       3927.84       4159.15       139.28 o                         
  12   6   0       2264.11       2457.39       121.39 o                         
  14   6   0       3527.15       3503.63       270.38 o                         
  16   6   0        715.75        714.69        64.16 o                         
  18   6   0        136.86         82.17        50.84 o                         
  20   6   0        632.96        705.18        71.35 o                         
  22   6   0       1291.16       1540.03       110.28 o                         
  24   6   0        990.54       1090.56        94.98 o                         
   1   7   0        753.20        808.56        59.87 o                         
   3   7   0       1691.69       1853.11        95.14 o                         
   5   7   0       3897.57       3739.20       137.63 o                         
   7   7   0       5416.96       4861.09       164.59 o                         
   9   7   0       1497.54       1460.03        96.09 o                         
  11   7   0         19.83         49.59        45.54 o                         
  13   7   0       1064.67       1046.70        82.12 o                         
  15   7   0        237.59        264.79        57.30 o                         
  17   7   0        107.62        108.30        90.74 o                         
  19   7   0        356.50        -53.60       202.17 o                         
   0   8   0         50.89        290.57       213.46 o                         
   2   8   0        280.20        266.14       150.52 o                         
   4   8   0       1280.99       1030.04       257.18 o                         
   6   8   0       3310.21       2767.46       180.08 o                         
   8   8   0       4141.26       3488.30       339.64 o                         
 -35   1   1         47.03         29.45        70.76 o                         
 -33   1   1          1.30        124.11        61.72 o                         
 -31   1   1         22.91         70.85        52.42 o                         
 -29   1   1         15.36         50.40        48.18 o                         
 -27   1   1          0.13        -42.32        42.32 o                         
 -25   1   1       1316.19       1419.11       132.12 o                         
 -23   1   1       7120.81       7236.40       274.28 o                         
 -21   1   1       2631.66       2760.18       152.34 o                         
 -19   1   1      12492.77      12763.32       544.93 o                         
 -17   1   1       2404.41       2558.26        75.11 o                         
 -15   1   1        974.36       1085.76        45.60 o                         
 -13   1   1        125.78        160.91        14.84 o                         
 -11   1   1       3878.74       3946.48       102.61 o                         
  -9   1   1        218.82        191.68        12.07 o                         
  -7   1   1      29448.23      29750.49       839.90 o                         
  -5   1   1       6953.43       7118.21       116.96 o                         
  -3   1   1      29270.74      30117.17       858.47 o                         
  -1   1   1      12071.11      11833.23       203.74 o                         
   1   1   1       9791.91       9158.93       158.55 o                         
   3   1   1       2374.70       2424.48        48.62 o                         
   5   1   1       9826.14      10487.92       230.04 o                         
   7   1   1        550.71        520.32        19.82 o                         
   9   1   1       3474.73       3464.35        90.74 o                         
  11   1   1      21530.56      22549.67       947.35 o                         
  13   1   1         95.15        105.42        14.78 o                         
  15   1   1       1698.40       1814.34        58.64 o                         
  17   1   1       3913.67       4104.50       117.73 o                         
  19   1   1       2482.81       2491.74       111.68 o                         
  21   1   1       1719.04       1614.49        89.09 o                         
  23   1   1       3608.67       3293.10       147.61 o                         
  25   1   1       1652.18       1540.31        97.74 o                         
  27   1   1       3533.86       3480.41       163.53 o                         
  29   1   1        664.52        680.26        79.63 o                         
  31   1   1         19.60         33.32        55.45 o                         
  33   1   1        412.05        365.26        78.33 o                         
  35   1   1        303.24        239.54       113.78 o                         
 -36   2   1          9.52        -83.56        83.56 o                         
 -34   2   1        200.41        179.27       107.42 o                         
 -32   2   1        683.38        691.00        71.62 o                         
 -30   2   1        786.50        669.61        82.69 o                         
 -28   2   1        233.67        361.24        59.81 o                         
 -26   2   1       1512.66       1546.59       120.86 o                         
 -24   2   1       7314.30       7267.36       446.03 o                         
 -22   2   1          3.41         12.85        27.31 o                         
 -20   2   1         93.17         83.08        22.76 o                         
 -18   2   1       6944.33       6927.02       178.76 o                         
 -16   2   1      24145.00      25865.86       478.61 o                         
 -14   2   1        779.42        843.93        39.39 o                         
 -12   2   1         11.76         29.91         9.73 o                         
 -10   2   1        968.65       1093.91        30.27 o                         
  -8   2   1        731.94        619.67        16.69 o                         
  -6   2   1       3365.12       3243.84        55.57 o                         
  -4   2   1      23584.38      26637.81       980.70 o                         
  -2   2   1        794.78        946.64        39.17 o                         
   0   2   1       8859.04       9872.64       257.76 o                         
   2   2   1      71385.28      72963.66      2273.43 o                         
   4   2   1      11611.35      13158.37       373.51 o                         
   6   2   1       6625.73       6922.94       145.66 o                         
   8   2   1          1.81         -3.04         8.28 o                         
  10   2   1        701.25        904.95        33.69 o                         
  12   2   1       3114.66       3090.04        77.96 o                         
  14   2   1         11.41          9.12        13.13 o                         
  16   2   1        675.48        733.29        33.88 o                         
  18   2   1       1558.58       1742.76        76.10 o                         
  20   2   1       1508.34       1376.23        71.24 o                         
  22   2   1        388.45        414.71        44.00 o                         
  24   2   1       2335.12       2454.13       107.52 o                         
  26   2   1       1398.30       1563.02       103.91 o                         
  28   2   1        227.87        134.00        57.74 o                         
  30   2   1        135.39        206.94        58.06 o                         
  32   2   1         75.71        -22.17        58.04 o                         
  34   2   1         19.13         23.72        67.78 o                         
 -33   3   1         87.05         75.19        60.31 o                         
 -31   3   1         21.00         28.26        53.19 o                         
 -29   3   1       2835.99       2584.06       121.56 o                         
 -27   3   1         90.93         88.74        40.94 o                         
 -25   3   1       1180.66       1031.11        74.38 o                         
 -23   3   1       5365.47       5252.14       152.43 o                         
 -21   3   1         57.04         57.55        24.14 o                         
 -19   3   1       3538.28       3597.42       106.78 o                         
 -17   3   1        690.12        682.88        34.30 o                         
 -15   3   1        153.56        164.96        14.38 o                         
 -13   3   1       3172.89       3277.21        66.89 o                         
 -11   3   1        600.94        608.85        18.95 o                         
  -9   3   1       3179.28       3963.95        94.04 o                         
  -7   3   1       5573.27       5805.45       116.28 o                         
  -5   3   1       5842.81       6696.31       145.23 o                         
  -3   3   1      23208.85      23328.83       380.57 o                         
  -1   3   1       5095.97       5677.80       124.66 o                         
   1   3   1      37547.13      38235.64       656.43 o                         
   3   3   1       1711.84       1752.49        40.49 o                         
   5   3   1        282.46        368.01        26.53 o                         
   7   3   1        612.86        671.10        24.78 o                         
   9   3   1        130.63        213.87        25.09 o                         
  11   3   1       1129.70       1284.46        39.17 o                         
  13   3   1         61.23         41.93        14.43 o                         
  15   3   1        119.50        135.37        18.66 o                         
  17   3   1       1189.00       1176.12        52.19 o                         
  19   3   1        731.39        735.16        55.34 o                         
  21   3   1         93.00        126.82        34.18 o                         
  23   3   1        224.71        232.57        60.44 o                         
  25   3   1       2259.83       2205.00       108.41 o                         
  27   3   1        177.15         88.64        48.55 o                         
  29   3   1          6.59         98.78        66.50 o                         
  31   3   1         47.67        104.78        56.29 o                         
  33   3   1        109.55        116.20        67.38 o                         
 -32   4   1         17.16        -59.80        87.10 o                         
 -30   4   1          7.97         44.22        56.71 o                         
 -28   4   1       1566.13       1699.00       164.50 o                         
 -26   4   1         55.88         34.98        58.30 o                         
 -24   4   1        330.11        295.06        44.72 o                         
 -22   4   1       2863.74       2638.56       111.56 o                         
 -20   4   1        512.67        451.60        33.18 o                         
 -18   4   1        167.29        154.97        18.21 o                         
 -16   4   1          0.93         -3.70        10.42 o                         
 -14   4   1       1608.05       1686.33        62.72 o                         
 -12   4   1          0.31          7.56        15.34 o                         
 -10   4   1       2484.68       2832.78        92.05 o                         
  -8   4   1       2061.75       2209.70        61.59 o                         
  -6   4   1       1632.49       1685.77        48.56 o                         
  -4   4   1       9316.05      10137.04       186.87 o                         
  -2   4   1       1884.74       2264.91        52.93 o                         
   0   4   1       7826.04       8339.13       156.35 o                         
   2   4   1       8393.84       8655.67       170.84 o                         
   4   4   1      10335.63      10845.74       199.70 o                         
   6   4   1       4202.99       4916.51       105.93 o                         
   8   4   1        520.09        537.47        26.39 o                         
  10   4   1       6403.09       6520.57       246.82 o                         
  12   4   1        497.41        502.34        30.98 o                         
  14   4   1         26.72         24.31        17.64 o                         
  16   4   1        278.79        321.20        28.08 o                         
  18   4   1        296.60        384.97        28.18 o                         
  20   4   1       5981.75       5597.85       158.82 o                         
  22   4   1       1687.23       1579.80        85.84 o                         
  24   4   1        248.92        340.88        58.40 o                         
  26   4   1        788.02        724.06        64.65 o                         
  28   4   1         27.79         57.12        53.05 o                         
  30   4   1          0.05         68.50        60.33 o                         
 -29   5   1        106.60         72.10        77.87 o                         
 -27   5   1          9.44         52.77        82.28 o                         
 -25   5   1        182.93        293.70       100.62 o                         
 -23   5   1         14.33         -3.10        58.24 o                         
 -21   5   1       3984.83       3779.58       688.80 o                         
 -19   5   1        593.12        604.51       201.70 o                         
 -17   5   1         36.02         60.81        35.56 o                         
 -15   5   1        348.53        357.72        58.63 o                         
 -13   5   1        334.44        309.92        31.79 o                         
 -11   5   1        511.20        611.89        37.58 o                         
  -9   5   1       5896.73       5734.06       131.76 o                         
  -7   5   1        931.59        890.19        75.77 o                         
  -5   5   1      10211.59       9892.97       418.77 o                         
  -3   5   1        102.78        122.22        16.54 o                         
  -1   5   1         50.45         30.09        22.43 o                         
   1   5   1        191.50        193.01        20.15 o                         
   3   5   1        900.80        883.73        73.31 o                         
   5   5   1        255.70        196.54        19.86 o                         
   7   5   1        452.51        438.33        26.59 o                         
   9   5   1        965.63        988.95        54.22 o                         
  11   5   1       3040.97       3007.14       105.76 o                         
  13   5   1        140.06        151.52        34.15 o                         
  15   5   1       1251.12       1267.25        51.97 o                         
  17   5   1       1191.21       1081.98        72.99 o                         
  19   5   1        515.93        492.96        44.61 o                         
  21   5   1        249.63        277.04        44.39 o                         
  23   5   1         17.83         37.33        47.85 o                         
  25   5   1        325.55        360.13        56.17 o                         
  27   5   1        244.14        287.01        63.32 o                         
 -24   6   1         79.35         12.56        79.08 o                         
 -22   6   1        325.57        233.85        61.33 o                         
 -20   6   1        541.85        586.59       100.89 o                         
 -18   6   1         98.70        137.64        53.33 o                         
 -16   6   1         26.54          2.24        41.55 o                         
 -14   6   1         34.96         27.15        38.02 o                         
 -12   6   1         12.64         39.03        33.59 o                         
 -10   6   1        214.41        190.43        31.12 o                         
  -8   6   1        293.03        323.07        32.29 o                         
  -6   6   1       9229.88       8629.89       213.58 o                         
  -4   6   1        143.17        104.63        23.27 o                         
  -2   6   1       1600.82       1427.18        55.09 o                         
   0   6   1         93.99         76.07        21.51 o                         
   2   6   1        159.02        151.11        24.11 o                         
   4   6   1       6224.33       6561.29       153.32 o                         
   6   6   1        474.15        382.29        29.67 o                         
   8   6   1        144.75        111.62        32.49 o                         
  10   6   1        107.48        124.38        35.71 o                         
  12   6   1         51.51        100.90        38.35 o                         
  14   6   1        144.04        162.81        43.26 o                         
  16   6   1         23.11         20.40        44.92 o                         
  18   6   1        109.55         46.13        51.74 o                         
  20   6   1        153.54          7.46        83.56 o                         
  22   6   1         73.66        171.87        69.33 o                         
  24   6   1        164.89        163.89        91.24 o                         
 -19   7   1        988.47        845.27        82.86 o                         
 -17   7   1        148.64        179.26        72.01 o                         
 -15   7   1        219.65        159.68        54.16 o                         
 -13   7   1        641.77        687.51        64.86 o                         
 -11   7   1         80.99         78.25        52.80 o                         
  -9   7   1          0.26          3.09        40.73 o                         
  -7   7   1          0.32         54.15        39.60 o                         
  -5   7   1         13.00         -6.20        37.31 o                         
  -3   7   1        125.06        128.47        39.59 o                         
  -1   7   1        322.66        298.35        43.53 o                         
   1   7   1         33.53         49.83        37.54 o                         
   3   7   1         38.03         61.94        37.61 o                         
   5   7   1          0.01        -37.23        37.23 o                         
   7   7   1         26.25         45.18        40.09 o                         
   9   7   1         44.79        132.67        46.01 o                         
  11   7   1        532.46        517.90        73.75 o                         
  13   7   1         21.99        133.18        52.57 o                         
  15   7   1         82.72         80.30        54.90 o                         
  17   7   1        276.86        210.18        79.57 o                         
  -8   8   1        872.90        741.44       140.63 o                         
  -6   8   1         60.44         97.68        68.80 o                         
  -4   8   1         89.35         45.16        68.05 o                         
  -2   8   1         24.43        -16.43        70.15 o                         
   0   8   1         85.22        150.67       100.82 o                         
   2   8   1          0.18        142.74       138.87 o                         
   4   8   1        166.47        205.96       143.83 o                         
   6   8   1        995.18        925.11       178.19 o                         
 -36   0   2       3248.11       3928.76       283.98 o                         
 -34   0   2       3078.57       2985.59       234.15 o                         
 -30   0   2       1445.77       1548.75       153.28 o                         
 -28   0   2        769.86        949.75       117.54 o                         
 -26   0   2       2231.02       1911.72       149.51 o                         
 -24   0   2       6146.68       6357.66       346.05 o                         
 -22   0   2      18284.92      18582.13       924.36 o                         
 -20   0   2       1899.46       1714.25       120.36 o                         
 -18   0   2      29681.46      28886.96       812.19 o                         
 -16   0   2      10348.65      10620.84       306.56 o                         
 -14   0   2      27490.80      27643.66       773.82 o                         
 -12   0   2       7196.79       7414.54       214.09 o                         
 -10   0   2       7949.96       7619.20       266.97 o                         
  -8   0   2      79784.93      72320.30      1999.53 o                         
  -6   0   2        825.14        677.40        20.33 o                         
   4   0   2      61213.36      54468.34      1846.49 o                         
   6   0   2      10634.41      11441.48       395.30 o                         
   8   0   2      10019.34       9851.63       344.10 o                         
  10   0   2        352.86        240.39        23.60 o                         
  12   0   2       2949.25       2622.62       148.57 o                         
  14   0   2        368.95        285.31        31.54 o                         
  16   0   2      16633.63      17325.12       606.08 o                         
  18   0   2        379.59        454.19        60.18 o                         
  20   0   2       1877.48       1668.17       130.71 o                         
  22   0   2        727.85        930.00       103.44 o                         
  24   0   2       3426.59       3064.58       200.29 o                         
  26   0   2      18227.78      17681.28       899.91 o                         
  28   0   2       8763.38       8678.43       475.81 o                         
  30   0   2       2444.09       2074.40       188.07 o                         
  32   0   2        809.54        633.79       122.24 o                         
  34   0   2         70.93        129.77       107.20 o                         
 -37   1   2        313.25        334.55        86.91 o                         
 -35   1   2       1569.19       1788.26       192.30 o                         
 -33   1   2       1196.47       1300.50       158.92 o                         
 -31   1   2       1254.26       1153.80       129.77 o                         
 -29   1   2       4048.04       4215.45       187.83 o                         
 -27   1   2       3901.58       3670.24       163.57 o                         
 -25   1   2       4231.92       4428.01       182.84 o                         
 -23   1   2      11208.23      11627.13       420.23 o                         
 -21   1   2      12737.95      12898.27       377.46 o                         
 -19   1   2       1744.78       1511.67        53.59 o                         
 -17   1   2         62.36        127.76        15.82 o                         
 -15   1   2      39964.02      40756.81       802.34 o                         
 -13   1   2       5103.03       5354.63       112.09 o                         
 -11   1   2      46783.14      46741.67       916.93 o                         
  -9   1   2        385.43        381.42        15.05 o                         
  -7   1   2      32457.31      30532.76       519.04 o                         
  -5   1   2        475.10        565.56        11.12 o                         
  -3   1   2      14721.88      14430.88       247.74 o                         
  -1   1   2      33677.47      33028.87       721.59 o                         
   1   1   2      24426.43      23385.69       398.13 o                         
   3   1   2       2857.26       2857.58        90.82 o                         
   5   1   2      49407.27      47991.61      2536.63 o                         
   7   1   2        830.22       1040.32        33.46 o                         
   9   1   2      58954.80      55068.23      1323.42 o                         
  11   1   2       6528.11       6243.72       159.97 o                         
  13   1   2       1353.32       1053.79        40.06 o                         
  15   1   2      22557.29      23263.40       569.02 o                         
  17   1   2       1886.59       1742.10        86.77 o                         
  19   1   2      10885.12      10461.69       380.66 o                         
  21   1   2        880.68        876.90        66.10 o                         
  23   1   2       1913.84       1775.59       159.39 o                         
  25   1   2      12624.51      12538.32       461.79 o                         
  27   1   2       4471.86       4493.01       199.14 o                         
  29   1   2       3517.94       3454.06       171.55 o                         
  31   1   2       1373.08       1299.40       180.08 o                         
  33   1   2       1209.73       1066.38       157.98 o                         
 -36   2   2        282.68        141.94        67.48 o                         
 -34   2   2       3104.83       3305.57       166.31 o                         
 -32   2   2        304.59        382.06        76.75 o                         
 -30   2   2        913.85       1006.15        84.71 o                         
 -28   2   2       1231.72       1351.51        84.64 o                         
 -26   2   2       2295.34       2500.36       108.47 o                         
 -24   2   2        174.99        118.10        33.99 o                         
 -22   2   2       2100.55       1924.55        70.44 o                         
 -20   2   2      20524.39      19516.59       618.78 o                         
 -18   2   2      16957.15      15769.44       297.95 o                         
 -16   2   2       5171.23       4888.51        94.70 o                         
 -14   2   2       3353.21       3307.80        66.72 o                         
 -12   2   2      55392.32      55063.95       986.15 o                         
 -10   2   2        154.97         95.69         8.15 o                         
  -8   2   2      13915.10      13658.21       274.40 o                         
  -6   2   2       2868.54       2878.65        94.59 o                         
  -4   2   2      82354.80      79430.64      1347.77 o                         
  -2   2   2      52792.25      52495.42      1428.70 o                         
   0   2   2      28635.58      29553.91       507.31 o                         
   2   2   2      11165.68      11909.70       465.51 o                         
   4   2   2       4955.24       4977.55        96.88 o                         
   6   2   2      40425.50      38351.28       718.41 o                         
   8   2   2        786.19        817.17        26.84 o                         
  10   2   2        260.69        214.45        21.17 o                         
  12   2   2      12041.06      12266.56       275.02 o                         
  14   2   2       5972.52       5611.29       165.06 o                         
  16   2   2         65.53         66.66        20.04 o                         
  18   2   2        666.95        546.93        43.61 o                         
  20   2   2        928.93        994.21        63.85 o                         
  22   2   2       1600.77       1394.36        85.43 o                         
  24   2   2       4282.79       3977.55       174.15 o                         
  26   2   2       5644.50       5690.29       235.03 o                         
  28   2   2       4046.03       4470.64       293.07 o                         
  30   2   2       4873.23       4654.70       306.55 o                         
  32   2   2        166.28        161.45        62.64 o                         
 -35   3   2        906.06        810.72        86.17 o                         
 -33   3   2       1832.29       1817.44       118.34 o                         
 -31   3   2         54.59         55.47        50.54 o                         
 -29   3   2        146.69         80.90        46.77 o                         
 -27   3   2       2437.16       2427.83       111.18 o                         
 -25   3   2       1736.65       1823.91       123.76 o                         
 -23   3   2        696.68        736.79        47.50 o                         
 -21   3   2       2008.95       2025.40        72.06 o                         
 -19   3   2       8933.56       9070.30       236.07 o                         
 -17   3   2       2247.95       2243.93        57.81 o                         
 -15   3   2      14674.97      14678.96       258.98 o                         
 -13   3   2      11230.81      12261.20       217.81 o                         
 -11   3   2       3615.96       3303.88        77.97 o                         
  -9   3   2       6621.84       6471.21       132.02 o                         
  -7   3   2       6379.90       6830.86       138.62 o                         
  -5   3   2       8419.96       8098.09       148.12 o                         
  -3   3   2        452.29        572.64        18.58 o                         
  -1   3   2      23587.19      21429.84       675.34 o                         
   1   3   2        479.87        902.59        65.48 o                         
   3   3   2      13748.87      14988.82       265.62 o                         
   5   3   2       1798.05       2406.49       100.85 o                         
   7   3   2       4925.93       4984.81        99.57 o                         
   9   3   2       2723.87       2758.47        76.10 o                         
  11   3   2      12641.38      12251.60       314.42 o                         
  13   3   2       2120.81       2124.53        62.22 o                         
  15   3   2       2933.91       2904.88        90.15 o                         
  17   3   2       4098.43       4010.06       119.48 o                         
  19   3   2       1238.16       1166.58        68.20 o                         
  21   3   2        665.25        648.59        53.21 o                         
  23   3   2       7312.89       7284.68       243.14 o                         
  25   3   2       2230.26       2146.18       109.17 o                         
  27   3   2        749.70        765.45        70.56 o                         
  29   3   2       4489.47       4229.16       176.26 o                         
  31   3   2       1426.97       1418.72       157.51 o                         
 -32   4   2        766.71        840.93       143.40 o                         
 -30   4   2         18.82         15.24        52.69 o                         
 -28   4   2        630.83        643.42        61.12 o                         
 -26   4   2       5044.21       4951.87       201.19 o                         
 -24   4   2       1968.46       1935.38        95.93 o                         
 -22   4   2        274.41        221.82        50.90 o                         
 -20   4   2       5148.58       5597.10       153.80 o                         
 -18   4   2       7615.79       7006.80       327.74 o                         
 -16   4   2       3599.26       3654.91       111.30 o                         
 -14   4   2       3212.56       3249.83       108.70 o                         
 -12   4   2       7462.35       7488.07       189.36 o                         
 -10   4   2        480.44        443.21        65.01 o                         
  -8   4   2      25946.09      26948.31       503.70 o                         
  -6   4   2      19502.28      21422.62       378.61 o                         
  -4   4   2      13529.03      13857.84       250.62 o                         
  -2   4   2       3440.09       3463.17        77.20 o                         
   0   4   2       1903.35       1811.23        45.05 o                         
   2   4   2      22236.40      23682.09       446.48 o                         
   4   4   2      12169.65      12550.12       254.52 o                         
   6   4   2        555.37        484.57        24.97 o                         
   8   4   2        853.74        827.61        28.84 o                         
  10   4   2       2193.39       2252.50        52.51 o                         
  12   4   2       3220.87       3273.36        75.68 o                         
  14   4   2        629.89        580.39        36.13 o                         
  16   4   2       4748.31       5027.08       128.56 o                         
  18   4   2        202.46        197.74        24.30 o                         
  20   4   2       6680.38       6238.51       160.42 o                         
  22   4   2       1112.03       1142.33        92.02 o                         
  24   4   2       1317.74       1370.77        85.25 o                         
  26   4   2        692.09        742.94        63.16 o                         
  28   4   2        957.03        875.33        69.38 o                         
  30   4   2       3047.85       3329.96       125.26 o                         
 -29   5   2        958.85       1090.16       215.34 o                         
 -27   5   2         79.88         22.66        77.11 o                         
 -25   5   2       4225.01       4142.55       215.88 o                         
 -23   5   2         21.82         -4.16        84.63 o                         
 -21   5   2         90.02         28.76        54.53 o                         
 -19   5   2       4659.51       4364.03       724.06 o                         
 -17   5   2       2992.46       2918.78       123.22 o                         
 -15   5   2       5275.99       5363.24       152.22 o                         
 -13   5   2       4382.71       4530.30       110.61 o                         
 -11   5   2       1680.85       1725.31        75.34 o                         
  -9   5   2         52.43         57.81        18.13 o                         
  -7   5   2       7561.55       7873.93       174.12 o                         
  -5   5   2       2300.05       2240.08        67.38 o                         
  -3   5   2       1569.11       1650.33        48.97 o                         
  -1   5   2        642.97        609.12        33.08 o                         
   1   5   2       5296.17       5030.35       115.85 o                         
   3   5   2       4108.75       4247.77       113.63 o                         
   5   5   2       1866.24       1730.00        53.74 o                         
   7   5   2        545.29        527.78        41.46 o                         
   9   5   2       9842.33       9436.03       220.73 o                         
  11   5   2        499.03        592.92        47.33 o                         
  13   5   2       1224.37       1213.59        81.21 o                         
  15   5   2       1406.20       1321.96        60.30 o                         
  17   5   2         52.38          5.46        19.95 o                         
  19   5   2       5020.65       4773.07       127.33 o                         
  21   5   2       2627.86       2421.28       101.72 o                         
  23   5   2       1845.35       2181.67       120.54 o                         
  25   5   2       1038.69       1081.07        78.03 o                         
  27   5   2        289.54        456.25       107.45 o                         
 -26   6   2        568.31        624.06        82.74 o                         
 -24   6   2        362.24        387.83        85.21 o                         
 -22   6   2        120.40         56.33        58.95 o                         
 -20   6   2        209.94        175.93        52.55 o                         
 -18   6   2       3350.97       3388.86       192.80 o                         
 -16   6   2       2760.31       2755.16       121.96 o                         
 -14   6   2       1967.59       2054.82        99.14 o                         
 -12   6   2       1513.47       1411.88        89.57 o                         
 -10   6   2       2950.63       3085.32        96.09 o                         
  -8   6   2       5827.76       6259.39       321.36 o                         
  -6   6   2       7024.68       6951.95       324.42 o                         
  -4   6   2       3143.96       3201.07        96.32 o                         
  -2   6   2       4327.90       4051.91       101.61 o                         
   0   6   2        183.14        183.86        24.74 o                         
   2   6   2       6573.46       6404.81       148.85 o                         
   4   6   2       1293.75       1441.42        65.68 o                         
   6   6   2       5189.15       5065.42       137.51 o                         
   8   6   2        699.01        742.10        92.61 o                         
  10   6   2       1196.80       1137.77        74.81 o                         
  12   6   2       1221.13       1170.37       100.54 o                         
  14   6   2       1499.26       1490.70        92.35 o                         
  16   6   2        603.56        618.46        65.15 o                         
  18   6   2        698.15        784.70        73.18 o                         
  20   6   2       2488.84       2484.32       146.04 o                         
  22   6   2       2159.42       2436.47       142.97 o                         
 -19   7   2         18.22        -11.58        58.83 o                         
 -17   7   2       1251.64       1249.57       132.51 o                         
 -15   7   2       1570.31       1651.55       103.11 o                         
 -13   7   2        106.18        151.53        52.56 o                         
 -11   7   2        751.73        805.08        62.32 o                         
  -9   7   2       1657.13       1655.68        88.96 o                         
  -7   7   2       1102.71        976.55        66.94 o                         
  -5   7   2       1615.92       1579.39        83.24 o                         
  -3   7   2        595.03        610.33        51.05 o                         
  -1   7   2        755.06        784.15        56.33 o                         
   1   7   2        928.95        935.55        64.68 o                         
   3   7   2       2029.35       1917.56       108.39 o                         
   5   7   2       3669.75       3358.44       140.34 o                         
   7   7   2        858.39        938.39        68.03 o                         
   9   7   2        255.46        400.26        53.92 o                         
  11   7   2        194.04        166.62        52.68 o                         
  13   7   2        509.58        667.73        68.64 o                         
  15   7   2        101.28        135.87        59.02 o                         
  17   7   2        788.17        985.34       103.69 o                         
  -8   8   2       2490.48       2474.96       215.21 o                         
  -6   8   2       1255.29       1276.54       120.68 o                         
  -4   8   2        253.73        338.09       108.06 o                         
  -2   8   2        267.17        328.83        77.58 o                         
   0   8   2        413.46        414.87        81.51 o                         
   2   8   2        537.28        606.26        88.76 o                         
   4   8   2        815.27        744.77        99.69 o                         
   6   8   2       2409.13       2125.18       336.64 o                         
 -37   1   3        379.41        330.80        80.83 o                         
 -35   1   3          0.03         -7.68       146.22 o                         
 -33   1   3       1116.16       1144.76        93.75 o                         
 -31   1   3       1593.35       1661.59       110.64 o                         
 -29   1   3       2552.21       2381.07       202.64 o                         
 -27   1   3         17.73         47.95        37.08 o                         
 -25   1   3       1252.72       1163.04        77.76 o                         
 -23   1   3        215.20        196.28        36.86 o                         
 -21   1   3       2299.65       2298.35        83.79 o                         
 -19   1   3       3420.60       3511.92        88.47 o                         
 -17   1   3       1491.43       1522.16        44.97 o                         
 -15   1   3         96.63        132.80        17.62 o                         
 -13   1   3      19374.84      19967.93       397.53 o                         
 -11   1   3       4755.12       4726.19        92.21 o                         
  -9   1   3       4192.24       4325.77       139.65 o                         
  -7   1   3      19507.80      19116.69       291.99 o                         
  -5   1   3       9535.91      10078.74       274.50 o                         
  -3   1   3      22913.96      23196.36       604.79 o                         
  -1   1   3          1.91         20.98         5.26 o                         
   1   1   3       7349.30       7237.81       112.46 o                         
   5   1   3       3750.71       3891.61       151.88 o                         
   7   1   3      31298.75      32819.52       790.59 o                         
   9   1   3       1949.96       1864.32        54.87 o                         
  11   1   3       1041.34       1082.04        39.07 o                         
  13   1   3       1911.58       2463.24        73.34 o                         
  15   1   3         17.87         28.30        17.02 o                         
  17   1   3        140.80        147.38        30.79 o                         
  19   1   3       4892.92       4806.86       192.15 o                         
  21   1   3       8217.67       8120.37       307.86 o                         
  23   1   3        859.16       1049.39        84.11 o                         
  25   1   3       1269.33       1261.01        91.34 o                         
  27   1   3        408.95        370.26       133.53 o                         
  29   1   3          6.81        -57.08        57.08 o                         
  31   1   3         71.14         -6.62        64.67 o                         
  33   1   3        196.89        271.57        77.38 o                         
 -36   2   3         33.72         -9.22        59.87 o                         
 -34   2   3        621.14        649.97        72.65 o                         
 -32   2   3          1.77        -46.15        46.15 o                         
 -30   2   3          4.00         55.07        44.01 o                         
 -28   2   3       1186.06       1074.72        99.98 o                         
 -26   2   3       1273.65       1265.49       126.95 o                         
 -24   2   3       1093.22       1161.05        67.28 o                         
 -22   2   3        424.00        557.84        38.27 o                         
 -20   2   3       3414.27       3653.83        98.86 o                         
 -18   2   3        138.17        138.49        15.27 o                         
 -16   2   3       3767.86       3951.31        77.66 o                         
 -14   2   3        754.46       1001.47        44.42 o                         
 -12   2   3       3266.41       3874.20        94.33 o                         
 -10   2   3         91.63         58.88        10.44 o                         
  -8   2   3        577.87        754.02        37.25 o                         
  -6   2   3        150.59        160.17         7.61 o                         
  -4   2   3      19473.26      20350.33       435.33 o                         
  -2   2   3      18259.18      18065.41       313.49 o                         
   0   2   3      63116.66      59010.86      1003.45 o                         
   2   2   3          7.46         22.78         5.56 o                         
   4   2   3         74.26         80.88        12.44 o                         
   6   2   3       5910.44       6362.95       132.96 o                         
   8   2   3       5790.60       6366.85       136.52 o                         
  10   2   3       3646.54       3413.59        85.81 o                         
  12   2   3         22.82         11.47        13.05 o                         
  14   2   3       3167.54       3339.66        87.89 o                         
  16   2   3        722.27        666.60        39.40 o                         
  18   2   3       1474.34       1366.85        71.61 o                         
  20   2   3        889.99        966.60        72.47 o                         
  22   2   3       2502.26       2173.62       116.03 o                         
  24   2   3        175.33        241.24        50.79 o                         
  26   2   3        966.78        835.15        81.90 o                         
  28   2   3         33.64         42.63        51.81 o                         
  30   2   3        916.87       1203.88       129.83 o                         
  32   2   3         71.07         74.98        68.00 o                         
 -35   3   3          4.05         79.22        68.01 o                         
 -33   3   3        636.28        635.46        70.60 o                         
 -31   3   3        286.33        306.20        54.55 o                         
 -29   3   3        298.24        266.78        54.81 o                         
 -27   3   3        531.08        479.07        50.14 o                         
 -25   3   3        395.79        349.23        34.83 o                         
 -23   3   3        501.61        509.18        35.66 o                         
 -21   3   3        275.59        363.88        28.55 o                         
 -19   3   3       1510.12       1550.63        46.75 o                         
 -17   3   3       6654.68       6917.75       158.38 o                         
 -15   3   3       5519.24       5731.23       108.05 o                         
 -13   3   3        694.34        556.97        29.93 o                         
 -11   3   3       5244.24       5691.69       110.35 o                         
  -9   3   3       6839.65       7652.08       228.06 o                         
  -7   3   3       6369.35       7001.16       138.24 o                         
  -5   3   3       1753.34       1776.76        53.76 o                         
  -3   3   3        136.64        125.01        17.49 o                         
  -1   3   3        377.04        384.94        16.44 o                         
   1   3   3       7602.90       8065.55       221.41 o                         
   3   3   3       1839.40       2024.21        67.40 o                         
   5   3   3       2229.88       2249.76        71.42 o                         
   7   3   3       6027.62       5907.92       103.95 o                         
   9   3   3          8.70         17.77        11.91 o                         
  11   3   3        498.74        591.39        26.48 o                         
  13   3   3          2.94         -7.69        15.94 o                         
  15   3   3        219.89        248.91        25.44 o                         
  17   3   3         85.35         45.31        24.06 o                         
  19   3   3        394.29        414.58        42.86 o                         
  21   3   3        542.23        419.59        48.00 o                         
  23   3   3       3608.41       3650.18       146.06 o                         
  25   3   3       1698.20       1713.16       133.55 o                         
  27   3   3       1328.63       1775.08       162.68 o                         
  29   3   3       1246.64       1232.21        85.51 o                         
  31   3   3        100.43        -14.92        56.26 o                         
 -32   4   3          8.77        -76.57        76.57 o                         
 -30   4   3        262.01        223.95        68.74 o                         
 -28   4   3         16.59         34.08        39.56 o                         
 -26   4   3        222.47        201.09        44.30 o                         
 -24   4   3        253.09        262.51        43.48 o                         
 -22   4   3        729.16        756.94        39.66 o                         
 -20   4   3        221.62        259.02        50.96 o                         
 -18   4   3       1775.71       1740.54        68.40 o                         
 -16   4   3        112.50        139.42        25.47 o                         
 -14   4   3        847.08        865.48        40.82 o                         
 -12   4   3       1755.76       1832.92        53.06 o                         
 -10   4   3        818.78        871.08        32.41 o                         
  -8   4   3        761.88        822.74        37.34 o                         
  -6   4   3       1065.62        989.61        45.48 o                         
  -4   4   3       1508.18       1551.10        56.28 o                         
  -2   4   3        374.87        399.82        27.77 o                         
   0   4   3         61.74         43.08        10.91 o                         
   2   4   3       5221.74       5526.63       118.30 o                         
   4   4   3       1134.97       1264.89        37.19 o                         
   6   4   3        634.41        718.31        28.93 o                         
   8   4   3       2315.36       2455.95        67.88 o                         
  10   4   3       2867.90       3005.74        65.43 o                         
  12   4   3       2548.24       2481.08        64.04 o                         
  14   4   3       5761.43       5711.91       172.74 o                         
  16   4   3       2227.94       2097.08        61.92 o                         
  18   4   3        348.16        404.45        29.82 o                         
  20   4   3       1032.83        993.07        60.25 o                         
  22   4   3        823.55        727.48        48.05 o                         
  24   4   3        844.51        752.53        55.52 o                         
  26   4   3        119.27         82.66        47.29 o                         
  28   4   3       1774.23       1831.65        89.77 o                         
 -29   5   3         12.84         19.75        87.45 o                         
 -27   5   3        189.47        215.63        75.73 o                         
 -25   5   3         37.61         90.74        72.88 o                         
 -23   5   3        758.03        748.27        86.29 o                         
 -21   5   3         14.50         -4.40        51.72 o                         
 -19   5   3         54.24         22.68        36.84 o                         
 -17   5   3         90.12         50.44        34.20 o                         
 -15   5   3        340.85        404.89        33.87 o                         
 -13   5   3       1233.76       1207.99        53.00 o                         
 -11   5   3       5220.46       5081.81       133.67 o                         
  -9   5   3       1330.92       1308.55        81.11 o                         
  -7   5   3        319.97        505.48        45.20 o                         
  -5   5   3        584.95        600.28        28.24 o                         
  -3   5   3        527.70        551.98        35.82 o                         
  -1   5   3          2.51         16.91        13.72 o                         
   1   5   3         33.25         22.48        15.08 o                         
   3   5   3       4980.56       5142.92       175.83 o                         
   5   5   3        115.03        100.63        29.51 o                         
   7   5   3       1094.48       1084.38        46.10 o                         
   9   5   3        457.60        369.64        32.83 o                         
  11   5   3        679.94        616.63        49.56 o                         
  13   5   3         25.46         43.62        14.22 o                         
  15   5   3         11.34        -17.62        17.62 o                         
  17   5   3         50.11        110.67        24.62 o                         
  19   5   3        269.47        337.87        34.74 o                         
  21   5   3        248.10        213.18        45.15 o                         
  23   5   3        831.42        754.00        80.01 o                         
  25   5   3         82.22         93.14        66.89 o                         
 -26   6   3        322.80        298.22       172.08 o                         
 -24   6   3         20.25        -31.57        60.57 o                         
 -22   6   3          1.99         49.54        52.06 o                         
 -20   6   3        398.43        371.25        58.89 o                         
 -18   6   3         93.11         83.41        46.23 o                         
 -16   6   3        243.74        209.70        44.32 o                         
 -14   6   3          4.67         58.46        45.03 o                         
 -12   6   3        386.06        414.98        40.24 o                         
 -10   6   3         84.75         54.99        31.93 o                         
  -8   6   3        201.63        209.62        35.73 o                         
  -6   6   3        826.25        701.02        43.04 o                         
  -4   6   3        124.89        104.29        31.19 o                         
  -2   6   3       1691.62       1536.22        72.00 o                         
   0   6   3       1289.32       1463.10       117.95 o                         
   2   6   3       2323.32       2255.40        87.59 o                         
   4   6   3        319.78        316.20        48.45 o                         
   6   6   3        307.98        410.34        34.44 o                         
   8   6   3         68.85         42.99        33.11 o                         
  10   6   3        324.17        306.39        73.99 o                         
  12   6   3        151.99        137.35        43.09 o                         
  14   6   3         24.65         73.94        47.56 o                         
  16   6   3          0.08        -17.62        48.38 o                         
  18   6   3         92.06         79.29        83.85 o                         
  20   6   3       1138.94       1163.04        97.69 o                         
  22   6   3        313.94        200.82        88.34 o                         
 -21   7   3          1.95        122.24       194.65 o                         
 -19   7   3        278.50        307.48        82.23 o                         
 -17   7   3          7.33        -42.99        54.33 o                         
 -15   7   3         86.24         59.91        49.95 o                         
 -13   7   3        254.97        190.64        47.66 o                         
 -11   7   3        457.41        486.13        52.27 o                         
  -9   7   3         16.08         72.65        41.14 o                         
  -7   7   3         50.41         76.77        39.73 o                         
  -5   7   3        412.33        381.36        52.10 o                         
  -3   7   3        110.08        103.75        37.50 o                         
  -1   7   3        119.54         93.57        37.85 o                         
   1   7   3         12.02         65.12        44.79 o                         
   3   7   3          0.76        -34.65        37.32 o                         
   5   7   3          6.74         66.51        39.32 o                         
   7   7   3        216.19        252.97        55.85 o                         
   9   7   3       1161.49       1137.73       146.26 o                         
  11   7   3          1.36        106.15        52.09 o                         
  13   7   3         39.11          0.51        54.20 o                         
  15   7   3          1.42         70.43        61.00 o                         
 -10   8   3        284.96        315.96       211.58 o                         
  -8   8   3         29.63         52.73        70.50 o                         
  -6   8   3        288.62        282.30        78.25 o                         
  -4   8   3         41.74         81.17        70.22 o                         
  -2   8   3         26.23         42.89       108.52 o                         
   0   8   3         12.87         79.16        74.21 o                         
   2   8   3         52.61         71.21        76.67 o                         
   4   8   3         94.42         51.17        78.51 o                         
 -38   0   4        122.46         86.51       109.08 o                         
 -36   0   4         71.61         52.66        96.86 o                         
 -34   0   4        693.41        545.40       107.20 o                         
 -32   0   4      25978.53      25879.20      1294.85 o                         
 -30   0   4       3350.50       3520.65       231.32 o                         
 -28   0   4        573.33        642.25        88.39 o                         
 -26   0   4       3380.12       3534.75       216.28 o                         
 -24   0   4       8079.94       8135.85       428.80 o                         
 -22   0   4      13170.05      12620.35       636.61 o                         
 -20   0   4       1886.55       1574.07        76.43 o                         
 -18   0   4      54377.13      56549.87      1572.44 o                         
 -16   0   4      66817.77      65390.95      1814.22 o                         
 -14   0   4      34310.13      35492.77       988.45 o                         
 -12   0   4       7978.15       8213.93       234.90 o                         
 -10   0   4      12089.87      12428.11       302.79 o                         
  -8   0   4        607.09        807.44        28.05 o                         
  -6   0   4      26835.62      24513.08       526.51 o                         
  -4   0   4      54149.39      46531.93      1285.42 o                         
  -2   0   4       2917.08       3367.05        83.69 o                         
   0   0   4       1439.60       1588.52        42.32 o                         
   2   0   4      12896.96      13042.37       366.10 o                         
   4   0   4      32716.05      31766.18       883.49 o                         
   6   0   4        621.19        654.87        35.24 o                         
   8   0   4      17677.64      17900.64       618.38 o                         
  10   0   4         56.77        253.52        26.80 o                         
  12   0   4      10043.99       9598.89       343.09 o                         
  14   0   4        926.43        711.99        50.86 o                         
  16   0   4        261.71        242.61        51.72 o                         
  18   0   4      15283.81      14692.87       741.93 o                         
  20   0   4       4390.84       4346.27       253.89 o                         
  22   0   4       2281.10       2099.79       155.16 o                         
  24   0   4       7816.31       7462.57       414.69 o                         
  26   0   4       5410.35       5116.41       308.43 o                         
  28   0   4       2309.99       2531.41       206.88 o                         
  30   0   4        581.62        542.58       117.54 o                         
  32   0   4        689.91        566.09       124.13 o                         
 -37   1   4         16.26         78.92        68.48 o                         
 -35   1   4        362.65        263.00        65.74 o                         
 -33   1   4       6622.75       6250.84       256.66 o                         
 -31   1   4       5741.64       5473.96       229.06 o                         
 -29   1   4         31.66        -39.46        39.46 o                         
 -27   1   4      10780.62      10848.20       398.27 o                         
 -25   1   4        470.33        462.88        48.18 o                         
 -23   1   4       8334.17       8809.00       323.48 o                         
 -21   1   4        940.88        851.11        46.14 o                         
 -19   1   4      10487.53      10342.86       212.29 o                         
 -17   1   4       7628.71       7327.24       152.21 o                         
 -15   1   4       9617.44       9919.09       190.28 o                         
 -13   1   4       6220.10       6349.56       122.61 o                         
 -11   1   4       1173.51       1218.12        27.98 o                         
  -9   1   4      49913.37      45420.40       725.59 o                         
  -7   1   4      52864.40      49185.00       834.18 o                         
  -5   1   4         36.63         55.05         6.22 o                         
  -3   1   4       1175.26       1239.71        32.53 o                         
  -1   1   4       9062.28       9456.62       175.91 o                         
   1   1   4       3656.77       3982.95        67.19 o                         
   3   1   4      62555.18      59276.30      1368.87 o                         
   5   1   4      57122.55      54868.59      1074.20 o                         
   7   1   4      11879.23      11916.18       293.26 o                         
   9   1   4      27352.21      30281.48       733.35 o                         
  11   1   4      14462.96      13033.02       373.51 o                         
  13   1   4       7687.65       7358.94       190.29 o                         
  15   1   4       8422.99       7999.50       239.22 o                         
  17   1   4       1874.26       1594.61        85.77 o                         
  19   1   4       1093.33       1191.20        78.46 o                         
  21   1   4      11256.23      10664.43       394.96 o                         
  23   1   4      11696.53      11132.59       413.91 o                         
  25   1   4       4915.21       4959.81       213.41 o                         
  27   1   4       5164.55       5036.98       219.42 o                         
  29   1   4       2062.49       2354.64       145.23 o                         
  31   1   4        815.10        825.97       123.18 o                         
  33   1   4        704.70        703.58        82.78 o                         
 -36   2   4        719.07        773.72       103.11 o                         
 -34   2   4       1568.64       1660.66       107.24 o                         
 -32   2   4       3056.83       2908.26       136.58 o                         
 -30   2   4       4961.68       4693.09       171.23 o                         
 -28   2   4       1739.13       1798.13        92.09 o                         
 -26   2   4       9633.52       9067.98       382.39 o                         
 -24   2   4       4675.64       4764.21       136.66 o                         
 -22   2   4       2860.50       2673.70        84.45 o                         
 -20   2   4         76.84        121.78        18.78 o                         
 -18   2   4       4227.35       3734.58        75.71 o                         
 -16   2   4       1500.27       1214.74        35.94 o                         
 -14   2   4      13736.77      13878.02       243.45 o                         
 -12   2   4      33252.24      33941.73       805.70 o                         
 -10   2   4       6711.76       6961.29       130.18 o                         
  -8   2   4        161.21        126.76        11.31 o                         
  -6   2   4       3599.72       3433.73        67.20 o                         
  -4   2   4       2628.35       2667.34        78.32 o                         
  -2   2   4        618.86        439.49        21.89 o                         
   0   2   4      22300.45      22004.82       378.44 o                         
   2   2   4        452.12        542.79        20.71 o                         
   4   2   4      18224.25      19098.19       363.85 o                         
   6   2   4       3121.90       3487.20        77.53 o                         
   8   2   4       5580.02       4994.40       175.54 o                         
  10   2   4       5108.69       4893.71       158.68 o                         
  12   2   4       1297.56       1171.83        41.74 o                         
  14   2   4       2501.59       2363.33        81.71 o                         
  16   2   4       4106.34       4128.55       122.19 o                         
  18   2   4       7969.85       7953.51       297.55 o                         
  20   2   4        696.46        744.73        86.98 o                         
  22   2   4      16277.29      16138.86       580.81 o                         
  24   2   4       1904.72       1835.93       138.23 o                         
  26   2   4       7104.80       6906.32       278.92 o                         
  28   2   4       1411.91       1533.61       142.40 o                         
  30   2   4       1102.61       1094.42       106.59 o                         
  32   2   4       1637.48       1640.05        94.97 o                         
 -35   3   4        482.31        519.68        69.61 o                         
 -33   3   4       2470.66       2204.73       116.87 o                         
 -31   3   4       1870.77       1607.84       160.95 o                         
 -29   3   4       2139.49       1973.62       129.18 o                         
 -27   3   4       2267.44       2397.49       118.08 o                         
 -25   3   4       5242.43       5220.43       148.77 o                         
 -23   3   4       1275.84       1304.61        55.21 o                         
 -21   3   4         29.25         18.83        19.22 o                         
 -19   3   4      14590.41      13684.00       397.19 o                         
 -17   3   4       5343.70       4855.27       167.54 o                         
 -15   3   4         37.52         41.58        18.39 o                         
 -13   3   4       4860.11       5183.94       159.30 o                         
 -11   3   4      22189.72      22847.43       398.77 o                         
  -9   3   4       1359.15       1712.52        50.33 o                         
  -7   3   4       5273.86       4817.03        91.97 o                         
  -5   3   4       3214.75       3409.30        70.73 o                         
  -3   3   4         55.89         38.41         9.14 o                         
  -1   3   4       2595.41       3077.74        67.38 o                         
   1   3   4       9620.53       8666.60       182.27 o                         
   3   3   4        512.18        695.85        25.28 o                         
   5   3   4      20145.22      20155.01       482.55 o                         
   7   3   4       1108.71        850.44        29.94 o                         
   9   3   4       1871.51       1645.05        42.82 o                         
  11   3   4       4123.51       3911.40        83.80 o                         
  13   3   4       4710.65       4125.65       106.59 o                         
  15   3   4       4548.63       4241.83       111.86 o                         
  17   3   4       2111.32       2274.71        75.10 o                         
  19   3   4       3159.30       3197.61       109.52 o                         
  21   3   4       6392.24       6075.48       180.89 o                         
  23   3   4       1928.17       1928.37        90.26 o                         
  25   3   4       4741.33       4744.36       159.73 o                         
  27   3   4       3081.68       2854.17       110.84 o                         
  29   3   4       1479.87       1314.34        77.92 o                         
 -34   4   4        587.33        630.11       117.07 o                         
 -32   4   4        981.89        935.06       116.60 o                         
 -30   4   4       2003.78       2078.95       153.25 o                         
 -28   4   4       2731.41       2801.55       119.04 o                         
 -26   4   4       1727.34       1746.44        90.70 o                         
 -24   4   4        623.46        721.76        49.10 o                         
 -22   4   4       6332.46       5780.03       247.07 o                         
 -20   4   4       2953.90       3100.56       152.40 o                         
 -18   4   4       2141.53       2269.96        80.27 o                         
 -16   4   4       5156.98       5085.99       142.65 o                         
 -14   4   4       7608.16       7129.03       253.72 o                         
 -12   4   4       1001.71        879.88        35.08 o                         
 -10   4   4       2792.12       2772.89        66.55 o                         
  -8   4   4        324.69        433.32        37.43 o                         
  -6   4   4      15422.35      16257.70       292.59 o                         
  -4   4   4       2954.73       2769.66        62.85 o                         
  -2   4   4        348.56        310.16        29.82 o                         
   0   4   4       4138.65       4093.91        85.29 o                         
   2   4   4       8104.25       7895.34       159.62 o                         
   4   4   4        462.54        400.64        22.12 o                         
   6   4   4         30.68         17.62        16.66 o                         
   8   4   4       6897.94       6432.80       153.44 o                         
  10   4   4       1669.92       1507.99        46.33 o                         
  12   4   4       4613.10       4589.43       116.28 o                         
  14   4   4        449.26        387.73        36.39 o                         
  16   4   4        127.52        106.99        24.46 o                         
  18   4   4       7013.90       6872.06       156.68 o                         
  20   4   4       3176.31       3041.41        96.80 o                         
  22   4   4       1288.13       1214.32        70.47 o                         
  24   4   4       2422.35       2359.77        93.14 o                         
  26   4   4       1782.37       1876.09        89.31 o                         
  28   4   4       2336.95       2108.55       102.43 o                         
 -31   5   4        265.73        220.98       106.26 o                         
 -29   5   4       1665.42        801.17       206.88 o                         
 -27   5   4       7795.98       7494.72       600.88 o                         
 -25   5   4         25.64        -94.97       130.71 o                         
 -23   5   4        458.59        470.68        73.11 o                         
 -21   5   4       2753.85       2947.26       165.50 o                         
 -19   5   4       1827.70       1875.71       113.86 o                         
 -17   5   4       2715.85       2367.24        97.99 o                         
 -15   5   4       1260.51       1274.73        56.62 o                         
 -13   5   4        132.81         99.48        23.02 o                         
 -11   5   4        503.29        520.31        41.08 o                         
  -9   5   4      15561.73      15616.25       510.14 o                         
  -7   5   4         19.29         17.88        17.87 o                         
  -5   5   4       2228.05       2103.59        95.74 o                         
  -3   5   4       1804.29       1613.60        48.50 o                         
  -1   5   4        157.41        173.93        19.63 o                         
   1   5   4       3066.96       3262.48        82.12 o                         
   3   5   4        124.95         88.15        32.91 o                         
   5   5   4        445.46        468.65        29.48 o                         
   7   5   4        144.54        132.72        31.08 o                         
   9   5   4       1587.34       1431.70        49.59 o                         
  11   5   4       5163.96       5078.83       147.40 o                         
  13   5   4       4681.23       4851.21       163.41 o                         
  15   5   4         85.97        169.75        50.87 o                         
  17   5   4       4126.92       3911.06       109.54 o                         
  19   5   4       1673.14       1712.30        72.68 o                         
  21   5   4       2283.75       2371.47       218.11 o                         
  23   5   4        691.63        729.31        89.23 o                         
  25   5   4        767.85        781.85        91.19 o                         
 -26   6   4       2586.41       2559.75       375.67 o                         
 -24   6   4        424.23        576.09       252.48 o                         
 -22   6   4        528.31        682.52        73.63 o                         
 -20   6   4       3225.04       3271.63       162.20 o                         
 -18   6   4       3110.66       3268.43       136.60 o                         
 -16   6   4       2999.85       2946.73       115.70 o                         
 -14   6   4        730.93        737.29       105.26 o                         
 -12   6   4        407.55        464.60        47.25 o                         
 -10   6   4       3726.49       3683.28       111.68 o                         
  -8   6   4        261.49        291.89        28.26 o                         
  -6   6   4        813.75        842.64       115.37 o                         
  -4   6   4        232.48        285.07        37.41 o                         
  -2   6   4       4125.95       4025.55       208.05 o                         
   0   6   4       2840.25       3069.34       216.08 o                         
   2   6   4        192.85        212.75        45.82 o                         
   4   6   4        523.35        503.07        40.62 o                         
   6   6   4        273.07        329.51        34.34 o                         
   8   6   4       1720.00       1790.67       109.77 o                         
  10   6   4        926.81        981.85        70.29 o                         
  12   6   4       1133.79        978.87        74.07 o                         
  14   6   4        246.98        295.29        77.13 o                         
  16   6   4        321.12        378.22        60.82 o                         
  18   6   4       1518.23       1727.64       221.45 o                         
  20   6   4       1327.40       1534.92       130.04 o                         
 -21   7   4        380.32        482.11        80.49 o                         
 -19   7   4       2178.34       2310.94       133.30 o                         
 -17   7   4       1271.00       1281.96        92.75 o                         
 -15   7   4         24.79         21.89        45.42 o                         
 -13   7   4        241.66        265.36        49.54 o                         
 -11   7   4         42.30         48.20        51.36 o                         
  -9   7   4       1749.19       1734.38        95.39 o                         
  -7   7   4       1122.05       1362.30        86.60 o                         
  -5   7   4       1080.13       1087.51        71.95 o                         
  -3   7   4        921.84        993.97        66.91 o                         
  -1   7   4       2029.27       1881.93        90.64 o                         
   1   7   4        258.82        287.71        68.54 o                         
   3   7   4         13.64         52.27        37.32 o                         
   5   7   4        131.01        190.18        44.52 o                         
   7   7   4        535.71        507.40        57.13 o                         
   9   7   4        698.97        663.71        88.17 o                         
  11   7   4        799.19       1001.61       131.91 o                         
  13   7   4        334.20        369.57        63.43 o                         
  15   7   4        984.83        942.76       165.00 o                         
 -10   8   4        497.99        389.86       152.51 o                         
  -8   8   4        609.30        583.82        88.08 o                         
  -6   8   4        534.42        591.48        87.41 o                         
  -4   8   4        398.85        545.90        87.19 o                         
  -2   8   4        497.22        426.71        87.60 o                         
   0   8   4        133.70        231.63        79.32 o                         
   2   8   4         97.81        125.68        80.94 o                         
   4   8   4        283.29        246.37       266.12 o                         
 -39   1   5        239.35        196.53        79.79 o                         
 -37   1   5        335.65        334.13        74.80 o                         
 -35   1   5        256.70        246.55       190.42 o                         
 -33   1   5       1183.72       1253.48       146.69 o                         
 -31   1   5       1537.15       1482.36       101.67 o                         
 -29   1   5          1.14         14.60        55.48 o                         
 -27   1   5        125.09        133.63        37.74 o                         
 -25   1   5        527.22        587.81        52.48 o                         
 -23   1   5       2597.75       2593.28        92.10 o                         
 -21   1   5       1655.98       1644.12        64.00 o                         
 -19   1   5       1541.39       1541.43        40.16 o                         
 -17   1   5        379.79        353.04        20.70 o                         
 -15   1   5        149.89        163.60        16.18 o                         
 -13   1   5        829.60        837.10        19.93 o                         
 -11   1   5        276.47        249.88        11.39 o                         
  -9   1   5       9847.33       9957.11       201.48 o                         
  -7   1   5      22903.40      22998.73       334.54 o                         
  -5   1   5         86.72         91.34         7.61 o                         
  -3   1   5      24537.13      25204.24       521.78 o                         
  -1   1   5         58.21         59.80         3.79 o                         
   1   1   5      62261.29      58845.91      1018.94 o                         
   3   1   5       3894.16       3976.27        91.15 o                         
   5   1   5      12097.52      12714.85       279.57 o                         
   7   1   5      10830.46      10406.53       234.77 o                         
   9   1   5      33012.70      35053.80       759.23 o                         
  11   1   5      10296.52      11125.30       278.80 o                         
  13   1   5        237.56        198.17        21.42 o                         
  15   1   5        579.86        564.59        91.68 o                         
  17   1   5         92.73         79.45        34.87 o                         
  19   1   5        559.71        567.42        55.37 o                         
  21   1   5        278.24        372.60       109.08 o                         
  23   1   5        370.98        332.89        72.88 o                         
  25   1   5        566.22        611.55        71.94 o                         
  27   1   5        462.41        355.83        68.49 o                         
  29   1   5        360.41        314.60        52.73 o                         
  31   1   5        195.77        189.95        64.20 o                         
 -38   2   5         50.47         33.17        75.52 o                         
 -36   2   5        462.40        457.69        67.55 o                         
 -34   2   5         35.41         36.38        51.25 o                         
 -32   2   5         93.27         69.53        46.17 o                         
 -30   2   5        288.52        159.39        43.26 o                         
 -28   2   5         10.89        -16.82        32.91 o                         
 -26   2   5         41.63         30.02        29.35 o                         
 -24   2   5        616.18        702.36        44.08 o                         
 -22   2   5       1324.59       1369.28        50.33 o                         
 -20   2   5       6705.01       7018.14       160.45 o                         
 -18   2   5         21.22         24.12        15.02 o                         
 -16   2   5       3043.09       3392.45        67.37 o                         
 -14   2   5      12123.19      13132.63       296.17 o                         
 -12   2   5        501.90        527.52        22.35 o                         
 -10   2   5       2765.32       2637.05        81.40 o                         
  -8   2   5       2502.19       2579.61        45.65 o                         
  -6   2   5       2513.00       2676.68        54.77 o                         
  -4   2   5       3704.97       3560.20        69.69 o                         
  -2   2   5        945.27       1023.20        41.67 o                         
   0   2   5       7545.21       8119.67       144.82 o                         
   2   2   5          4.72         55.36        16.12 o                         
   4   2   5         87.26        118.55         8.79 o                         
   6   2   5          3.89         27.04         8.98 o                         
   8   2   5      23777.63      26311.99       484.79 o                         
  10   2   5       1295.57       1408.21        38.00 o                         
  12   2   5        710.85        728.54        34.67 o                         
  14   2   5       1041.69       1036.74        43.49 o                         
  16   2   5       7502.48       7849.81       292.90 o                         
  18   2   5       5591.73       5844.39       229.06 o                         
  20   2   5        227.08        257.78        48.42 o                         
  22   2   5        564.84        584.29        99.68 o                         
  24   2   5         97.30        102.85        45.19 o                         
  26   2   5         22.44          1.43        45.23 o                         
  28   2   5        559.36        510.32        55.48 o                         
  30   2   5        249.41        267.12        54.76 o                         
 -37   3   5         75.38        140.19        95.29 o                         
 -35   3   5        656.67        628.60        69.83 o                         
 -33   3   5         79.17         20.01        49.71 o                         
 -31   3   5         23.59        -39.33        41.45 o                         
 -29   3   5        501.06        455.44        50.04 o                         
 -27   3   5         13.40         -1.23        27.20 o                         
 -25   3   5          1.78          2.63        38.55 o                         
 -23   3   5       1749.64       1776.30        67.32 o                         
 -21   3   5       1367.58       1427.74        66.56 o                         
 -19   3   5        412.26        384.07        21.52 o                         
 -17   3   5       8155.52       7885.02       270.23 o                         
 -15   3   5        154.69        177.14        16.59 o                         
 -13   3   5        302.57        305.78        19.84 o                         
 -11   3   5        697.96        587.85        38.34 o                         
  -9   3   5        665.61        762.51        25.34 o                         
  -7   3   5       4343.43       5073.77       115.28 o                         
  -5   3   5        789.72       1069.11        31.66 o                         
  -3   3   5       2461.52       2690.73        70.19 o                         
  -1   3   5      11061.20      13040.33       229.69 o                         
   1   3   5         36.28         15.11        11.84 o                         
   3   3   5         89.35         80.04        15.98 o                         
   5   3   5         30.93         89.70        16.32 o                         
   7   3   5        190.58        271.68        22.38 o                         
   9   3   5       1498.92       1428.75        45.55 o                         
  11   3   5       1219.57       1244.83        44.71 o                         
  13   3   5       1256.65       1289.33        43.71 o                         
  15   3   5        603.48        564.91        31.01 o                         
  17   3   5          6.61          2.90        24.17 o                         
  19   3   5        266.42        332.29        35.80 o                         
  21   3   5        282.51        265.64        36.20 o                         
  23   3   5         91.60         77.39        37.08 o                         
  25   3   5        138.52        206.43        43.32 o                         
  27   3   5          0.87         16.92        56.14 o                         
  29   3   5         20.40         -0.19        51.15 o                         
 -34   4   5        141.97        249.96        94.64 o                         
 -32   4   5          2.53          7.84        68.98 o                         
 -30   4   5          6.20        -62.32        62.32 o                         
 -28   4   5         19.57          6.88        37.32 o                         
 -26   4   5       2328.64       2102.06        89.22 o                         
 -24   4   5          4.10        -55.95        55.95 o                         
 -22   4   5        122.41         98.01        44.32 o                         
 -20   4   5         18.09         20.96        29.67 o                         
 -18   4   5        224.94        206.59        32.63 o                         
 -16   4   5        319.43        347.98        26.55 o                         
 -14   4   5        273.85        349.59        24.97 o                         
 -12   4   5       6002.28       6161.37       279.09 o                         
 -10   4   5       1197.84       1225.88        75.92 o                         
  -8   4   5         83.43        117.65        33.30 o                         
  -6   4   5       3417.42       3388.89       151.23 o                         
  -4   4   5        143.01        155.47        22.23 o                         
  -2   4   5        641.77        671.50        25.52 o                         
   0   4   5         11.34         20.38        10.10 o                         
   2   4   5       3422.19       3615.20       137.24 o                         
   4   4   5       2385.13       2467.30       113.67 o                         
   6   4   5        862.16        927.51        37.53 o                         
   8   4   5        400.11        397.94        29.38 o                         
  10   4   5        584.15        668.73        42.40 o                         
  12   4   5        176.03        205.84        22.60 o                         
  14   4   5        697.88        740.05        37.47 o                         
  16   4   5       2814.30       2880.24        78.47 o                         
  18   4   5        168.17        156.41        28.19 o                         
  20   4   5        137.40        133.72        33.75 o                         
  22   4   5        205.78        183.21        45.38 o                         
  24   4   5          3.82         -8.33        40.41 o                         
  26   4   5         20.42         82.09        47.49 o                         
 -31   5   5        374.79        362.03       172.08 o                         
 -29   5   5        244.17        373.47        86.98 o                         
 -27   5   5         27.69         28.41        66.93 o                         
 -25   5   5       1737.80       1410.52       249.19 o                         
 -23   5   5         30.21        142.11        55.95 o                         
 -21   5   5        372.88        324.49        61.80 o                         
 -19   5   5        438.07        369.57        46.37 o                         
 -17   5   5         91.19        108.75        27.84 o                         
 -15   5   5        131.73        152.70        33.96 o                         
 -13   5   5       1132.84       1050.62        54.38 o                         
 -11   5   5        554.44        554.10        34.96 o                         
  -9   5   5       1090.97        988.58        49.28 o                         
  -7   5   5       2135.05       2248.43        66.58 o                         
  -5   5   5          6.62          7.88        23.31 o                         
  -3   5   5        350.35        340.98        21.93 o                         
  -1   5   5        823.71        882.00        58.52 o                         
   1   5   5          0.00          1.93        14.89 o                         
   3   5   5        146.53        123.77        15.76 o                         
   5   5   5        616.98        651.12        68.81 o                         
   7   5   5       1552.63       1397.68        57.18 o                         
   9   5   5          9.46         -8.50        19.64 o                         
  11   5   5       1193.42       1041.79        52.03 o                         
  13   5   5        680.84        728.04        46.71 o                         
  15   5   5        264.57        291.40        58.36 o                         
  17   5   5        346.26        395.61        49.49 o                         
  19   5   5          0.43        -37.65        37.65 o                         
  21   5   5        231.00        175.23        46.95 o                         
  23   5   5         76.83         35.84        67.47 o                         
 -26   6   5        396.46        412.04        86.52 o                         
 -24   6   5       1029.89        905.65       130.24 o                         
 -22   6   5          9.38        110.94       103.44 o                         
 -20   6   5         93.36         32.80        58.59 o                         
 -18   6   5        172.99        141.55        81.81 o                         
 -16   6   5         90.50         58.53        36.30 o                         
 -14   6   5        104.70         96.84        34.62 o                         
 -12   6   5         28.61         25.76        32.43 o                         
 -10   6   5        135.23        144.41        25.40 o                         
  -8   6   5         23.03         35.11        21.88 o                         
  -6   6   5          2.23        -14.85        19.93 o                         
  -4   6   5        549.52        585.15        36.70 o                         
  -2   6   5       1063.95        985.56        46.00 o                         
   0   6   5       1053.53       1056.14        50.53 o                         
   2   6   5         80.60         72.75        26.11 o                         
   4   6   5       1855.61       1843.16        73.52 o                         
   6   6   5         66.08         54.78        58.02 o                         
   8   6   5        297.44        271.67        42.83 o                         
  10   6   5        188.88        157.30        60.18 o                         
  12   6   5         99.15         22.88        44.81 o                         
  14   6   5         76.79         20.56        50.24 o                         
  16   6   5         33.29         24.72        65.17 o                         
  18   6   5        188.73         96.31        89.65 o                         
  20   6   5         12.48         79.35        69.79 o                         
 -21   7   5         56.55        172.97        78.93 o                         
 -19   7   5          8.59         88.03       117.07 o                         
 -17   7   5          0.76        -21.14       121.30 o                         
 -15   7   5         30.91        -15.41        58.77 o                         
 -13   7   5         32.96         12.40        59.92 o                         
 -11   7   5         50.07        -20.24        57.18 o                         
  -9   7   5        210.15        168.37        49.70 o                         
  -7   7   5        881.17        735.78        58.40 o                         
  -5   7   5         45.64         13.94        47.78 o                         
  -3   7   5        504.74        421.99        45.47 o                         
  -1   7   5        262.09        178.46        39.28 o                         
   1   7   5         48.11         58.46        36.90 o                         
   3   7   5         49.54         61.42        40.60 o                         
   5   7   5        164.57        167.49        44.44 o                         
   7   7   5        633.74        579.42        60.12 o                         
   9   7   5          6.35          5.11        47.85 o                         
  11   7   5         23.96          3.63        52.02 o                         
  13   7   5         16.84        -52.30        65.41 o                         
 -10   8   5         30.05         48.67       132.58 o                         
  -8   8   5         83.39        106.34        75.66 o                         
  -6   8   5          9.56         24.89        74.00 o                         
  -4   8   5          2.40        -71.74        71.74 o                         
  -2   8   5         60.11         15.47        75.94 o                         
   0   8   5         19.35        -41.98       104.54 o                         
   2   8   5        108.16         65.82       230.38 o                         
 -40   0   6        337.13        137.29       118.48 o                         
 -38   0   6       4137.20       4429.96       299.03 o                         
 -36   0   6       1547.64       1488.56       166.44 o                         
 -34   0   6       8515.78       8747.08       482.40 o                         
 -32   0   6        686.24        537.88        90.27 o                         
 -30   0   6      31415.27      32266.95      1589.18 o                         
 -28   0   6       1655.72       1990.71       149.51 o                         
 -26   0   6       6799.98       7242.53       387.42 o                         
 -24   0   6      10075.35       9896.18       508.73 o                         
 -22   0   6       4815.71       4483.02       173.54 o                         
 -20   0   6       4649.97       4062.57       127.94 o                         
 -18   0   6      35095.07      35111.59       980.49 o                         
 -16   0   6       1266.05       1688.91        55.09 o                         
 -14   0   6       4881.09       4790.30       123.07 o                         
 -12   0   6       9740.40       9845.73       216.83 o                         
 -10   0   6      14430.30      15188.62       328.94 o                         
  -6   0   6      12427.84      13493.17       292.27 o                         
  -4   0   6      41315.37      37736.46       905.43 o                         
  -2   0   6      53940.56      46896.59      1125.12 o                         
   0   0   6      89319.59      79535.41      1905.14 o                         
   2   0   6      24133.28      24533.17       685.33 o                         
   4   0   6       8272.74       8124.81       234.71 o                         
   6   0   6       5125.61       5061.80       156.59 o                         
   8   0   6      45850.72      49396.52      1376.27 o                         
  10   0   6      12946.62      12471.07       360.31 o                         
  12   0   6       8358.31       8359.19       249.90 o                         
  14   0   6      22350.04      22697.07      1119.95 o                         
  16   0   6       1238.64       1023.09        94.03 o                         
  18   0   6       1493.79       1331.53       118.48 o                         
  20   0   6       2570.16       2880.27       196.53 o                         
  22   0   6       9957.33       9767.35       524.71 o                         
  24   0   6       2042.06       2284.84       135.83 o                         
  26   0   6         21.76        -30.16        55.48 o                         
  28   0   6       1567.60       1862.60       140.13 o                         
  30   0   6       1156.56       1027.39       107.61 o                         
 -39   1   6       1374.28       1346.80       268.00 o                         
 -37   1   6       2162.69       2582.07       154.91 o                         
 -35   1   6       1472.37       1583.99       115.33 o                         
 -33   1   6       1726.57       1751.44       113.30 o                         
 -31   1   6      11380.62      11524.72       425.88 o                         
 -29   1   6       7055.68       7234.97       278.92 o                         
 -27   1   6        571.08        595.25       101.56 o                         
 -25   1   6       4783.50       4879.76       164.32 o                         
 -23   1   6       6608.45       6549.98       176.54 o                         
 -21   1   6       1679.69       1560.10        56.23 o                         
 -19   1   6       1195.10       1043.77        32.22 o                         
 -17   1   6      27820.49      29970.29       549.50 o                         
 -15   1   6      69443.23      67771.20      1084.86 o                         
 -13   1   6      44492.56      42535.56       647.44 o                         
 -11   1   6      15711.76      15750.12       277.85 o                         
  -9   1   6      24196.06      24467.57       358.31 o                         
  -7   1   6      66380.50      63442.36      1360.51 o                         
  -5   1   6       2875.65       3034.66        53.11 o                         
  -3   1   6      14038.47      13735.83       223.31 o                         
  -1   1   6      12653.84      12413.28       228.96 o                         
   1   1   6       1421.75       1678.93        32.19 o                         
   3   1   6       6661.12       6627.07       126.05 o                         
   5   1   6      13188.74      12944.84       285.03 o                         
   7   1   6      15695.72      14252.68       314.55 o                         
   9   1   6       9198.36       7714.17       161.02 o                         
  11   1   6       8026.34       8099.55       170.44 o                         
  13   1   6      10137.80      10187.11       233.13 o                         
  15   1   6       2982.06       2829.64       104.55 o                         
  17   1   6        484.52        447.61        40.98 o                         
  19   1   6       1559.93       1504.90        76.72 o                         
  21   1   6       1122.87       1208.33        74.17 o                         
  23   1   6       1902.21       2019.99        87.60 o                         
  25   1   6       2524.50       2562.51       103.46 o                         
  27   1   6       1906.38       1935.04        97.23 o                         
  29   1   6        610.63        573.43        63.59 o                         
  31   1   6       2245.77       2161.67       148.49 o                         
 -38   2   6        247.00        211.16        78.13 o                         
 -36   2   6       2279.76       2546.60       218.06 o                         
 -34   2   6       2869.58       3034.89       133.43 o                         
 -32   2   6       5592.25       5296.98       286.33 o                         
 -30   2   6       2733.29       2489.20       109.57 o                         
 -28   2   6       6433.27       6648.51       281.55 o                         
 -26   2   6       3518.05       3613.74       109.38 o                         
 -24   2   6      15148.20      15514.36       390.27 o                         
 -22   2   6       2279.54       2022.82        63.44 o                         
 -20   2   6       5119.16       4935.17       119.88 o                         
 -18   2   6      13917.75      14841.25       261.11 o                         
 -16   2   6      13592.46      14260.08       266.52 o                         
 -14   2   6         65.62         78.77        13.14 o                         
 -12   2   6        355.60        337.55        17.73 o                         
 -10   2   6      49127.07      47420.36       807.26 o                         
  -8   2   6      16547.71      16978.70       316.85 o                         
  -6   2   6         38.09         33.44         8.16 o                         
  -4   2   6       9249.97       8941.74       160.51 o                         
  -2   2   6      13040.77      12886.73       213.23 o                         
   0   2   6       9546.02       9002.10       152.45 o                         
   2   2   6       1344.03       1150.61        24.90 o                         
   4   2   6       1403.18       1290.26        36.45 o                         
   6   2   6       7537.86       7165.44       140.49 o                         
   8   2   6        468.56        359.95        19.04 o                         
  10   2   6       2580.51       2795.06        64.06 o                         
  12   2   6       2522.41       2608.93        67.69 o                         
  14   2   6      22022.23      21792.38       442.51 o                         
  16   2   6       1735.52       1820.33        68.64 o                         
  18   2   6         49.89         45.79        35.15 o                         
  20   2   6       5948.73       5466.34       159.65 o                         
  22   2   6         28.18         60.65        35.25 o                         
  24   2   6       4038.98       4191.72       139.20 o                         
  26   2   6        972.91        993.93        66.52 o                         
  28   2   6        264.93        157.79        48.71 o                         
  30   2   6       2243.03       2154.52       109.30 o                         
 -37   3   6        171.24         28.33        62.47 o                         
 -35   3   6       2888.61       3151.92       143.96 o                         
 -33   3   6       1931.58       1978.50       108.84 o                         
 -31   3   6       1839.56       1820.74        97.99 o                         
 -29   3   6       9031.07       8533.24       272.60 o                         
 -27   3   6       3099.87       3253.05       103.02 o                         
 -25   3   6       1690.72       1815.10        67.31 o                         
 -23   3   6       2430.73       2327.04        75.01 o                         
 -21   3   6      16582.77      16897.20       413.91 o                         
 -19   3   6        110.30         95.08        15.77 o                         
 -17   3   6      10864.78      10409.97       306.23 o                         
 -15   3   6      10200.38       9978.30       263.00 o                         
 -13   3   6      17076.34      17323.91       374.74 o                         
 -11   3   6       2788.18       2742.11        53.88 o                         
  -9   3   6       4655.18       4670.79        92.27 o                         
  -7   3   6        500.07        451.75        35.87 o                         
  -5   3   6       4070.06       3864.75       113.82 o                         
  -3   3   6      24821.50      25762.78       485.23 o                         
  -1   3   6        800.74        773.57        21.03 o                         
   1   3   6       1750.95       1502.30        44.07 o                         
   3   3   6      17868.98      18542.86       351.07 o                         
   5   3   6       1142.83       1419.82        56.42 o                         
   7   3   6      10054.26      10300.27       214.33 o                         
   9   3   6       4506.74       4093.08        93.55 o                         
  11   3   6       9039.42       8993.34       191.57 o                         
  13   3   6        672.02        690.18        34.32 o                         
  15   3   6       3247.63       3154.84        82.59 o                         
  17   3   6       1058.34       1036.29        53.45 o                         
  19   3   6       4963.18       5097.63       139.80 o                         
  21   3   6        280.09        271.96        40.32 o                         
  23   3   6       1909.71       1902.33        90.18 o                         
  25   3   6        965.95        988.88        63.07 o                         
  27   3   6       2515.97       2348.67       198.57 o                         
  29   3   6        800.54        689.51       235.09 o                         
 -34   4   6       2500.27       2721.52       189.12 o                         
 -32   4   6       1367.54       1593.25       146.84 o                         
 -30   4   6       3746.94       3210.59       184.52 o                         
 -28   4   6       4768.33       4771.30       359.21 o                         
 -26   4   6       1672.25       1854.58       163.15 o                         
 -24   4   6       2067.98       2164.97       129.59 o                         
 -22   4   6       2079.47       2007.26       137.76 o                         
 -20   4   6       7852.73       7394.77       232.90 o                         
 -18   4   6       6524.70       6168.62       188.86 o                         
 -16   4   6        978.51        974.28        53.14 o                         
 -14   4   6       4544.25       4613.56       110.76 o                         
 -12   4   6      15137.07      16321.98       312.32 o                         
 -10   4   6       4678.86       4445.42        96.47 o                         
  -8   4   6       1204.04       1154.33        45.94 o                         
  -6   4   6       1557.15       1330.18        95.03 o                         
  -4   4   6       2214.70       2092.45        54.81 o                         
  -2   4   6       1846.99       1728.19        45.97 o                         
   0   4   6        947.72        828.38        29.60 o                         
   2   4   6       2465.70       2553.06        69.50 o                         
   4   4   6       2615.18       2390.94        77.59 o                         
   6   4   6       2143.32       2196.47        73.62 o                         
   8   4   6         88.75        144.62        24.78 o                         
  10   4   6      10440.47      10542.40       220.55 o                         
  12   4   6         34.01         48.21        26.35 o                         
  14   4   6       3520.42       3612.81        91.27 o                         
  16   4   6        813.51        781.65        40.97 o                         
  18   4   6        274.23        291.00        36.01 o                         
  20   4   6       1770.43       1794.71        83.47 o                         
  22   4   6        735.48        789.27        53.63 o                         
  24   4   6        696.92        720.32        56.73 o                         
  26   4   6        960.60        949.04        67.61 o                         
 -31   5   6       1705.46       1970.14       294.33 o                         
 -29   5   6       1515.16       1623.06       226.62 o                         
 -27   5   6       1629.92       1533.14       129.06 o                         
 -25   5   6       5849.04       5436.02       547.75 o                         
 -23   5   6       3049.82       2989.24       200.76 o                         
 -21   5   6       2350.81       2147.09       130.56 o                         
 -19   5   6       3532.89       3488.39       113.08 o                         
 -17   5   6       2007.59       1958.67        71.68 o                         
 -15   5   6         17.83         13.12        23.52 o                         
 -13   5   6       5043.97       5236.38       137.42 o                         
 -11   5   6       5325.22       5472.42       198.54 o                         
  -9   5   6        248.09        202.07        47.61 o                         
  -7   5   6      11198.80      11105.46       257.72 o                         
  -5   5   6       3711.89       3874.48       124.20 o                         
  -3   5   6       2881.68       2749.82        93.26 o                         
  -1   5   6       2731.12       2664.08        76.56 o                         
   1   5   6       1398.67       1339.42        53.17 o                         
   3   5   6       1530.52       1573.76        57.36 o                         
   5   5   6       1929.90       1806.53        64.61 o                         
   7   5   6       1262.29       1425.83        57.82 o                         
   9   5   6       4584.78       4279.35       190.58 o                         
  11   5   6         89.81        118.24        26.91 o                         
  13   5   6        355.92        352.74        42.45 o                         
  15   5   6       1443.52       1452.55        73.70 o                         
  17   5   6       4334.75       4504.66       146.25 o                         
  19   5   6       1322.34       1215.08        77.32 o                         
  21   5   6       1660.08       1762.31       111.97 o                         
  23   5   6        143.10        193.19       138.21 o                         
 -28   6   6        347.88        454.68       107.20 o                         
 -26   6   6        876.16        882.67       103.87 o                         
 -24   6   6       3097.81       3110.25       217.69 o                         
 -22   6   6       1956.30       1774.56       164.67 o                         
 -20   6   6       2160.39       2235.90       145.60 o                         
 -18   6   6       3061.79       3030.13       149.32 o                         
 -16   6   6       1307.10       1284.28        97.43 o                         
 -14   6   6       1183.99       1150.27        69.90 o                         
 -12   6   6       2101.55       2217.17        90.63 o                         
 -10   6   6       3956.06       4084.31       114.63 o                         
  -8   6   6       4659.94       4599.56       123.77 o                         
  -6   6   6         17.58         65.32        19.32 o                         
  -4   6   6         34.00         49.32        19.64 o                         
  -2   6   6        289.77        322.62        60.36 o                         
   0   6   6       1041.24       1064.53        83.04 o                         
   2   6   6        406.79        496.79        35.69 o                         
   4   6   6        552.77        687.29        74.01 o                         
   6   6   6       3115.97       2847.20       128.77 o                         
   8   6   6       1659.90       1651.09       213.70 o                         
  10   6   6       1337.25       1444.20        89.56 o                         
  12   6   6         43.51          6.16        47.51 o                         
  14   6   6        143.68        159.26        55.20 o                         
  16   6   6       1562.20       1587.80       156.15 o                         
  18   6   6        601.05        690.38        79.79 o                         
 -21   7   6       2206.86       2630.02       178.21 o                         
 -19   7   6        381.01        159.16        74.17 o                         
 -17   7   6       1179.22       1009.93       234.15 o                         
 -15   7   6        591.18        679.59       149.99 o                         
 -13   7   6         13.29         32.99        58.69 o                         
 -11   7   6        634.09        684.82        81.35 o                         
  -9   7   6       2417.75       2122.40       135.73 o                         
  -7   7   6       1802.38       1883.77       135.56 o                         
  -5   7   6        374.34        485.86        81.34 o                         
  -3   7   6       2875.22       3002.40       203.69 o                         
  -1   7   6       1186.65       1220.53        71.90 o                         
   1   7   6        425.18        456.97        50.23 o                         
   3   7   6        168.11        198.63        44.57 o                         
   5   7   6        501.52        553.23        56.04 o                         
   7   7   6       1160.35       1192.97        84.86 o                         
   9   7   6       1054.80       1007.66       116.27 o                         
  11   7   6        157.86         56.83        73.39 o                         
  13   7   6        422.95        431.26        73.70 o                         
  -8   8   6        641.35        761.37       118.98 o                         
  -6   8   6        544.84        735.64        95.68 o                         
  -4   8   6        103.74          7.78        75.79 o                         
  -2   8   6         76.79        198.14        83.00 o                         
   0   8   6         70.28        -60.18       228.50 o                         
 -39   1   7          3.43        -65.83        65.83 o                         
 -37   1   7        321.14        567.03       114.72 o                         
 -35   1   7         95.54         19.95        54.51 o                         
 -33   1   7         26.02         17.24        47.65 o                         
 -31   1   7        252.85        378.19        55.75 o                         
 -29   1   7         17.77         47.20        38.69 o                         
 -27   1   7        331.54        340.19        39.12 o                         
 -25   1   7          2.69        -21.04        24.01 o                         
 -23   1   7         10.22          7.94        17.83 o                         
 -21   1   7       6958.08       7724.55       179.22 o                         
 -19   1   7      16043.68      17199.92       320.36 o                         
 -17   1   7       1505.48       1477.42        31.82 o                         
 -15   1   7      27104.50      29451.35       450.57 o                         
 -13   1   7       9886.53       9966.06       164.37 o                         
 -11   1   7      65530.72      63514.52       962.84 o                         
  -9   1   7      61256.61      57794.96       834.24 o                         
  -7   1   7      17941.05      17519.42       280.09 o                         
  -5   1   7         79.60         89.94         4.80 o                         
  -3   1   7        304.69        299.61         9.13 o                         
  -1   1   7        581.22        611.74        15.00 o                         
   1   1   7       9782.76       9589.01       167.55 o                         
   3   1   7      58657.49      56189.17      1191.15 o                         
   5   1   7        105.02        183.49        12.81 o                         
   7   1   7       4403.22       4555.16        99.53 o                         
   9   1   7       2236.20       2586.03        63.17 o                         
  11   1   7        257.28        221.16        20.30 o                         
  13   1   7        535.48        499.53        30.60 o                         
  15   1   7        243.03        188.65        27.55 o                         
  17   1   7       2148.26       2006.95        75.42 o                         
  19   1   7        509.38        467.26        42.59 o                         
  21   1   7        294.80        348.44        41.20 o                         
  23   1   7        671.96        660.30        51.91 o                         
  25   1   7        528.09        573.04        58.96 o                         
  27   1   7         22.80         81.35        48.12 o                         
  29   1   7         15.78        -30.69        52.55 o                         
 -38   2   7         23.90          8.07        90.12 o                         
 -36   2   7         20.28        -33.77        68.91 o                         
 -34   2   7        680.69        558.21        61.59 o                         
 -32   2   7          0.92        -38.97        38.97 o                         
 -30   2   7        718.44        677.22        56.50 o                         
 -28   2   7         26.20         24.68        30.91 o                         
 -26   2   7         64.41         16.20        22.05 o                         
 -24   2   7        203.96        161.86        26.34 o                         
 -22   2   7       3670.96       3985.19       101.16 o                         
 -20   2   7       1286.16       1187.48        44.27 o                         
 -18   2   7      18092.27      19878.26       368.87 o                         
 -16   2   7        782.17        862.94        22.93 o                         
 -14   2   7       3003.69       3262.75        67.48 o                         
 -12   2   7       1512.00       1476.70        40.50 o                         
 -10   2   7       2249.50       2138.20        53.10 o                         
  -8   2   7       4334.76       4285.96        87.47 o                         
  -6   2   7         96.63         89.71        11.81 o                         
  -4   2   7       3079.88       2878.79        63.24 o                         
  -2   2   7       3161.14       3403.10        65.34 o                         
   0   2   7        215.42        127.55        10.46 o                         
   2   2   7       4004.38       3783.10        75.97 o                         
   4   2   7        185.77        289.08        14.33 o                         
   6   2   7       5383.45       5201.54       105.08 o                         
   8   2   7      13101.34      13542.17       257.52 o                         
  10   2   7        857.57        753.03        36.45 o                         
  12   2   7          7.16         -7.70        15.96 o                         
  14   2   7       3831.57       3765.53        93.96 o                         
  16   2   7        240.28        249.47        30.08 o                         
  18   2   7       2506.35       2470.81        88.82 o                         
  20   2   7        558.59        531.10        44.52 o                         
  22   2   7        584.45        584.05        51.44 o                         
  24   2   7         42.52         82.50        42.79 o                         
  26   2   7        178.75        149.04        45.22 o                         
  28   2   7        729.26        668.31        62.45 o                         
 -37   3   7        312.07        381.02        68.01 o                         
 -35   3   7         46.13         60.52        52.18 o                         
 -33   3   7          5.01        -28.22        43.70 o                         
 -31   3   7        165.09        137.97        39.59 o                         
 -29   3   7          0.77        -42.93        47.06 o                         
 -27   3   7         46.85         86.89        24.76 o                         
 -25   3   7        121.42        114.25        23.27 o                         
 -23   3   7        229.49        168.57        32.96 o                         
 -21   3   7        215.81        265.01        17.46 o                         
 -19   3   7         83.28         84.21        23.66 o                         
 -17   3   7       1479.05       1500.24        52.61 o                         
 -15   3   7        905.04       1061.75        33.60 o                         
 -13   3   7        834.86        879.46        26.35 o                         
 -11   3   7       5291.72       5394.11       121.02 o                         
  -9   3   7       5974.83       6646.42       126.51 o                         
  -7   3   7        586.55        696.25        26.77 o                         
  -5   3   7       4868.33       5396.71       131.47 o                         
  -3   3   7       1463.52       1547.98        57.16 o                         
  -1   3   7       1913.99       2231.11        66.87 o                         
   1   3   7        292.77        319.98        17.76 o                         
   3   3   7       2145.90       2206.93        86.28 o                         
   5   3   7       6817.90       7086.37       182.59 o                         
   7   3   7        472.20        406.84        20.15 o                         
   9   3   7       4009.42       4219.45        97.07 o                         
  11   3   7        619.90        629.16        33.93 o                         
  13   3   7       1652.67       1783.41        55.73 o                         
  15   3   7        875.13        785.19        39.19 o                         
  17   3   7          0.20          3.33        27.16 o                         
  19   3   7        777.39        847.06        55.69 o                         
  21   3   7        523.93        512.15        48.32 o                         
  23   3   7        276.86        308.05        44.25 o                         
  25   3   7        251.15        240.41        49.29 o                         
  27   3   7          1.57          3.20        50.84 o                         
 -34   4   7          0.15        -71.14        71.14 o                         
 -32   4   7          0.02         76.34        64.14 o                         
 -30   4   7        142.40        159.46        83.22 o                         
 -28   4   7        581.59        512.17       141.99 o                         
 -26   4   7          7.64         55.70        56.89 o                         
 -24   4   7        391.14        307.55        56.13 o                         
 -22   4   7        133.96        132.66        46.55 o                         
 -20   4   7        344.26        292.74        35.94 o                         
 -18   4   7        108.77         82.79        22.01 o                         
 -16   4   7        587.62        584.08        40.84 o                         
 -14   4   7        857.71        860.69        47.42 o                         
 -12   4   7          8.47          4.43        18.78 o                         
 -10   4   7         18.78         13.76        15.05 o                         
  -8   4   7        779.14        792.58        33.41 o                         
  -6   4   7       3595.20       3390.86       186.57 o                         
  -4   4   7        405.22        457.35        35.61 o                         
  -2   4   7       1649.79       1649.97        75.37 o                         
   0   4   7       3663.28       3453.60        94.66 o                         
   2   4   7        329.58        373.07        23.14 o                         
   4   4   7        743.04        772.84        56.73 o                         
   6   4   7        865.29        909.13        43.79 o                         
   8   4   7       4727.37       4925.50       200.47 o                         
  10   4   7       2595.18       2598.80       104.47 o                         
  12   4   7       2635.26       2660.46        97.77 o                         
  14   4   7         18.09         14.99        20.89 o                         
  16   4   7       4982.73       5119.49       137.63 o                         
  18   4   7        284.42        218.28        35.60 o                         
  20   4   7         64.48         87.68        36.86 o                         
  22   4   7        251.73        231.84        44.37 o                         
  24   4   7         51.29         70.31        47.17 o                         
 -31   5   7        252.33        378.61        88.29 o                         
 -29   5   7       1948.81       1929.34       221.92 o                         
 -27   5   7          0.03        -47.22        85.10 o                         
 -25   5   7        664.66        482.66        76.69 o                         
 -23   5   7         55.44         15.97        51.52 o                         
 -21   5   7        540.01        435.73        63.85 o                         
 -19   5   7        164.20        191.68        35.83 o                         
 -17   5   7        208.33        200.31        33.95 o                         
 -15   5   7        406.16        377.50        40.57 o                         
 -13   5   7          3.60         -0.41        21.16 o                         
 -11   5   7       2774.90       2788.88        82.94 o                         
  -9   5   7        385.89        418.28        25.79 o                         
  -7   5   7        145.82        188.10        36.65 o                         
  -5   5   7         19.81         18.65        16.35 o                         
  -3   5   7         52.48         32.35        14.15 o                         
  -1   5   7         41.37         58.45        23.99 o                         
   1   5   7        568.21        645.43        37.15 o                         
   3   5   7        457.96        463.18        40.87 o                         
   5   5   7         22.76         31.74        29.53 o                         
   7   5   7         49.23         48.73        22.51 o                         
   9   5   7        944.39        864.18        50.85 o                         
  11   5   7        875.83        753.59        48.89 o                         
  13   5   7       1343.82       1248.07        80.96 o                         
  15   5   7        619.15        681.87        51.14 o                         
  17   5   7         44.98         27.64        43.91 o                         
  19   5   7          0.90        -44.49        44.49 o                         
  21   5   7         94.64         24.73        50.73 o                         
 -28   6   7        374.65        394.47        93.06 o                         
 -26   6   7         67.47         25.39        71.49 o                         
 -24   6   7          2.45          9.33        67.12 o                         
 -22   6   7          1.40        -67.66        82.82 o                         
 -20   6   7        371.26        312.10        68.37 o                         
 -18   6   7         26.07         81.15        51.71 o                         
 -16   6   7          1.36         10.57        46.62 o                         
 -14   6   7        200.92        255.21        65.07 o                         
 -12   6   7         40.87         50.16        42.93 o                         
 -10   6   7        187.47        176.65        24.81 o                         
  -8   6   7        335.98        359.37        30.67 o                         
  -6   6   7         36.30         53.74        20.30 o                         
  -4   6   7       1186.90       1273.42        50.99 o                         
  -2   6   7        336.31        360.89        27.83 o                         
   0   6   7          0.15          3.09        27.07 o                         
   2   6   7       2071.84       1809.71       122.24 o                         
   4   6   7         98.77         79.85        70.24 o                         
   6   6   7        534.26        453.55        51.40 o                         
   8   6   7         46.82         69.77        45.61 o                         
  10   6   7          3.52         -4.87        44.74 o                         
  12   6   7         23.96         57.10        53.48 o                         
  14   6   7         10.29         94.19        58.18 o                         
  16   6   7         83.89         83.05        63.98 o                         
  18   6   7        101.70         50.56        67.65 o                         
 -21   7   7         47.22        -54.94        71.72 o                         
 -19   7   7         16.66         -9.74        64.88 o                         
 -17   7   7        167.38         76.76       111.12 o                         
 -15   7   7          2.73         18.78        59.25 o                         
 -13   7   7         37.87        107.40        72.52 o                         
 -11   7   7         40.34         32.57        57.95 o                         
  -9   7   7        577.96        489.32        74.41 o                         
  -7   7   7        332.25        234.78        82.74 o                         
  -5   7   7          0.04         76.00        63.12 o                         
  -3   7   7        874.48        745.65        82.96 o                         
  -1   7   7         38.81        -31.59        67.25 o                         
   1   7   7         70.79        118.47        59.18 o                         
   3   7   7        115.15         89.60        43.58 o                         
   5   7   7          0.06         32.04        45.32 o                         
   7   7   7          0.28         24.06        50.72 o                         
   9   7   7         35.22         14.86        93.09 o                         
  11   7   7         23.25         39.29        60.41 o                         
  -8   8   7          4.76         31.34       147.09 o                         
  -6   8   7          3.68         22.30       100.71 o                         
  -4   8   7          8.91         34.31       145.49 o                         
  -2   8   7          1.61       -141.99       225.68 o                         
 -40   0   8         84.13         94.97       106.26 o                         
 -38   0   8       6673.74       7068.56       413.75 o                         
 -36   0   8      20609.59      22772.30      1224.33 o                         
 -34   0   8       2739.43       2739.22       202.17 o                         
 -32   0   8       4189.66       3732.22       237.91 o                         
 -30   0   8       7601.47       7363.83       400.59 o                         
 -28   0   8       5248.90       5571.54       310.31 o                         
 -26   0   8      10641.43      11003.90       562.33 o                         
 -24   0   8       6828.40       6238.24       331.94 o                         
 -22   0   8      22891.00      22566.22       780.95 o                         
 -20   0   8       3337.90       3175.44        88.98 o                         
 -18   0   8      35734.22      36941.98       892.62 o                         
 -16   0   8        300.08        288.45        31.38 o                         
 -14   0   8      15744.69      14715.01       321.37 o                         
 -12   0   8       5313.78       5594.96       207.23 o                         
 -10   0   8       8600.87       9256.52       203.20 o                         
  -8   0   8      48958.39      46751.66      1121.83 o                         
  -6   0   8      24079.53      22999.32       554.69 o                         
  -4   0   8      25507.48      24829.89       598.76 o                         
  -2   0   8      14909.39      14481.16       353.21 o                         
   0   0   8       9135.96       9691.33       240.02 o                         
   2   0   8      58504.88      54839.04      1318.36 o                         
   4   0   8        757.45        436.49        31.51 o                         
   6   0   8         28.54        134.39        19.74 o                         
   8   0   8      12371.33      12864.27       371.34 o                         
  10   0   8       7305.95       7528.64       226.91 o                         
  12   0   8      15508.40      16236.52       575.81 o                         
  14   0   8      11633.02      11497.69       419.23 o                         
  16   0   8         32.82         39.07        36.67 o                         
  18   0   8       2935.88       2714.28       225.68 o                         
  20   0   8        587.16        501.26        61.44 o                         
  22   0   8       6736.29       6656.17       275.51 o                         
  24   0   8       2159.10       2388.72       144.73 o                         
  26   0   8       6258.14       6469.28       281.46 o                         
  28   0   8       1220.86       1528.12       130.29 o                         
 -39   1   8        497.32        582.15        82.92 o                         
 -37   1   8       6161.50       6917.75       285.23 o                         
 -35   1   8       1733.66       1897.02       214.87 o                         
 -33   1   8       5185.69       5184.78       218.39 o                         
 -31   1   8       5126.31       4714.68       197.05 o                         
 -29   1   8       8768.93       8751.64       273.24 o                         
 -27   1   8       1960.57       2070.75       100.16 o                         
 -25   1   8      15537.62      15617.91       391.96 o                         
 -23   1   8       9460.62       9789.40       251.94 o                         
 -21   1   8       6688.84       6313.91       135.60 o                         
 -19   1   8      16881.62      17715.13       308.41 o                         
 -17   1   8       1835.42       1647.88        45.93 o                         
 -15   1   8       8250.16       8244.45       138.02 o                         
 -13   1   8         28.64         89.99         7.60 o                         
 -11   1   8      44601.88      41772.33       669.23 o                         
  -9   1   8      92658.46      86555.23      1853.79 o                         
  -7   1   8        465.45        495.22        15.80 o                         
  -5   1   8      20183.65      19802.51       303.53 o                         
  -3   1   8       8701.60       8835.12       154.73 o                         
  -1   1   8      48186.06      45373.03       863.12 o                         
   1   1   8       9475.50       9166.64       161.02 o                         
   3   1   8        955.06       1241.76        29.39 o                         
   5   1   8       3049.61       4095.97        89.81 o                         
   7   1   8       9453.68       9189.39       190.45 o                         
   9   1   8      17488.96      17425.99       352.02 o                         
  11   1   8      20439.03      21346.93       471.41 o                         
  13   1   8      12420.52      12226.96       312.54 o                         
  15   1   8      11664.24      11340.24       293.85 o                         
  17   1   8        849.66        754.91        48.62 o                         
  19   1   8         51.50         33.69        34.39 o                         
  21   1   8       1569.65       1746.24        81.68 o                         
  23   1   8       7504.28       7218.00       241.41 o                         
  25   1   8       2970.59       3100.93       120.11 o                         
  27   1   8        377.66        400.18        58.53 o                         
  29   1   8       4748.84       4971.73       175.60 o                         
 -40   2   8        921.03        844.43       145.75 o                         
 -38   2   8       1629.10       1988.31       121.46 o                         
 -36   2   8       2910.82       3141.78       140.34 o                         
 -34   2   8       3777.97       4012.03       157.05 o                         
 -32   2   8       4621.45       4897.80       275.61 o                         
 -30   2   8       1590.57       1492.37       123.44 o                         
 -28   2   8      11878.86      11714.91       301.43 o                         
 -26   2   8       2654.88       2512.75        81.52 o                         
 -24   2   8       3708.08       3656.33       107.82 o                         
 -22   2   8      15532.82      15907.40       357.24 o                         
 -20   2   8      15520.17      15661.94       317.59 o                         
 -18   2   8       1113.42        959.73        24.51 o                         
 -16   2   8      21619.26      23313.15       359.45 o                         
 -14   2   8       5488.19       5381.96       101.12 o                         
 -12   2   8       1209.52       1037.34        27.00 o                         
 -10   2   8       6117.90       6061.43       141.41 o                         
  -8   2   8      12207.68      12249.41       203.87 o                         
  -6   2   8       9288.75       9359.82       197.55 o                         
  -4   2   8      13084.34      13867.50       243.40 o                         
  -2   2   8       3106.87       3211.40        64.12 o                         
   0   2   8      10216.21      10518.16       198.39 o                         
   2   2   8       1623.91       1106.86        29.72 o                         
   4   2   8       1325.74       1715.73        41.40 o                         
   6   2   8       4094.51       3759.03        79.44 o                         
   8   2   8      21487.73      22456.78       452.06 o                         
  10   2   8       8844.92       9482.35       201.61 o                         
  12   2   8      11623.42      11378.39       240.27 o                         
  14   2   8        582.10        468.63        35.20 o                         
  16   2   8       9381.87       8881.55       236.93 o                         
  18   2   8       1689.43       1567.16        71.65 o                         
  20   2   8        447.99        566.54        47.83 o                         
  22   2   8       2554.63       2535.83       107.58 o                         
  24   2   8       2120.85       2309.12       107.12 o                         
  26   2   8       2677.02       3033.13       115.57 o                         
  28   2   8       2351.75       2593.09       114.98 o                         
 -37   3   8       1246.74       1337.24        98.91 o                         
 -35   3   8       3562.15       3569.42       149.95 o                         
 -33   3   8       2477.62       2666.02       247.98 o                         
 -31   3   8       4407.05       3889.61       681.28 o                         
 -29   3   8       1114.90       1064.37       110.35 o                         
 -27   3   8      11195.76      11342.02       376.92 o                         
 -25   3   8       1167.33       1233.78        49.31 o                         
 -23   3   8       7376.15       7735.72       234.86 o                         
 -21   3   8       7393.69       7603.13       232.94 o                         
 -19   3   8      11370.48      10908.39       515.00 o                         
 -17   3   8       2115.57       2193.51       127.48 o                         
 -15   3   8      14119.18      14764.04       235.03 o                         
 -13   3   8       1097.56        924.15        45.04 o                         
 -11   3   8       7668.78       7467.67       123.55 o                         
  -9   3   8      15768.88      15783.13       279.91 o                         
  -7   3   8       8814.85       9236.31       182.46 o                         
  -5   3   8       6899.51       7468.33       150.31 o                         
  -3   3   8        471.27        640.47        18.99 o                         
  -1   3   8      31591.00      33392.71       577.69 o                         
   1   3   8      11860.27      12649.43       268.33 o                         
   3   3   8         47.29        121.80        15.18 o                         
   5   3   8       8715.26       8608.44       158.99 o                         
   7   3   8       5742.24       5832.42       127.94 o                         
   9   3   8       9162.49       9246.62       196.23 o                         
  11   3   8        372.75        325.72        23.98 o                         
  13   3   8      16862.34      16697.36       345.36 o                         
  15   3   8       3232.77       3327.11        89.01 o                         
  17   3   8       2081.25       2098.99        78.58 o                         
  19   3   8        757.33        724.72        49.14 o                         
  21   3   8       1489.42       1459.21        86.67 o                         
  23   3   8       1971.57       2140.88        93.36 o                         
  25   3   8       1518.95       1591.67        88.91 o                         
  27   3   8       2500.44       2550.94       116.80 o                         
 -36   4   8       2655.99       2884.03       238.85 o                         
 -34   4   8       1655.67       1740.86       152.18 o                         
 -32   4   8       1216.12       1356.98       129.15 o                         
 -30   4   8       3320.44       3297.25       176.37 o                         
 -28   4   8       5060.34       4752.87       219.04 o                         
 -26   4   8       6283.66       5911.86       560.91 o                         
 -24   4   8        195.10        314.62        55.38 o                         
 -22   4   8       7353.10       7417.85       234.39 o                         
 -20   4   8       6197.64       6312.20       180.89 o                         
 -18   4   8        997.79        944.62        47.90 o                         
 -16   4   8        454.64        457.59        33.36 o                         
 -14   4   8      14123.45      14421.36       301.49 o                         
 -12   4   8       1836.37       1742.62        44.01 o                         
 -10   4   8        384.30        435.50        40.01 o                         
  -8   4   8       4501.54       4508.12        99.93 o                         
  -6   4   8       4092.01       4146.11        99.65 o                         
  -4   4   8       8286.55       8294.47       168.41 o                         
  -2   4   8       2265.86       2100.29        52.39 o                         
   0   4   8        313.41        287.46        27.28 o                         
   2   4   8       1314.69       1186.87        48.50 o                         
   4   4   8       3925.09       4012.05       120.88 o                         
   6   4   8       3282.54       3285.42       103.00 o                         
   8   4   8       3974.40       4310.43       186.59 o                         
  10   4   8         33.87         59.21        26.99 o                         
  12   4   8      11419.90      11321.36       266.84 o                         
  14   4   8       1013.71        913.14        44.24 o                         
  16   4   8       3331.10       3246.22       100.88 o                         
  18   4   8       2435.18       2597.69       102.55 o                         
  20   4   8       2303.44       2381.42       110.44 o                         
  22   4   8        468.40        600.62        54.90 o                         
  24   4   8        179.17        158.77        61.93 o                         
 -33   5   8       2996.44       3112.54       245.43 o                         
 -31   5   8       1689.29       1692.66       154.22 o                         
 -29   5   8       2203.46       2187.27       239.32 o                         
 -27   5   8        972.03        846.85        87.99 o                         
 -25   5   8       1542.79       1644.58       122.88 o                         
 -23   5   8       2315.17       2370.10       140.88 o                         
 -21   5   8       6195.01       6026.89       293.28 o                         
 -19   5   8       6747.03       6291.11       196.40 o                         
 -17   5   8        111.94        142.85        27.56 o                         
 -15   5   8       9659.00       9682.07       232.98 o                         
 -13   5   8       1572.51       1526.32        74.30 o                         
 -11   5   8       1532.92       1628.56       110.67 o                         
  -9   5   8       4787.94       4896.76       151.78 o                         
  -7   5   8       1956.41       1982.74        84.77 o                         
  -5   5   8       1778.62       1697.68       107.33 o                         
  -3   5   8       4251.67       4631.06       153.91 o                         
  -1   5   8       3559.95       3362.03       103.52 o                         
   1   5   8       2348.96       2460.71        80.35 o                         
   3   5   8       4256.44       4383.48       128.83 o                         
   5   5   8       6534.68       6882.64       190.50 o                         
   7   5   8       5062.76       4933.07       146.40 o                         
   9   5   8       2062.13       2054.33        79.94 o                         
  11   5   8       1484.25       1572.03        72.47 o                         
  13   5   8        782.57        771.70        55.98 o                         
  15   5   8       1753.80       1866.85        89.57 o                         
  17   5   8       2090.05       1832.18        95.64 o                         
  19   5   8       3657.74       3437.68       132.69 o                         
  21   5   8        512.81        548.15        64.85 o                         
 -28   6   8       1778.61       1746.94       289.16 o                         
 -26   6   8       1216.35       1272.51       177.72 o                         
 -24   6   8       1321.71       1533.65       125.42 o                         
 -22   6   8        820.20        739.81       167.85 o                         
 -20   6   8        848.75        768.93        76.38 o                         
 -18   6   8       2746.84       2632.29       139.06 o                         
 -16   6   8       2433.90       2228.04       188.48 o                         
 -14   6   8       1284.45       1304.13        98.03 o                         
 -12   6   8       1058.46       1157.30        68.00 o                         
 -10   6   8       1079.69       1107.89       145.36 o                         
  -8   6   8       1173.69       1154.97        68.90 o                         
  -6   6   8       5103.63       4927.33       223.15 o                         
  -4   6   8        788.27        803.08       147.26 o                         
  -2   6   8        413.07        390.53        39.52 o                         
   0   6   8         52.46         62.64        31.78 o                         
   2   6   8       2531.57       2463.05       129.21 o                         
   4   6   8       1400.01       1404.01        62.28 o                         
   6   6   8       2607.42       2663.77       119.48 o                         
   8   6   8       2510.41       2444.49       234.40 o                         
  10   6   8        278.22        296.67        55.05 o                         
  12   6   8        339.76        380.96        74.12 o                         
  14   6   8        428.74        401.46       104.16 o                         
  16   6   8       2070.48       2281.54       157.15 o                         
 -21   7   8        206.88        231.32        89.33 o                         
 -19   7   8        749.55        671.09        84.99 o                         
 -17   7   8       1873.94       1694.91       121.39 o                         
 -15   7   8       1103.92       1026.33        92.52 o                         
 -13   7   8       1306.30       1632.02       123.19 o                         
 -11   7   8       1536.43       1573.67       119.76 o                         
  -9   7   8       1072.78       1214.81       107.92 o                         
  -7   7   8        702.17        509.38       197.94 o                         
  -5   7   8       3456.87       3320.74       170.50 o                         
  -3   7   8         80.28         35.69        68.24 o                         
  -1   7   8        794.59        890.44       104.16 o                         
   1   7   8       2589.60       2940.92       288.69 o                         
   3   7   8       3057.80       2644.58       184.69 o                         
   5   7   8       2604.12       2609.57       126.62 o                         
   7   7   8       1422.55       1616.90       207.82 o                         
   9   7   8        879.88        976.82       132.27 o                         
  11   7   8        272.26        235.36        69.50 o                         
 -41   1   9        297.04        628.39       172.55 o                         
 -39   1   9        247.38        184.78        70.06 o                         
 -37   1   9        786.28        810.09        84.25 o                         
 -35   1   9        709.82        630.97       102.50 o                         
 -33   1   9        229.73        208.09        73.82 o                         
 -31   1   9       1991.18       1912.55       105.93 o                         
 -29   1   9        171.56        129.27        34.81 o                         
 -27   1   9       3042.11       2888.10       110.17 o                         
 -25   1   9       1698.71       1581.02        62.21 o                         
 -23   1   9       3146.59       3325.53        97.63 o                         
 -21   1   9         65.61         77.58        11.84 o                         
 -19   1   9       1567.48       1667.33        34.27 o                         
 -17   1   9       3533.61       3184.28        58.16 o                         
 -15   1   9        861.07       1017.89        24.23 o                         
 -13   1   9         88.48         85.83         7.92 o                         
 -11   1   9      27351.96      27693.89       445.98 o                         
  -9   1   9      34451.31      33611.90       512.36 o                         
  -7   1   9      15312.06      15144.71       252.28 o                         
  -5   1   9       2122.28       2082.07        38.70 o                         
  -3   1   9       9374.68       9656.70       159.81 o                         
  -1   1   9        110.03        107.21         8.40 o                         
   1   1   9       1877.59       1882.25        39.43 o                         
   3   1   9          0.08         11.74        14.50 o                         
   5   1   9          4.36          0.24        10.36 o                         
   7   1   9       2814.83       2827.00        67.79 o                         
   9   1   9      11227.98      11686.77       264.66 o                         
  11   1   9       5203.48       5389.01       132.53 o                         
  13   1   9       1111.22        992.35        61.57 o                         
  15   1   9       1069.97       1070.27        56.45 o                         
  17   1   9        169.54        161.43        32.72 o                         
  19   1   9       1077.09        936.82        57.93 o                         
  21   1   9       1543.44       1464.80        77.62 o                         
  23   1   9        221.89        208.32        48.49 o                         
  25   1   9        656.42        635.81        62.34 o                         
  27   1   9          0.34          1.22        51.79 o                         
 -40   2   9          9.51        -51.33        69.37 o                         
 -38   2   9        122.51        173.62        58.70 o                         
 -36   2   9         95.65        143.66        50.71 o                         
 -34   2   9        222.33        158.20        47.84 o                         
 -32   2   9        341.55        294.42        45.40 o                         
 -30   2   9        230.79        269.31        39.70 o                         
 -28   2   9        376.71        349.35        31.52 o                         
 -26   2   9        632.89        633.72        39.63 o                         
 -24   2   9       2212.68       2224.50        66.98 o                         
 -22   2   9         65.87         37.27        13.46 o                         
 -20   2   9        855.52        907.79        40.53 o                         
 -18   2   9       4171.84       4562.91        86.19 o                         
 -16   2   9        624.22        597.82        20.79 o                         
 -14   2   9       4317.52       4766.35        82.97 o                         
 -12   2   9         91.45        146.30        11.96 o                         
 -10   2   9       4065.75       4005.84        85.72 o                         
  -8   2   9        882.88       1013.38        32.73 o                         
  -6   2   9       6541.57       7309.38       125.33 o                         
  -4   2   9          9.17         16.59         6.66 o                         
  -2   2   9        108.10         72.55         8.60 o                         
   0   2   9      13620.83      13641.72       224.16 o                         
   2   2   9       2455.95       2121.88        45.97 o                         
   4   2   9       3462.59       3368.08        86.23 o                         
   6   2   9         36.91          9.68        11.71 o                         
   8   2   9       8309.66       8676.94       184.94 o                         
  10   2   9       5397.19       5474.88       124.56 o                         
  12   2   9        412.23        524.30        30.56 o                         
  14   2   9         13.29         67.13        27.28 o                         
  16   2   9       3926.43       3642.03       125.55 o                         
  18   2   9         12.70        -16.37        32.10 o                         
  20   2   9       1725.13       1695.88        84.97 o                         
  22   2   9         17.66        -46.92        46.92 o                         
  24   2   9        151.98         79.63        49.19 o                         
  26   2   9        308.95        391.06        56.49 o                         
 -37   3   9          0.59        -42.08        80.93 o                         
 -35   3   9         21.17         19.62        45.39 o                         
 -33   3   9        118.61         44.43        52.03 o                         
 -31   3   9       2282.39       2050.75        98.49 o                         
 -29   3   9        139.58        138.49        27.34 o                         
 -27   3   9        115.75         78.60        21.48 o                         
 -25   3   9        495.98        466.29        31.00 o                         
 -23   3   9         39.45         11.13        26.92 o                         
 -21   3   9        294.78        282.53        32.46 o                         
 -19   3   9        191.97        245.26        49.13 o                         
 -17   3   9         33.72         37.16        11.48 o                         
 -15   3   9         24.47         36.68         9.90 o                         
 -13   3   9         24.27         61.54         8.78 o                         
 -11   3   9       1967.80       2212.53        59.62 o                         
  -9   3   9       5686.71       6050.36       117.29 o                         
  -7   3   9        954.53       1162.76        70.93 o                         
  -5   3   9       7746.14       8560.59       170.18 o                         
  -3   3   9         94.67        145.47        13.27 o                         
  -1   3   9         86.16         96.80        11.20 o                         
   1   3   9        109.19        155.33        15.29 o                         
   3   3   9        458.26        468.78        26.25 o                         
   5   3   9         14.83         24.55         8.89 o                         
   7   3   9       8521.81       8870.61       187.82 o                         
   9   3   9          8.90        103.34        17.16 o                         
  11   3   9         43.62         24.80        18.49 o                         
  13   3   9        768.59        809.40        40.20 o                         
  15   3   9       2625.06       2578.41        86.36 o                         
  17   3   9         66.35        126.27        33.78 o                         
  19   3   9        381.57        387.89        44.62 o                         
  21   3   9       1103.85       1125.46        64.56 o                         
  23   3   9        183.37        196.79        46.99 o                         
  25   3   9         15.25         18.59        57.34 o                         
 -36   4   9         12.19         14.11        96.86 o                         
 -34   4   9          3.85        -19.91        91.21 o                         
 -32   4   9        209.37        119.69        65.69 o                         
 -30   4   9        490.70        496.57        76.99 o                         
 -28   4   9        586.10        547.87        72.36 o                         
 -26   4   9        111.99         86.27        48.83 o                         
 -24   4   9        351.59        397.48        81.81 o                         
 -22   4   9       1714.44       1487.93        74.62 o                         
 -20   4   9          6.72         16.18        25.00 o                         
 -18   4   9       2017.39       1935.29        74.12 o                         
 -16   4   9        441.36        527.74        31.33 o                         
 -14   4   9        108.43         98.50        19.06 o                         
 -12   4   9       1484.76       1535.91        52.75 o                         
 -10   4   9         51.65        101.15        19.95 o                         
  -8   4   9        806.22        667.00        88.17 o                         
  -6   4   9       1346.72       1424.68        47.63 o                         
  -4   4   9        436.37        464.71        30.38 o                         
  -2   4   9       5470.67       5735.76       178.04 o                         
   0   4   9        443.43        426.14        29.15 o                         
   2   4   9        820.75        720.51        49.74 o                         
   4   4   9        142.18         82.12        21.42 o                         
   6   4   9       1853.46       1935.74        72.86 o                         
   8   4   9          0.10         28.93        24.69 o                         
  10   4   9       5243.04       5061.39       152.28 o                         
  12   4   9       1045.30        943.69        64.18 o                         
  14   4   9       2954.07       2797.00        89.36 o                         
  16   4   9       1077.93        983.80        85.03 o                         
  18   4   9         63.25         87.17        39.75 o                         
  20   4   9          8.10        -40.35        40.35 o                         
  22   4   9        187.23        198.07        49.62 o                         
 -33   5   9        125.44         63.94        92.15 o                         
 -31   5   9          3.73         99.89        74.50 o                         
 -29   5   9       2665.21       2766.60       465.00 o                         
 -27   5   9        461.16        381.44        71.91 o                         
 -25   5   9       2119.55       2113.95       370.97 o                         
 -23   5   9        208.77        209.40        57.08 o                         
 -21   5   9       3227.77       3171.30       112.75 o                         
 -19   5   9         93.61        380.76        87.95 o                         
 -17   5   9        188.51        229.24        45.74 o                         
 -15   5   9         22.66         15.38        42.75 o                         
 -13   5   9       2246.79       2135.50       161.38 o                         
 -11   5   9        361.08        370.58        32.01 o                         
  -9   5   9        313.80        286.15        31.62 o                         
  -7   5   9        322.60        321.12        30.13 o                         
  -5   5   9        363.50        266.13        39.40 o                         
  -3   5   9        564.83        522.54        29.92 o                         
  -1   5   9        139.50        155.56        20.44 o                         
   1   5   9        147.60        115.27        21.11 o                         
   3   5   9        129.11        134.88        35.31 o                         
   5   5   9         22.45         22.71        24.28 o                         
   7   5   9       1481.87       1507.26       120.53 o                         
   9   5   9        595.50        730.60        89.72 o                         
  11   5   9         15.50         46.63        34.97 o                         
  13   5   9        116.17        178.71        40.16 o                         
  15   5   9        366.84        312.51        59.04 o                         
  17   5   9          2.13          5.02        49.82 o                         
  19   5   9         11.56         92.06        51.48 o                         
 -28   6   9       1338.47       1337.67       133.76 o                         
 -26   6   9         17.47          6.98        70.57 o                         
 -24   6   9        279.31        263.98       102.97 o                         
 -22   6   9         52.37         -7.96        61.22 o                         
 -20   6   9         18.77         30.86        49.84 o                         
 -18   6   9        435.40        410.68        62.12 o                         
 -16   6   9        331.21        315.53        62.82 o                         
 -14   6   9        181.85        189.18        55.86 o                         
 -12   6   9          2.38         38.67        47.26 o                         
 -10   6   9        730.66        727.86        48.18 o                         
  -8   6   9        166.99        181.20        30.54 o                         
  -6   6   9          0.11          2.27        21.12 o                         
  -4   6   9        983.57       1040.28       107.21 o                         
  -2   6   9        504.12        503.78        49.61 o                         
   0   6   9        570.81        617.46        55.78 o                         
   2   6   9        604.86        561.49        59.55 o                         
   4   6   9        580.21        674.71        46.75 o                         
   6   6   9         12.11         27.59        76.83 o                         
   8   6   9       1326.95       1224.24        86.52 o                         
  10   6   9        649.60        545.82        68.87 o                         
  12   6   9         19.25         11.10        93.71 o                         
  14   6   9        526.92        628.79       142.67 o                         
  16   6   9        274.33        206.89        71.92 o                         
 -21   7   9          1.57        -40.71        66.27 o                         
 -19   7   9        135.65        101.57        67.54 o                         
 -17   7   9         22.21          2.70        60.76 o                         
 -15   7   9         10.27         -8.16       109.79 o                         
 -13   7   9        111.94         98.80        63.25 o                         
 -11   7   9         24.29         94.53        70.37 o                         
  -9   7   9       1753.94       1564.95       120.62 o                         
  -7   7   9         78.74         25.67       207.82 o                         
  -5   7   9         81.74        -19.87        69.11 o                         
  -3   7   9          6.50         55.19        71.99 o                         
  -1   7   9        372.20        306.04        84.37 o                         
   1   7   9        107.91        149.10        80.13 o                         
   3   7   9        196.86        184.45        82.30 o                         
   5   7   9         46.04         40.74       121.56 o                         
   7   7   9        150.59         78.16        74.75 o                         
   9   7   9         13.34          2.21        62.05 o                         
 -40   0  10       5059.27       5278.15       336.64 o                         
 -38   0  10        125.27        173.02        90.27 o                         
 -36   0  10       1848.54       1771.61       163.62 o                         
 -34   0  10      37598.52      36574.51      2389.41 o                         
 -32   0  10        782.65        809.60       129.77 o                         
 -30   0  10       5332.81       4736.79       597.12 o                         
 -28   0  10        815.30       1277.62       209.70 o                         
 -26   0  10       3749.29       3809.29       159.43 o                         
 -24   0  10        232.86        189.24        40.06 o                         
 -22   0  10       2890.09       2724.39        80.62 o                         
 -20   0  10       7617.52       7738.19       176.53 o                         
 -18   0  10        463.30        405.29        24.36 o                         
 -16   0  10        776.34       1456.34        57.48 o                         
 -14   0  10       1147.28       1477.92        39.09 o                         
 -12   0  10       9425.43       9173.04       202.86 o                         
 -10   0  10      59968.92      53816.48      1155.38 o                         
  -8   0  10        102.63        161.37        11.88 o                         
  -6   0  10       3797.58       4003.01       103.67 o                         
  -4   0  10        592.52        592.29        24.71 o                         
  -2   0  10      13751.65      13904.26       394.33 o                         
   0   0  10      94819.39      89378.20      3221.63 o                         
   2   0  10       4570.30       5131.13       135.52 o                         
   4   0  10       4501.22       4187.66       131.56 o                         
   6   0  10      24562.75      24890.08       703.06 o                         
   8   0  10      36920.39      36266.98      1019.22 o                         
  10   0  10       6819.34       7326.04       276.27 o                         
  12   0  10      30347.97      29519.68      1027.64 o                         
  14   0  10      17261.54      16518.85       592.10 o                         
  16   0  10       9846.66       9231.58       350.37 o                         
  18   0  10         21.98         58.88        45.54 o                         
  20   0  10       1269.20       1312.47       107.04 o                         
  22   0  10       1748.58       1609.00       117.13 o                         
  24   0  10       1969.14       1985.24       144.48 o                         
  26   0  10       2276.91       2497.30       268.47 o                         
 -41   1  10        310.97        357.38        80.02 o                         
 -39   1  10       2733.27       2929.17       234.15 o                         
 -37   1  10        602.95        679.68        77.44 o                         
 -35   1  10       8510.81       8058.16       314.13 o                         
 -33   1  10       3610.20       3504.27       159.48 o                         
 -31   1  10        212.64        164.01        39.91 o                         
 -29   1  10         40.72         33.89        31.49 o                         
 -27   1  10      10731.42      11046.20       330.35 o                         
 -25   1  10        662.40        687.91        40.62 o                         
 -23   1  10       2224.64       2208.43        53.55 o                         
 -21   1  10       9743.49       9921.76       167.08 o                         
 -19   1  10       9533.20       9365.83       167.16 o                         
 -17   1  10      13034.20      11859.94       196.46 o                         
 -15   1  10      12518.13      15358.04       238.60 o                         
 -13   1  10       8843.23       8342.17       147.01 o                         
 -11   1  10         40.42         90.03         7.37 o                         
  -9   1  10        113.49        202.04        11.48 o                         
  -7   1  10      36382.87      35946.96       576.99 o                         
  -5   1  10      46448.27      45201.00       724.63 o                         
  -3   1  10      55809.45      53421.06       855.86 o                         
  -1   1  10      13766.20      14954.63       259.64 o                         
   1   1  10      48402.89      49020.37       834.81 o                         
   3   1  10      11192.95      11112.83       196.80 o                         
   5   1  10       7914.43       7646.58       160.89 o                         
   7   1  10       3902.60       3943.88       110.33 o                         
   9   1  10       4789.50       5047.88       124.35 o                         
  11   1  10      22647.04      22191.36       550.57 o                         
  13   1  10      13116.01      12428.41       320.41 o                         
  15   1  10      11697.16      11133.12       292.32 o                         
  17   1  10       1035.43       1259.08        67.30 o                         
  19   1  10       4284.55       4521.29       143.61 o                         
  21   1  10       2018.84       1986.39        95.52 o                         
  23   1  10       1194.68       1293.53        77.16 o                         
  25   1  10       2006.47       2038.51       106.61 o                         
  27   1  10       6316.66       7402.92       228.31 o                         
 -40   2  10       1031.50        910.86        99.68 o                         
 -38   2  10       2869.40       2754.44       133.35 o                         
 -36   2  10       2147.85       2167.79       108.33 o                         
 -34   2  10       2826.11       2692.08       117.86 o                         
 -32   2  10       2083.56       2110.84        96.90 o                         
 -30   2  10       4053.61       4212.10       168.93 o                         
 -28   2  10       2296.53       1991.38        72.75 o                         
 -26   2  10       2438.31       2461.97        88.19 o                         
 -24   2  10       6486.70       6121.59       167.12 o                         
 -22   2  10        243.89        226.33        14.95 o                         
 -20   2  10       1052.79        973.36        29.04 o                         
 -18   2  10        938.14        783.94        19.98 o                         
 -16   2  10       4498.09       4300.95       125.22 o                         
 -14   2  10         41.93         43.64         7.90 o                         
 -12   2  10       5611.38       5521.80        97.16 o                         
 -10   2  10         48.26        122.55         8.88 o                         
  -8   2  10      18918.30      19293.00       356.79 o                         
  -6   2  10       1518.65       1457.03        32.74 o                         
  -4   2  10        413.32        343.60        20.21 o                         
  -2   2  10      14245.09      14584.88       295.31 o                         
   0   2  10      29703.44      29960.81       485.14 o                         
   2   2  10      12215.32      12518.86       208.95 o                         
   4   2  10       7392.03       7146.48       141.32 o                         
   6   2  10        624.50        770.94        34.87 o                         
   8   2  10      18663.59      18863.66       383.73 o                         
  10   2  10      52396.45      51131.20      1013.80 o                         
  12   2  10       4037.14       3846.64       107.90 o                         
  14   2  10      19244.96      19533.38       490.72 o                         
  16   2  10       1139.16       1334.56        66.76 o                         
  18   2  10       3049.03       3075.72       107.17 o                         
  20   2  10        427.27        443.70        53.64 o                         
  22   2  10       1473.28       1550.54        82.79 o                         
  24   2  10       2514.91       2582.20       106.81 o                         
  26   2  10       3046.85       3480.84       142.71 o                         
 -39   3  10        348.76        378.02       120.36 o                         
 -37   3  10       4851.36       5375.00       337.58 o                         
 -35   3  10       1817.37       1897.29       144.66 o                         
 -33   3  10        591.39        585.25        53.77 o                         
 -31   3  10        576.10        597.40        54.46 o                         
 -29   3  10       4597.63       4237.44       122.70 o                         
 -27   3  10         32.33         20.50        18.56 o                         
 -25   3  10       1128.42       1082.43        60.97 o                         
 -23   3  10       2507.94       2481.04        93.02 o                         
 -21   3  10       2100.35       1932.99        66.64 o                         
 -19   3  10       5054.14       4748.98       102.00 o                         
 -17   3  10        709.35        584.79        24.38 o                         
 -15   3  10       2504.94       2286.66        48.85 o                         
 -13   3  10       8009.13       8040.91       133.04 o                         
 -11   3  10         47.91        136.70        14.42 o                         
  -9   3  10       4094.13       4158.85        92.22 o                         
  -7   3  10      21826.34      22652.24       425.50 o                         
  -5   3  10      12441.10      11825.14       226.04 o                         
  -3   3  10      37508.25      39836.79       646.60 o                         
  -1   3  10        695.32        585.57        23.22 o                         
   1   3  10       5072.74       5189.18       120.19 o                         
   3   3  10      18162.79      18319.58       459.72 o                         
   5   3  10      11111.68      11140.79       230.36 o                         
   7   3  10       1637.24       1637.29        55.75 o                         
   9   3  10      13537.38      13194.87       303.58 o                         
  11   3  10      22501.08      22096.16       450.27 o                         
  13   3  10         63.38         92.65        29.16 o                         
  15   3  10       5707.61       5759.21       153.38 o                         
  17   3  10       6693.39       7092.59       188.97 o                         
  19   3  10       2382.09       2554.06       109.01 o                         
  21   3  10        920.06       1016.39        63.00 o                         
  23   3  10        468.56        518.28        57.80 o                         
  25   3  10       3751.45       3891.77       243.36 o                         
 -36   4  10       1892.81       1932.41       196.53 o                         
 -34   4  10       1274.87       1542.11       315.49 o                         
 -32   4  10         46.36         47.92        58.30 o                         
 -30   4  10       2788.52       2705.42       253.42 o                         
 -28   4  10       1174.57       1086.49        98.90 o                         
 -26   4  10         29.04          1.14        83.22 o                         
 -24   4  10        624.97        691.68        96.86 o                         
 -22   4  10       6548.89       6534.69       186.90 o                         
 -20   4  10        756.44        767.42        56.24 o                         
 -18   4  10       1817.36       1785.15       114.20 o                         
 -16   4  10        745.46        679.81        33.34 o                         
 -14   4  10        154.08        153.82        20.22 o                         
 -12   4  10        709.87        661.60        35.80 o                         
 -10   4  10       5350.74       4955.51       118.79 o                         
  -8   4  10        102.33        104.82        20.55 o                         
  -6   4  10       8142.46       8711.98       294.58 o                         
  -4   4  10       1791.64       1711.02        44.66 o                         
  -2   4  10      12373.62      12508.00       285.56 o                         
   0   4  10       4518.79       4135.25       119.99 o                         
   2   4  10       3819.44       3568.10       111.54 o                         
   4   4  10       6439.59       6367.72       176.02 o                         
   6   4  10       7051.05       7048.23       197.29 o                         
   8   4  10       5493.36       5280.80       157.39 o                         
  10   4  10       9370.09       9613.45       329.27 o                         
  12   4  10        956.65       1008.07        49.93 o                         
  14   4  10       3823.71       4112.79       124.73 o                         
  16   4  10       3156.94       3064.18       101.21 o                         
  18   4  10       5546.48       5644.99       188.53 o                         
  20   4  10        473.41        403.54        50.27 o                         
  22   4  10       1200.26       1460.32        94.30 o                         
 -33   5  10         71.36         25.39        85.57 o                         
 -31   5  10        913.21       1049.91       109.42 o                         
 -29   5  10       4405.48       4278.54       212.83 o                         
 -27   5  10       2277.64       2301.23       429.27 o                         
 -25   5  10        202.68        144.84        76.17 o                         
 -23   5  10         94.82         24.01        64.88 o                         
 -21   5  10        721.50        898.15        59.99 o                         
 -19   5  10        370.60        377.80        41.87 o                         
 -17   5  10       9555.29       8852.14       261.41 o                         
 -15   5  10         64.82         64.39        25.06 o                         
 -13   5  10       3251.25       3242.25        98.61 o                         
 -11   5  10       4765.60       4477.99       170.77 o                         
  -9   5  10       2575.40       2485.77        97.66 o                         
  -7   5  10       3913.04       3729.01       113.46 o                         
  -5   5  10       8083.64       7677.19       183.85 o                         
  -3   5  10       4130.48       4023.96       123.92 o                         
  -1   5  10        284.09        357.13        36.05 o                         
   1   5  10       6780.50       6463.55       181.31 o                         
   3   5  10       2077.52       2043.12        77.13 o                         
   5   5  10       8931.80       9193.57       249.43 o                         
   7   5  10       5762.59       6060.76       175.43 o                         
   9   5  10       4819.60       4508.91       153.53 o                         
  11   5  10       3861.48       3912.09       132.54 o                         
  13   5  10       2674.18       2548.20       106.47 o                         
  15   5  10       1069.00       1188.97        78.25 o                         
  17   5  10       2190.30       2147.69       108.14 o                         
  19   5  10       1560.40       1706.39       118.22 o                         
 -28   6  10       1392.18       1478.84       137.07 o                         
 -26   6  10       1052.13        941.97       110.96 o                         
 -24   6  10        339.10        398.33        77.66 o                         
 -22   6  10        159.99        329.14        63.13 o                         
 -20   6  10        594.89        487.47        66.18 o                         
 -18   6  10         89.67         86.55        49.94 o                         
 -16   6  10       1659.38       1835.82       117.76 o                         
 -14   6  10       1118.98       1171.35       105.07 o                         
 -12   6  10        610.17        713.63        73.62 o                         
 -10   6  10         87.38        122.67        53.82 o                         
  -8   6  10        955.79       1178.76        98.07 o                         
  -6   6  10       1470.73       1413.63        58.02 o                         
  -4   6  10       3235.94       3335.52       117.40 o                         
  -2   6  10       1294.61       1227.34        57.32 o                         
   0   6  10       4140.33       3846.14       119.30 o                         
   2   6  10       1249.81       1241.46        60.01 o                         
   4   6  10       4797.46       4621.12       141.60 o                         
   6   6  10       1882.95       1782.45        80.62 o                         
   8   6  10       2742.43       2805.93       175.55 o                         
  10   6  10       1539.25       1547.18       105.06 o                         
  12   6  10        945.96       1040.05       211.58 o                         
  14   6  10        498.65        609.70        82.62 o                         
 -21   7  10         98.28        204.32        72.15 o                         
 -19   7  10        673.13        600.07        91.57 o                         
 -17   7  10        430.20        416.55        87.10 o                         
 -15   7  10       1064.72       1090.59       103.33 o                         
 -13   7  10       2956.82       2620.25       165.13 o                         
 -11   7  10        982.92       1298.54       112.67 o                         
  -9   7  10       1621.24       1587.14       187.47 o                         
  -7   7  10       2306.51       2315.31       165.84 o                         
  -5   7  10        537.23        528.07        90.69 o                         
  -3   7  10       1480.02       1686.28       146.38 o                         
  -1   7  10        726.45        618.41       196.53 o                         
   1   7  10        829.31       1005.61       133.80 o                         
   3   7  10       3052.78       2959.92       206.42 o                         
   5   7  10       4346.82       3982.98       422.68 o                         
   7   7  10       3055.80       3556.38       274.58 o                         
 -41   1  11         15.56        -18.92        68.91 o                         
 -39   1  11         16.95        -20.78        53.72 o                         
 -37   1  11        161.91        140.60        63.94 o                         
 -35   1  11        118.98         63.05        52.66 o                         
 -33   1  11         16.70         63.94        42.54 o                         
 -31   1  11       1563.22       1536.44        80.96 o                         
 -29   1  11       3451.09       3725.72       156.91 o                         
 -27   1  11       4909.08       4735.03       119.72 o                         
 -25   1  11        778.44        835.93        32.13 o                         
 -23   1  11       3276.90       3449.03        69.82 o                         
 -21   1  11         43.74         32.55        10.81 o                         
 -19   1  11       1057.03       1210.57        30.01 o                         
 -17   1  11       3295.32       3452.54        63.26 o                         
 -15   1  11       8887.73       9158.12       145.17 o                         
 -13   1  11       1180.02       1043.70        23.06 o                         
 -11   1  11       5008.40       5558.60        90.44 o                         
  -9   1  11       1304.85       1322.91        28.90 o                         
  -7   1  11        698.26        688.40        18.07 o                         
  -5   1  11       2996.48       3181.79        59.98 o                         
  -3   1  11        753.15        600.53        19.07 o                         
  -1   1  11         51.61         54.70         9.27 o                         
   1   1  11       2594.22       2727.62        55.43 o                         
   3   1  11        149.08        177.93        13.82 o                         
   5   1  11        261.18        254.63        19.08 o                         
   7   1  11        483.11        481.51        28.29 o                         
   9   1  11        254.13        302.66        25.55 o                         
  11   1  11        864.03        847.49        46.59 o                         
  13   1  11        140.62        135.44        30.79 o                         
  15   1  11       2608.53       2423.27        90.41 o                         
  17   1  11          6.33          6.06        34.06 o                         
  19   1  11        333.38        303.43        47.65 o                         
  21   1  11        280.99        304.78        49.54 o                         
  23   1  11         15.27        -17.67        46.79 o                         
  25   1  11         34.95         62.30        55.05 o                         
 -40   2  11        203.68        301.96        72.97 o                         
 -38   2  11         79.85        102.63        61.45 o                         
 -36   2  11        650.05        618.67        59.94 o                         
 -34   2  11          0.12         16.81        59.24 o                         
 -32   2  11       1918.00       1562.34        79.97 o                         
 -30   2  11       1646.64       1624.58        86.80 o                         
 -28   2  11       1336.43       1175.12        65.69 o                         
 -26   2  11       3034.81       2870.49        94.73 o                         
 -24   2  11        590.25        574.47        28.90 o                         
 -22   2  11          0.14         20.15        12.28 o                         
 -20   2  11        919.17        964.78        29.07 o                         
 -18   2  11      12912.82      13619.73       204.09 o                         
 -16   2  11        854.06        765.55        24.43 o                         
 -14   2  11        774.15        708.31        26.30 o                         
 -12   2  11        227.89        178.63        17.72 o                         
 -10   2  11         27.02          7.59         8.07 o                         
  -8   2  11      19304.79      20647.15       385.18 o                         
  -6   2  11       4040.20       4464.82       107.23 o                         
  -4   2  11       3615.93       3873.32        82.32 o                         
  -2   2  11       3802.65       4286.19        92.69 o                         
   0   2  11        398.63        323.80        13.95 o                         
   2   2  11       3452.90       3624.73        68.28 o                         
   4   2  11        374.16        289.78        22.29 o                         
   6   2  11        152.44        183.74        18.64 o                         
   8   2  11       5868.58       5809.51       130.66 o                         
  10   2  11       3537.42       3376.77        86.35 o                         
  12   2  11       2036.20       1949.98        70.70 o                         
  14   2  11       2834.21       2774.51        91.09 o                         
  16   2  11       1701.87       1636.87        78.24 o                         
  18   2  11          4.18          0.68        41.87 o                         
  20   2  11          4.92         27.61        38.97 o                         
  22   2  11         15.41         -5.74        42.38 o                         
  24   2  11        447.62        522.49        60.81 o                         
 -39   3  11        401.92        448.54       126.95 o                         
 -37   3  11        172.20         52.66        79.93 o                         
 -35   3  11        117.69        125.02        42.86 o                         
 -33   3  11       2079.95       1895.45        91.13 o                         
 -31   3  11        936.88        896.70        88.72 o                         
 -29   3  11        111.10         86.02        27.28 o                         
 -27   3  11         95.04         69.02        15.71 o                         
 -25   3  11        208.95        137.39       122.24 o                         
 -23   3  11         17.54        -15.20        22.83 o                         
 -21   3  11        261.69        280.68        21.76 o                         
 -19   3  11        226.59        232.06        17.99 o                         
 -17   3  11       1204.74       1288.94        36.76 o                         
 -15   3  11        316.58        317.62        17.71 o                         
 -13   3  11       7941.39       8609.65       148.51 o                         
 -11   3  11       5493.95       5859.61       105.50 o                         
  -9   3  11         33.06         68.31         8.07 o                         
  -7   3  11        411.59        575.67        19.21 o                         
  -5   3  11         12.16         -1.51         9.75 o                         
  -3   3  11       1219.03       1519.35        38.43 o                         
  -1   3  11        542.94        518.72        25.13 o                         
   1   3  11       9800.78      10472.99       224.87 o                         
   3   3  11        647.09        641.48        44.74 o                         
   5   3  11        764.95        824.41        41.39 o                         
   7   3  11       2737.78       2911.95        73.60 o                         
   9   3  11       1628.85       1519.46        50.30 o                         
  11   3  11       8435.04       8499.21       186.81 o                         
  13   3  11        540.72        515.38        34.04 o                         
  15   3  11       2693.65       2445.51        87.54 o                         
  17   3  11       3537.62       3331.21       108.46 o                         
  19   3  11        479.39        356.54        50.17 o                         
  21   3  11         20.24         19.16        44.16 o                         
  23   3  11        262.01        279.35        55.56 o                         
 -36   4  11          0.18        182.43        98.74 o                         
 -34   4  11       1708.22       1592.94       167.38 o                         
 -32   4  11        864.98        838.60       192.30 o                         
 -30   4  11        169.91        179.97        59.37 o                         
 -28   4  11        459.18        405.78        62.90 o                         
 -26   4  11       1557.08       1538.09       105.71 o                         
 -24   4  11       7346.54       6925.37       227.47 o                         
 -22   4  11        144.11        139.53        49.00 o                         
 -20   4  11       9541.47       9023.16       520.71 o                         
 -18   4  11        796.72        805.12        43.97 o                         
 -16   4  11       1362.99       1217.90        38.16 o                         
 -14   4  11         69.94         69.09        11.24 o                         
 -12   4  11        438.77        424.44        44.35 o                         
 -10   4  11        786.47        831.21        42.02 o                         
  -8   4  11        508.63        566.18        66.68 o                         
  -6   4  11       4701.50       4635.11       140.67 o                         
  -4   4  11         80.08         77.14        12.82 o                         
  -2   4  11        496.97        521.31        28.74 o                         
   0   4  11        512.63        569.29        35.85 o                         
   2   4  11        107.48         75.74        27.15 o                         
   4   4  11          0.54         28.48        23.17 o                         
   6   4  11        184.08        191.53        30.96 o                         
   8   4  11       2473.60       2513.93        92.86 o                         
  10   4  11          0.36         29.82        31.04 o                         
  12   4  11        326.61        323.62        32.25 o                         
  14   4  11        327.28        339.52        39.09 o                         
  16   4  11        258.70        240.59        38.88 o                         
  18   4  11        949.19        926.56        62.81 o                         
  20   4  11          6.45         -8.78        53.36 o                         
 -33   5  11        210.39        368.61        91.21 o                         
 -31   5  11        354.21        416.57        98.74 o                         
 -29   5  11        340.47        231.69        70.87 o                         
 -27   5  11        112.94        167.37        61.65 o                         
 -25   5  11        799.21        670.27       103.44 o                         
 -23   5  11       2080.06       1938.30       121.74 o                         
 -21   5  11         16.94          5.04        34.28 o                         
 -19   5  11        208.82        194.09        37.19 o                         
 -17   5  11        138.04        165.97        47.37 o                         
 -15   5  11         69.39         47.43        15.70 o                         
 -13   5  11        451.30        410.96        37.87 o                         
 -11   5  11       2600.06       2491.75        83.46 o                         
  -9   5  11        506.19        552.82        41.40 o                         
  -7   5  11        349.75        282.07        34.11 o                         
  -5   5  11        951.99        938.14        38.79 o                         
  -3   5  11       1538.08       1435.08        57.13 o                         
  -1   5  11        703.90        770.06        63.25 o                         
   1   5  11         50.98         36.10        26.06 o                         
   3   5  11        225.11        197.55        30.76 o                         
   5   5  11          4.31         22.81        28.61 o                         
   7   5  11          0.02        -31.82        31.82 o                         
   9   5  11        611.89        598.55        48.80 o                         
  11   5  11         22.16         14.83        42.91 o                         
  13   5  11        124.23        102.32        50.90 o                         
  15   5  11        220.16        155.72        50.10 o                         
  17   5  11        366.96        374.83        59.48 o                         
 -28   6  11          3.17        -64.88        81.81 o                         
 -26   6  11         53.44        -48.90        74.76 o                         
 -24   6  11        156.82         65.27        63.39 o                         
 -22   6  11        175.87        183.43        58.93 o                         
 -20   6  11        405.38        377.52        64.56 o                         
 -18   6  11        127.86         95.30        53.88 o                         
 -16   6  11        356.89        278.60        69.66 o                         
 -14   6  11         14.42         80.56        55.53 o                         
 -12   6  11          7.12         94.17        54.06 o                         
 -10   6  11        168.54        174.70        55.75 o                         
  -8   6  11       1837.76       1892.69       127.42 o                         
  -6   6  11       1157.64       1181.89        53.69 o                         
  -4   6  11         76.67         26.91        29.08 o                         
  -2   6  11         28.82          1.90        25.38 o                         
   0   6  11        185.63        199.20        44.52 o                         
   2   6  11         14.61         78.88        29.98 o                         
   4   6  11        228.58        268.87        37.84 o                         
   6   6  11       1199.23       1333.15        72.53 o                         
   8   6  11        282.24        354.11        48.76 o                         
  10   6  11          0.27         22.09        56.58 o                         
  12   6  11        312.93        402.57        72.17 o                         
  14   6  11         76.73        145.75       202.17 o                         
 -21   7  11        234.35        268.35       103.42 o                         
 -19   7  11          7.85         -6.63        65.51 o                         
 -17   7  11          4.01         13.00        64.98 o                         
 -15   7  11         40.18        130.39        67.30 o                         
 -13   7  11        385.80        494.81       109.76 o                         
 -11   7  11        503.92        551.21       134.00 o                         
  -9   7  11          6.97         70.40        77.58 o                         
  -7   7  11        292.53        195.04        77.11 o                         
  -5   7  11        661.39        672.98        98.27 o                         
  -3   7  11          0.02        203.22       116.26 o                         
  -1   7  11        138.75        183.70       126.01 o                         
   1   7  11        443.73        325.13        91.59 o                         
   3   7  11          0.05         93.18       113.31 o                         
   5   7  11         91.13         43.02        96.86 o                         
   7   7  11         11.56         88.39       221.92 o                         
 -42   0  12       3645.81       3126.64       250.13 o                         
 -40   0  12        403.53        331.00       102.50 o                         
 -38   0  12       1088.97       1277.93       154.22 o                         
 -36   0  12        910.16        934.70       114.72 o                         
 -34   0  12       3510.25       3389.84       173.50 o                         
 -32   0  12       1169.26       1284.63       117.54 o                         
 -30   0  12         65.22         74.73        42.32 o                         
 -28   0  12        307.95        285.83        91.68 o                         
 -26   0  12       1284.43       1249.04        61.39 o                         
 -24   0  12       4151.75       3819.81       143.70 o                         
 -22   0  12        354.83        515.55        39.52 o                         
 -20   0  12       7445.66       7486.33       170.03 o                         
 -18   0  12      39805.19      40557.95       978.78 o                         
 -16   0  12       2139.40       2652.48        74.51 o                         
 -14   0  12       8195.55      10758.07       237.85 o                         
 -12   0  12       7109.26       8900.23       318.72 o                         
 -10   0  12      57997.68      56123.61      1207.27 o                         
  -8   0  12      55696.74      55985.77      1345.16 o                         
  -6   0  12      20325.04      20197.20       721.24 o                         
  -4   0  12       7785.78       7473.27       189.47 o                         
  -2   0  12      46248.37      47058.31      1134.41 o                         
   0   0  12       5183.13       5229.78       160.31 o                         
   2   0  12      36473.27      38293.20       928.82 o                         
   4   0  12        344.61        194.44        34.30 o                         
   6   0  12      11021.40      10520.02       313.55 o                         
   8   0  12         63.56         68.03        32.12 o                         
  10   0  12      17235.81      16739.49       597.43 o                         
  12   0  12       5614.36       5084.29       209.45 o                         
  14   0  12      11729.54      12018.97       445.16 o                         
  16   0  12         23.85         10.20        47.82 o                         
  18   0  12         30.52         10.38       101.56 o                         
  20   0  12       2780.35       2778.14       153.74 o                         
  22   0  12        391.03        354.99        91.68 o                         
  24   0  12        231.14        305.04        87.12 o                         
 -41   1  12       1884.49       1688.58       132.98 o                         
 -39   1  12        177.31        132.15        62.41 o                         
 -37   1  12       2420.07       2169.08       129.33 o                         
 -35   1  12       1438.27       1421.90       151.41 o                         
 -33   1  12       3577.09       3339.59       262.90 o                         
 -31   1  12         21.08         11.63        27.82 o                         
 -29   1  12       3594.64       3441.92       176.36 o                         
 -27   1  12       4177.35       4212.15       107.22 o                         
 -25   1  12      11482.55      11007.71       196.56 o                         
 -23   1  12       4611.91       4176.34        87.50 o                         
 -21   1  12       8864.88       8256.44       149.51 o                         
 -19   1  12       4136.97       4323.96        95.70 o                         
 -17   1  12       8062.31       7449.58       119.90 o                         
 -15   1  12      19850.83      18810.36       291.06 o                         
 -13   1  12       1402.81       2171.75        37.91 o                         
 -11   1  12       8772.95       8404.62       140.28 o                         
  -9   1  12      30682.38      31250.94       504.34 o                         
  -7   1  12      28575.55      29432.25       475.14 o                         
  -5   1  12       1145.86       1133.12        26.64 o                         
  -3   1  12      18866.77      19654.34       321.15 o                         
  -1   1  12      34646.98      34664.17       593.56 o                         
   1   1  12      13893.64      14380.17       252.90 o                         
   3   1  12       9848.25      10116.60       194.04 o                         
   5   1  12       2461.60       2313.84        65.78 o                         
   7   1  12       2522.65       2356.22        68.87 o                         
   9   1  12       6594.87       6433.95       175.70 o                         
  11   1  12       1328.60       1238.05        73.18 o                         
  13   1  12       7717.50       7769.85       212.37 o                         
  15   1  12         27.86         22.16        32.19 o                         
  17   1  12       1415.68       1494.97        77.37 o                         
  19   1  12         75.78         63.15        47.91 o                         
  21   1  12        797.10        676.51        58.57 o                         
  23   1  12        628.05        560.11        63.60 o                         
  25   1  12       1858.03       1903.73       107.82 o                         
 -40   2  12        672.14        645.92        82.40 o                         
 -38   2  12        625.89        559.83        73.00 o                         
 -36   2  12       3005.20       2836.53       122.70 o                         
 -34   2  12        358.25        347.50        48.81 o                         
 -32   2  12        676.11        690.40        60.38 o                         
 -30   2  12        608.99        552.00        51.98 o                         
 -28   2  12       1309.86       1182.10        78.72 o                         
 -26   2  12         69.57         91.33        19.65 o                         
 -24   2  12       1107.01       1194.30        33.75 o                         
 -22   2  12       4186.89       3990.49        83.15 o                         
 -20   2  12       4687.73       4748.51        90.13 o                         
 -18   2  12       1322.55       1241.35        40.02 o                         
 -16   2  12        256.28        292.29        15.01 o                         
 -14   2  12       9870.67       9494.48       169.47 o                         
 -12   2  12        270.93        436.07        17.28 o                         
 -10   2  12      13707.74      14395.12       257.33 o                         
  -8   2  12      10220.79      10481.70       196.29 o                         
  -6   2  12      19305.20      18967.02       379.91 o                         
  -4   2  12      38709.14      38981.41       715.06 o                         
  -2   2  12       1372.84       1567.34        34.75 o                         
   0   2  12       7232.04       7157.69       131.22 o                         
   2   2  12       5899.73       5697.93       114.81 o                         
   4   2  12      24885.44      24315.61       516.84 o                         
   6   2  12       3126.87       3067.94        77.52 o                         
   8   2  12        352.85        326.66        24.93 o                         
  10   2  12        574.35        514.03        30.83 o                         
  12   2  12      31014.80      29469.28       656.59 o                         
  14   2  12        220.55        235.44        35.64 o                         
  16   2  12       1331.55       1439.65        69.83 o                         
  18   2  12        631.88        787.07        63.08 o                         
  20   2  12       1456.28       1574.62        82.87 o                         
  22   2  12         47.73         59.32        47.55 o                         
  24   2  12       1237.90       1444.36        98.17 o                         
 -39   3  12        264.63        338.52       109.08 o                         
 -37   3  12        935.45        778.60       118.48 o                         
 -35   3  12        481.68        519.07        94.03 o                         
 -33   3  12        329.58        289.74        43.99 o                         
 -31   3  12       1632.42       1695.11        77.22 o                         
 -29   3  12        138.82        114.02        24.12 o                         
 -27   3  12        107.63        168.27        44.26 o                         
 -25   3  12        621.35        565.15        83.69 o                         
 -23   3  12       3943.88       3843.25        92.23 o                         
 -21   3  12       3609.47       3430.52        78.80 o                         
 -19   3  12       1890.25       1726.87        54.82 o                         
 -17   3  12       2112.25       2031.36        51.51 o                         
 -15   3  12       5037.13       4855.44       110.32 o                         
 -13   3  12       1448.90       1469.00        51.54 o                         
 -11   3  12      20068.79      20120.46       353.10 o                         
  -9   3  12        992.53        782.29        26.66 o                         
  -7   3  12      10907.08      10649.73       208.88 o                         
  -5   3  12      17791.20      18510.13       374.06 o                         
  -3   3  12       9061.33       8868.72       214.01 o                         
  -1   3  12      14100.96      14250.22       305.45 o                         
   1   3  12       6195.18       6375.42       180.79 o                         
   3   3  12      10232.08      10645.81       299.28 o                         
   5   3  12       1471.22       1533.21        60.32 o                         
   7   3  12      12377.59      12248.77       256.79 o                         
   9   3  12        895.30        940.86        44.16 o                         
  11   3  12       5049.12       4911.42       118.41 o                         
  13   3  12       1891.23       1899.66        67.69 o                         
  15   3  12         63.69        123.68        37.71 o                         
  17   3  12        651.59        676.97        58.90 o                         
  19   3  12       1690.56       1475.83        79.06 o                         
  21   3  12         43.75        106.05        49.12 o                         
 -36   4  12        253.46        306.55        98.74 o                         
 -34   4  12        187.08        192.77        88.39 o                         
 -32   4  12        644.62        562.19        80.43 o                         
 -30   4  12        237.11        257.65        89.80 o                         
 -28   4  12        810.95       1050.02       123.66 o                         
 -26   4  12        379.58        383.94        69.12 o                         
 -24   4  12        184.87        136.25        32.01 o                         
 -22   4  12       1575.95       1317.11       127.07 o                         
 -20   4  12       6508.73       6671.06       194.68 o                         
 -18   4  12       7618.09       7751.21       221.90 o                         
 -16   4  12        932.64        845.62        34.56 o                         
 -14   4  12       1792.30       1743.19        46.26 o                         
 -12   4  12       2334.12       2381.35        91.21 o                         
 -10   4  12       2455.35       2421.39        78.96 o                         
  -8   4  12       1336.82       1231.95        52.92 o                         
  -6   4  12       2089.47       2026.59        64.65 o                         
  -4   4  12      14635.57      14855.54       304.83 o                         
  -2   4  12       2779.77       2569.35        84.90 o                         
   0   4  12       1822.43       1847.24       110.03 o                         
   2   4  12       3835.90       3806.01       126.65 o                         
   4   4  12       2999.20       3067.50       102.02 o                         
   6   4  12       5953.02       5963.90       174.29 o                         
   8   4  12       3912.55       3911.74       127.55 o                         
  10   4  12       4471.42       4326.44       141.40 o                         
  12   4  12        769.94        750.22        46.03 o                         
  14   4  12        429.88        487.23        43.88 o                         
  16   4  12       1406.45       1632.59        99.22 o                         
  18   4  12        453.27        422.50        60.23 o                         
  20   4  12        971.38        943.89        79.44 o                         
 -33   5  12        382.67        350.75        98.74 o                         
 -31   5  12        648.24        675.17       109.08 o                         
 -29   5  12        269.97        253.22       151.87 o                         
 -27   5  12       1081.69       1162.58       111.64 o                         
 -25   5  12       2879.28       2716.11       172.22 o                         
 -23   5  12        113.47         86.59        47.57 o                         
 -21   5  12         22.22         17.63        39.34 o                         
 -19   5  12        633.19        692.37        45.10 o                         
 -17   5  12        173.28        188.21        28.46 o                         
 -15   5  12       5784.27       5548.88       128.40 o                         
 -13   5  12       5641.69       5809.33       174.92 o                         
 -11   5  12       2261.94       2416.55       105.60 o                         
  -9   5  12       1865.57       1833.49        90.05 o                         
  -7   5  12       4147.17       3942.74       127.85 o                         
  -5   5  12       4826.51       4840.82       126.63 o                         
  -3   5  12       5888.76       5880.71       166.34 o                         
  -1   5  12       6408.99       6239.89       176.00 o                         
   1   5  12        268.45        261.44        31.88 o                         
   3   5  12       3467.61       3547.08       119.03 o                         
   5   5  12        887.91        951.14       114.28 o                         
   7   5  12       2476.92       2451.73        97.45 o                         
   9   5  12       3316.12       3610.47       131.10 o                         
  11   5  12        167.88        160.90        43.75 o                         
  13   5  12        287.83        309.53        51.60 o                         
  15   5  12       1116.27       1162.92        77.21 o                         
  17   5  12       1609.32       1480.65        94.81 o                         
 -28   6  12        511.32        536.94       109.08 o                         
 -26   6  12         36.58         23.65       143.40 o                         
 -24   6  12        264.96        284.69        66.29 o                         
 -22   6  12        110.04        216.25        60.10 o                         
 -20   6  12        222.15        142.61        90.26 o                         
 -18   6  12        581.19        673.36        79.14 o                         
 -16   6  12       1338.48       1219.66       100.39 o                         
 -14   6  12       2486.03       2465.31       133.47 o                         
 -12   6  12       1949.45       1879.40        91.56 o                         
 -10   6  12        536.49        637.95        59.12 o                         
  -8   6  12        310.02        321.36        47.36 o                         
  -6   6  12        498.54        625.70        52.39 o                         
  -4   6  12       2299.41       2396.58        91.89 o                         
  -2   6  12       2517.78       2414.43        90.53 o                         
   0   6  12       1225.67       1298.32        77.41 o                         
   2   6  12       2554.22       2672.19       131.99 o                         
   4   6  12       1268.12       1413.70       111.70 o                         
   6   6  12       2738.32       2584.90       107.63 o                         
   8   6  12       1781.87       1727.02        95.98 o                         
  10   6  12        237.27        375.58       101.16 o                         
  12   6  12        228.90        146.23        75.69 o                         
 -21   7  12        156.33        202.42        72.99 o                         
 -19   7  12         82.73        141.45        70.50 o                         
 -17   7  12        484.20        392.30        99.12 o                         
 -15   7  12       2618.91       2639.03       158.55 o                         
 -13   7  12        978.61       1063.07        98.34 o                         
 -11   7  12       2362.36       2284.71       209.70 o                         
  -9   7  12        658.25        717.84       102.87 o                         
  -7   7  12        504.93        805.59       156.57 o                         
  -5   7  12       1353.97       1275.36       194.65 o                         
  -3   7  12       1903.45       1644.67       150.86 o                         
  -1   7  12       1068.32       1205.41       134.94 o                         
   1   7  12        764.24        673.63       118.95 o                         
   3   7  12        402.58        264.81       100.88 o                         
   5   7  12       1128.63        772.34       385.54 o                         
 -41   1  13        257.32        151.40       104.38 o                         
 -39   1  13          4.12         53.33        59.13 o                         
 -37   1  13          0.05         11.21        44.87 o                         
 -35   1  13        754.46        743.75        61.98 o                         
 -33   1  13        220.73        188.82        31.36 o                         
 -31   1  13       2664.05       2483.35        87.35 o                         
 -29   1  13        203.37        242.03        43.97 o                         
 -27   1  13       4135.00       3756.92       123.74 o                         
 -25   1  13       4153.43       4043.32        94.29 o                         
 -23   1  13       1313.93       1187.70        34.96 o                         
 -21   1  13       5811.74       5588.77       111.94 o                         
 -19   1  13       5844.12       6290.35       109.02 o                         
 -17   1  13       9397.03      10566.86       167.32 o                         
 -15   1  13          4.83         12.29         7.38 o                         
 -13   1  13         30.71         41.88         7.56 o                         
 -11   1  13       4876.47       5424.46       106.08 o                         
  -9   1  13       3845.85       3919.45        70.10 o                         
  -7   1  13      16494.72      16277.50       282.11 o                         
  -5   1  13       3177.73       3168.63        59.59 o                         
  -3   1  13        797.70        803.44        23.21 o                         
  -1   1  13         54.66         87.54        11.51 o                         
   1   1  13         49.01         50.09        12.38 o                         
   3   1  13       2689.66       2879.12        77.28 o                         
   5   1  13         12.65         24.89        17.67 o                         
   7   1  13        360.60        323.37        27.08 o                         
   9   1  13        596.41        576.45        38.95 o                         
  11   1  13       1219.65       1204.84        71.39 o                         
  13   1  13       1781.18       1489.67        71.88 o                         
  15   1  13         15.37         87.63        35.28 o                         
  17   1  13        486.75        445.72        94.97 o                         
  19   1  13         19.69         64.63        43.23 o                         
  21   1  13        319.73        224.87        75.19 o                         
  23   1  13        491.04        425.18        62.90 o                         
 -40   2  13          0.03        -27.50        62.52 o                         
 -38   2  13        584.43        549.40        70.62 o                         
 -36   2  13         71.25         70.74        44.09 o                         
 -34   2  13        963.44        841.64        63.62 o                         
 -32   2  13        242.37        230.28        31.83 o                         
 -30   2  13        719.25        672.38        37.89 o                         
 -28   2  13       4064.15       4232.45       126.76 o                         
 -26   2  13       1052.06       1087.55        36.55 o                         
 -24   2  13       1325.49       1254.16        37.01 o                         
 -22   2  13       2451.03       2579.42        64.65 o                         
 -20   2  13       1937.88       1821.85        42.08 o                         
 -18   2  13       8733.60       8686.72       198.31 o                         
 -16   2  13      14115.87      14756.91       277.54 o                         
 -14   2  13        762.21        667.17        22.55 o                         
 -12   2  13       6571.31       7142.47       132.17 o                         
 -10   2  13         18.32          4.94         9.39 o                         
  -8   2  13      16454.78      17196.03       300.70 o                         
  -6   2  13        259.73        291.68        17.13 o                         
  -4   2  13        190.48        186.52        15.34 o                         
  -2   2  13        998.43       1049.80        28.77 o                         
   0   2  13        591.52        597.30        23.61 o                         
   2   2  13        146.81        115.42        14.99 o                         
   4   2  13       1108.42       1067.48        42.19 o                         
   6   2  13        313.36        292.72        23.10 o                         
   8   2  13        188.15        167.84        23.16 o                         
  10   2  13       1656.21       1576.00        64.24 o                         
  12   2  13          2.26         39.00        33.24 o                         
  14   2  13          2.58        -10.25        30.83 o                         
  16   2  13         62.94        102.07        36.70 o                         
  18   2  13          0.59        -23.73        39.65 o                         
  20   2  13         78.93         37.75        47.12 o                         
  22   2  13          8.31         39.71        52.32 o                         
 -39   3  13        176.19         76.17        94.97 o                         
 -37   3  13        540.80        768.26       123.19 o                         
 -35   3  13         88.03         38.55        74.29 o                         
 -33   3  13        472.51        517.30        50.07 o                         
 -31   3  13          0.08         43.58        38.20 o                         
 -29   3  13        261.33        212.94        46.08 o                         
 -27   3  13        394.16        411.73        96.86 o                         
 -25   3  13        594.18        642.11        43.62 o                         
 -23   3  13        641.15        562.38        40.48 o                         
 -21   3  13          9.99          5.17        14.22 o                         
 -19   3  13       3475.23       3287.49        70.12 o                         
 -17   3  13       1292.81       1315.01        56.67 o                         
 -15   3  13         44.50         58.99        12.66 o                         
 -13   3  13       1059.98       1187.73        36.58 o                         
 -11   3  13       6079.93       6203.97       120.52 o                         
  -9   3  13       2717.69       2585.71        71.64 o                         
  -7   3  13       3232.22       3372.16        71.48 o                         
  -5   3  13        110.41        149.98        15.94 o                         
  -3   3  13         34.43         40.96        14.95 o                         
  -1   3  13       1814.11       1608.55        52.36 o                         
   1   3  13         47.03         38.92        32.03 o                         
   3   3  13       3439.42       3553.53       112.19 o                         
   5   3  13       1014.04       1134.28        45.38 o                         
   7   3  13        217.03        257.31        26.86 o                         
   9   3  13        455.62        482.89        30.32 o                         
  11   3  13        165.40        105.73        25.29 o                         
  13   3  13       2020.75       2019.92        81.82 o                         
  15   3  13        288.67        227.92        41.08 o                         
  17   3  13          4.99         38.35        40.70 o                         
  19   3  13          7.91        -34.70        42.73 o                         
  21   3  13          0.41        -21.19        60.33 o                         
 -36   4  13          9.32        -73.35        73.35 o                         
 -34   4  13          6.61          2.82        80.87 o                         
 -32   4  13        137.09        136.35        76.17 o                         
 -30   4  13        311.11        443.69        64.59 o                         
 -28   4  13        109.27        132.50        48.08 o                         
 -26   4  13          9.59        -26.68        40.90 o                         
 -24   4  13         20.15         11.57        29.50 o                         
 -22   4  13       2437.89       2507.77        72.28 o                         
 -20   4  13       6901.13       7341.95       172.58 o                         
 -18   4  13       8668.09       8543.76       190.06 o                         
 -16   4  13          8.60         11.60        12.52 o                         
 -14   4  13         24.71         15.47        13.95 o                         
 -12   4  13        560.41        581.91        25.51 o                         
 -10   4  13        549.20        540.55        22.08 o                         
  -8   4  13       2028.93       2124.70        57.77 o                         
  -6   4  13       5936.67       6012.50       238.30 o                         
  -4   4  13       1256.68       1335.05        72.24 o                         
  -2   4  13        850.78        842.60        44.82 o                         
   0   4  13        250.81        272.66        28.91 o                         
   2   4  13         51.51         94.52        26.49 o                         
   4   4  13         75.30        126.40        30.52 o                         
   6   4  13         59.55         91.22        31.90 o                         
   8   4  13         82.14         82.34        34.69 o                         
  10   4  13        394.55        498.73        50.11 o                         
  12   4  13          7.10         53.80        40.57 o                         
  14   4  13         56.55         62.13        45.37 o                         
  16   4  13        663.67        631.04        69.88 o                         
  18   4  13        207.59        194.57        57.98 o                         
 -33   5  13         16.25         35.73        88.39 o                         
 -31   5  13        136.60         30.09        80.87 o                         
 -29   5  13         44.85         43.34        66.76 o                         
 -27   5  13         12.60        -53.04        53.04 o                         
 -25   5  13          4.57        -19.01        69.34 o                         
 -23   5  13        806.02        683.70        71.15 o                         
 -21   5  13        108.30        120.69        40.09 o                         
 -19   5  13        310.96        278.45        28.77 o                         
 -17   5  13         67.02         86.06        22.62 o                         
 -15   5  13        799.47        777.74        30.88 o                         
 -13   5  13         86.51         84.27        43.80 o                         
 -11   5  13        828.44        899.51        75.23 o                         
  -9   5  13       1072.11        986.94       105.60 o                         
  -7   5  13        682.75        606.79        87.82 o                         
  -5   5  13        802.29        752.32        72.76 o                         
  -3   5  13        367.50        406.01        36.51 o                         
  -1   5  13        608.41        533.35        38.52 o                         
   1   5  13        344.21        381.15        37.55 o                         
   3   5  13        392.86        358.41        38.60 o                         
   5   5  13       1117.73       1209.94        69.78 o                         
   7   5  13        139.74        136.23        60.81 o                         
   9   5  13         14.00         17.79        52.93 o                         
  11   5  13         14.92         -4.74        69.09 o                         
  13   5  13         16.12         35.66        58.96 o                         
  15   5  13        160.21        224.85        58.15 o                         
 -28   6  13          1.29         -0.94        88.39 o                         
 -26   6  13         85.21        105.68        72.40 o                         
 -24   6  13        461.92        367.03        70.59 o                         
 -22   6  13         58.30        -23.05        54.70 o                         
 -20   6  13          6.32        113.48        55.43 o                         
 -18   6  13         28.89         25.65        52.84 o                         
 -16   6  13        190.48        232.71        59.50 o                         
 -14   6  13         63.14         45.53        44.55 o                         
 -12   6  13          4.25        -39.73        39.73 o                         
 -10   6  13         99.90        177.22        44.90 o                         
  -8   6  13          3.22         43.60        40.67 o                         
  -6   6  13          5.35         10.89        40.31 o                         
  -4   6  13          7.31         13.00        25.54 o                         
  -2   6  13         99.54        141.16        31.77 o                         
   0   6  13         24.40         30.04        32.49 o                         
   2   6  13          8.38        -23.05        49.76 o                         
   4   6  13        195.77        143.47        41.36 o                         
   6   6  13         46.62        115.83        43.34 o                         
   8   6  13         76.05         -0.70        46.42 o                         
  10   6  13        160.79        182.99        69.73 o                         
 -21   7  13         27.40         82.07        72.70 o                         
 -19   7  13         59.02         43.07        75.76 o                         
 -17   7  13         30.74         75.87        76.76 o                         
 -15   7  13        400.56        380.19        86.77 o                         
 -13   7  13          8.79        -55.92        73.74 o                         
 -11   7  13        462.17        558.69       171.14 o                         
  -9   7  13        204.48        265.76        89.40 o                         
  -7   7  13          8.23         47.68        77.73 o                         
  -5   7  13        166.83        264.98       133.53 o                         
  -3   7  13        399.72        276.29        94.08 o                         
  -1   7  13         19.96        125.99        90.24 o                         
   1   7  13        186.60        128.18        91.32 o                         
   3   7  13        179.17        129.89        96.13 o                         
 -42   0  14        274.87        462.65       111.90 o                         
 -40   0  14       4488.94       4696.08       300.91 o                         
 -38   0  14        689.40        649.78       103.44 o                         
 -36   0  14        942.47       1083.28       136.35 o                         
 -34   0  14        225.91        297.15        74.29 o                         
 -32   0  14      11770.80      12200.28       719.83 o                         
 -30   0  14       2815.21       2279.82       153.28 o                         
 -28   0  14        305.65        304.71        41.88 o                         
 -26   0  14      10501.53      10361.23       303.81 o                         
 -24   0  14       1830.49       1637.01        66.35 o                         
 -22   0  14      27170.59      28480.18       800.60 o                         
 -20   0  14       6783.81       7476.63       191.35 o                         
 -18   0  14       2172.58       2397.65        70.60 o                         
 -16   0  14      48080.32      47702.28      1027.28 o                         
 -14   0  14      19520.02      18871.63       411.78 o                         
 -12   0  14        691.45        954.21        32.64 o                         
 -10   0  14         26.12         24.57        11.16 o                         
  -8   0  14      19496.95      18940.94       463.47 o                         
  -6   0  14        624.12        624.32        30.64 o                         
  -4   0  14         81.03        187.84        19.55 o                         
  -2   0  14      10232.54       9651.64       282.31 o                         
   0   0  14      23362.35      23454.11       575.72 o                         
   2   0  14       1785.71       1411.96        61.29 o                         
   4   0  14       2410.90       2484.19       113.03 o                         
   6   0  14       2074.35       1971.70       163.62 o                         
   8   0  14        242.43        306.40        54.54 o                         
  10   0  14       1377.97       1250.43        89.42 o                         
  12   0  14         24.67         48.43        41.89 o                         
  14   0  14        508.47        591.76       105.79 o                         
  16   0  14         54.31        -19.26        50.88 o                         
  18   0  14       4837.11       5144.90       239.32 o                         
  20   0  14        484.71        277.51        76.44 o                         
  22   0  14       1909.36       1685.76       165.03 o                         
 -41   1  14         35.82         76.86        66.76 o                         
 -39   1  14       1427.10       1836.23       200.76 o                         
 -37   1  14        903.02        906.49       110.96 o                         
 -35   1  14       1574.31       1763.66        87.03 o                         
 -33   1  14       7551.18       7518.80       206.06 o                         
 -31   1  14       7628.29       7497.91       201.28 o                         
 -29   1  14       6772.38       6543.88       174.90 o                         
 -27   1  14       1493.30       1525.73        49.73 o                         
 -25   1  14         23.81         32.61        15.47 o                         
 -23   1  14       3092.87       2957.10        70.11 o                         
 -21   1  14      11230.18      11375.84       254.73 o                         
 -19   1  14      20224.86      20758.29       322.09 o                         
 -17   1  14      12356.70      12951.76       207.46 o                         
 -15   1  14       2537.90       2424.50        50.78 o                         
 -13   1  14      10362.25      10651.62       177.28 o                         
 -11   1  14      17905.88      18560.79       320.76 o                         
  -9   1  14      37526.37      37212.57       635.78 o                         
  -7   1  14       2908.31       2824.06        55.14 o                         
  -5   1  14       5836.59       5466.58        96.45 o                         
  -3   1  14        444.75        345.76        16.42 o                         
  -1   1  14       1326.87       1220.88        35.13 o                         
   1   1  14        159.71        103.21        15.81 o                         
   3   1  14       1191.21       1164.11        43.76 o                         
   5   1  14       4932.27       5035.83       125.35 o                         
   7   1  14        106.05         50.61        26.42 o                         
   9   1  14        532.42        545.08        41.21 o                         
  11   1  14        743.84        838.48        52.25 o                         
  13   1  14        240.86        292.83        38.78 o                         
  15   1  14       1055.90       1069.55        65.26 o                         
  17   1  14         19.89         37.65        46.01 o                         
  19   1  14       3336.10       3067.54       121.31 o                         
  21   1  14       2402.94       2211.64       107.78 o                         
 -40   2  14        838.30        784.21       146.22 o                         
 -38   2  14       1415.66       1425.31       108.17 o                         
 -36   2  14        948.73        827.06        72.75 o                         
 -34   2  14       2272.02       2395.15        99.32 o                         
 -32   2  14       3843.96       3992.15       116.75 o                         
 -30   2  14       7123.95       7167.44       221.51 o                         
 -28   2  14        470.31        416.66        26.08 o                         
 -26   2  14         77.58         74.04        19.06 o                         
 -24   2  14       7462.30       7277.39       143.86 o                         
 -22   2  14      29037.48      29149.31       502.73 o                         
 -20   2  14       1170.90       1204.74        72.05 o                         
 -18   2  14      14246.20      14375.95       359.92 o                         
 -16   2  14       4178.69       4296.11       115.75 o                         
 -14   2  14       2711.14       2621.23        60.90 o                         
 -12   2  14      25515.16      26189.04       428.14 o                         
 -10   2  14        138.19        100.90        12.07 o                         
  -8   2  14         24.78         19.37        10.91 o                         
  -6   2  14      11514.24      11237.42       216.38 o                         
  -4   2  14        636.90        563.60        20.39 o                         
  -2   2  14       4983.02       4616.28        95.44 o                         
   0   2  14       2327.43       2095.93        51.48 o                         
   2   2  14       3475.65       3301.83        81.12 o                         
   4   2  14       1849.59       1887.01        55.32 o                         
   6   2  14       1537.57       1448.72        50.21 o                         
   8   2  14       3564.84       3341.40        87.72 o                         
  10   2  14        134.51        186.36        31.61 o                         
  12   2  14         30.98         75.10        31.84 o                         
  14   2  14         47.15         -1.16        37.30 o                         
  16   2  14       2602.17       2723.84       101.23 o                         
  18   2  14        572.46        664.17        57.16 o                         
  20   2  14       1423.42       1168.79        75.65 o                         
  22   2  14       2487.94       2461.82       359.21 o                         
 -39   3  14       2457.59       2580.30       219.10 o                         
 -37   3  14         72.12        140.11        88.39 o                         
 -35   3  14       2756.33       2925.41       214.40 o                         
 -33   3  14       1991.22       2126.12       170.20 o                         
 -31   3  14       1719.55       1767.62       170.20 o                         
 -29   3  14       4452.79       4456.75       180.37 o                         
 -27   3  14       2040.50       1995.86        71.26 o                         
 -25   3  14       2437.93       2374.60        68.79 o                         
 -23   3  14       2468.54       2412.09        72.50 o                         
 -21   3  14       4184.73       4280.65       102.95 o                         
 -19   3  14      10493.96      10946.16       214.10 o                         
 -17   3  14      15056.35      15167.74       339.43 o                         
 -15   3  14       2672.53       2444.60        61.19 o                         
 -13   3  14       4943.93       5092.88       108.41 o                         
 -11   3  14       8066.36       7605.42       153.12 o                         
  -9   3  14       4023.91       4287.82        99.40 o                         
  -7   3  14       4564.29       4277.12       100.45 o                         
  -5   3  14       4903.27       4559.92       112.86 o                         
  -3   3  14       1564.10       1581.84        52.20 o                         
  -1   3  14        424.83        324.51        36.14 o                         
   1   3  14       6546.52       6521.37       183.77 o                         
   3   3  14       1050.41       1130.82        87.29 o                         
   5   3  14      16080.73      15981.45       365.09 o                         
   7   3  14       4623.52       4567.26       122.02 o                         
   9   3  14        868.88       1024.40        46.08 o                         
  11   3  14        172.15        104.18        32.68 o                         
  13   3  14       1095.59       1168.87        62.34 o                         
  15   3  14       1361.81       1313.80        73.51 o                         
  17   3  14        149.59        170.50        45.77 o                         
  19   3  14        156.53        210.23        51.35 o                         
 -38   4  14       1472.87       1775.37       191.83 o                         
 -36   4  14        689.68        660.12       118.48 o                         
 -34   4  14       1901.79       2049.01       181.49 o                         
 -32   4  14       1209.93       1365.38       133.53 o                         
 -30   4  14       1106.36       1292.94       161.27 o                         
 -28   4  14       1079.07       1235.76        89.87 o                         
 -26   4  14       6042.66       5696.66       196.41 o                         
 -24   4  14       2771.01       2787.40        76.88 o                         
 -22   4  14       6074.77       5897.00       134.41 o                         
 -20   4  14        622.82        595.51        32.15 o                         
 -18   4  14       1615.86       1491.43        49.17 o                         
 -16   4  14      16069.29      16625.21       341.57 o                         
 -14   4  14       6585.61       6732.23       183.93 o                         
 -12   4  14       2972.54       2979.66        75.02 o                         
 -10   4  14        255.86        201.51        19.90 o                         
  -8   4  14       6117.93       6089.13       137.43 o                         
  -6   4  14       1764.96       1750.25        55.83 o                         
  -4   4  14       1607.19       1553.65        52.91 o                         
  -2   4  14       2423.67       2190.47        79.97 o                         
   0   4  14       2581.27       2723.36        94.50 o                         
   2   4  14        799.20        744.89        49.82 o                         
   4   4  14        118.22        114.19        31.36 o                         
   6   4  14        292.03        233.49        41.94 o                         
   8   4  14       2001.01       2105.84       100.71 o                         
  10   4  14        431.06        426.33        49.03 o                         
  12   4  14        880.61        902.56        65.47 o                         
  14   4  14       1192.62       1066.73        98.77 o                         
  16   4  14        532.78        608.73        66.42 o                         
  18   4  14        444.27        436.74       104.12 o                         
 -33   5  14        731.00        926.24       128.83 o                         
 -31   5  14        693.27        820.92       115.66 o                         
 -29   5  14        447.94        633.79       104.38 o                         
 -27   5  14       1764.49       1674.66       118.58 o                         
 -25   5  14       1790.80       2081.75       116.40 o                         
 -23   5  14       5973.65       5749.84       209.00 o                         
 -21   5  14       2663.38       2488.04        94.12 o                         
 -19   5  14       1759.58       1681.59        71.70 o                         
 -17   5  14       2879.32       2906.62        81.93 o                         
 -15   5  14       6004.14       5863.98       144.46 o                         
 -13   5  14       1314.94       1296.04        80.69 o                         
 -11   5  14        784.33        722.08        70.28 o                         
  -9   5  14       3604.61       3411.10        97.84 o                         
  -7   5  14        401.16        478.58        28.66 o                         
  -5   5  14       3806.04       3888.09       120.71 o                         
  -3   5  14       1518.02       1408.64        64.31 o                         
  -1   5  14       1538.64       1569.05        70.16 o                         
   1   5  14        371.78        372.98        39.34 o                         
   3   5  14        553.08        550.58        45.77 o                         
   5   5  14        390.21        426.31        47.07 o                         
   7   5  14        983.35       1149.98        72.26 o                         
   9   5  14         13.81         50.55        43.56 o                         
  11   5  14        148.23        127.84        51.30 o                         
  13   5  14        211.78        206.52        65.93 o                         
 -28   6  14       1219.28       1215.86       138.23 o                         
 -26   6  14       1905.54       1791.46       150.06 o                         
 -24   6  14        916.03        986.70       123.30 o                         
 -22   6  14       1110.36        972.51        86.83 o                         
 -20   6  14        814.95        953.27       115.42 o                         
 -18   6  14        191.36        322.66        69.73 o                         
 -16   6  14       2265.23       2351.74       117.55 o                         
 -14   6  14       2865.78       3282.70       141.40 o                         
 -12   6  14       2069.20       2416.87       171.15 o                         
 -10   6  14        184.06        138.09        48.51 o                         
  -8   6  14       2216.28       2107.43       109.13 o                         
  -6   6  14       2614.80       2649.62       148.78 o                         
  -4   6  14       2098.64       2006.80        84.69 o                         
  -2   6  14        686.23        808.87        69.00 o                         
   0   6  14        194.62        171.16        40.72 o                         
   2   6  14         15.60         86.50        61.49 o                         
   4   6  14        836.40        828.69        99.62 o                         
   6   6  14        885.15       1021.15       102.47 o                         
   8   6  14        102.13        112.99        52.16 o                         
 -21   7  14        364.13        378.18        81.13 o                         
 -19   7  14       1047.67        958.16       115.04 o                         
 -17   7  14       1512.50       1754.28       153.37 o                         
 -15   7  14        758.46       1003.47       154.22 o                         
 -13   7  14       1698.55       1716.76       156.35 o                         
 -11   7  14        341.14        340.56        92.35 o                         
  -9   7  14        512.42        524.73        98.36 o                         
  -7   7  14       1009.95        902.21       113.97 o                         
  -5   7  14        881.04        779.34       143.87 o                         
  -3   7  14        386.81        531.80       106.20 o                         
  -1   7  14        971.37        980.18       126.66 o                         
   1   7  14         70.49        -51.75        92.38 o                         
 -43   1  15        759.86        667.65        90.72 o                         
 -41   1  15         26.18         46.48        63.16 o                         
 -39   1  15        128.69        196.93        72.41 o                         
 -37   1  15        561.79        525.99       149.98 o                         
 -35   1  15         21.54         24.51        33.75 o                         
 -33   1  15        780.92        842.83        69.09 o                         
 -31   1  15        288.38        276.90        30.66 o                         
 -29   1  15       3380.21       3327.63        84.52 o                         
 -27   1  15       2998.29       2992.87        75.67 o                         
 -25   1  15        263.97        232.95        20.60 o                         
 -23   1  15       1752.11       1818.71        49.51 o                         
 -21   1  15       6528.92       6177.87       122.48 o                         
 -19   1  15      12901.53      13526.75       224.39 o                         
 -17   1  15       3078.36       3052.72        61.16 o                         
 -15   1  15        297.35        295.52        14.38 o                         
 -13   1  15          0.43         -3.48         8.39 o                         
 -11   1  15       2644.69       2767.54        56.64 o                         
  -9   1  15        145.74        183.42        12.07 o                         
  -7   1  15       1732.79       1680.90        37.24 o                         
  -5   1  15       3399.68       3325.89        63.50 o                         
  -3   1  15       5855.75       6076.39       113.71 o                         
  -1   1  15       6762.75       7020.85       149.94 o                         
   1   1  15        482.81        497.33        37.60 o                         
   3   1  15        595.66        642.64        34.09 o                         
   5   1  15       1015.10        967.38        64.88 o                         
   7   1  15        534.90        586.91        41.81 o                         
   9   1  15         13.02         -2.79        34.33 o                         
  11   1  15         98.91        133.72        44.93 o                         
  13   1  15        566.55        427.99        52.80 o                         
  15   1  15          3.67        -15.49        37.90 o                         
  17   1  15          0.02        -43.12        43.12 o                         
  19   1  15        255.26        213.60        54.23 o                         
  21   1  15        731.99        740.57        71.86 o                         
 -42   2  15         12.73        164.56       111.90 o                         
 -40   2  15          1.51         30.56       131.18 o                         
 -38   2  15          8.85          3.77        52.04 o                         
 -36   2  15       2058.54       2356.47       121.78 o                         
 -34   2  15        545.55        520.07        55.74 o                         
 -32   2  15        438.81        463.88        37.85 o                         
 -30   2  15         86.99         42.73        21.87 o                         
 -28   2  15        180.74        104.53        23.49 o                         
 -26   2  15       3999.96       4037.81        93.87 o                         
 -24   2  15          5.36         10.39        13.15 o                         
 -22   2  15       5026.48       5322.88       100.94 o                         
 -20   2  15        208.82        195.55        19.02 o                         
 -18   2  15       6097.20       6571.85       144.18 o                         
 -16   2  15        642.74        579.21        25.53 o                         
 -14   2  15        337.46        397.80        21.53 o                         
 -12   2  15        417.35        473.30        23.43 o                         
 -10   2  15          2.25         31.70        12.85 o                         
  -8   2  15        465.46        518.23        48.63 o                         
  -6   2  15        232.40        195.92        21.47 o                         
  -4   2  15       2293.01       2320.33        53.25 o                         
  -2   2  15       1056.80       1048.84        42.76 o                         
   0   2  15          9.52          5.56        13.29 o                         
   2   2  15        297.10        295.58        22.36 o                         
   4   2  15        515.62        552.43        30.08 o                         
   6   2  15          0.28         -4.23        20.56 o                         
   8   2  15          0.37         -9.70        25.61 o                         
  10   2  15        336.25        396.99        37.93 o                         
  12   2  15        117.63         96.64        37.27 o                         
  14   2  15          0.05         16.24        39.55 o                         
  16   2  15        361.96        278.18        50.51 o                         
  18   2  15        724.36        695.73        61.33 o                         
  20   2  15       1060.47       1068.25        72.06 o                         
 -39   3  15         87.41        125.07       101.56 o                         
 -37   3  15          4.54        -74.29        74.29 o                         
 -35   3  15       2762.96       2970.55       216.28 o                         
 -33   3  15        208.69        162.68        65.82 o                         
 -31   3  15       2987.61       3018.50       203.11 o                         
 -29   3  15       2591.60       2365.90       168.32 o                         
 -27   3  15        195.62        195.04        33.24 o                         
 -25   3  15        142.98        155.86        23.93 o                         
 -23   3  15       3861.62       3863.12        96.19 o                         
 -21   3  15       2055.73       1984.49        59.17 o                         
 -19   3  15        758.33        629.88        38.13 o                         
 -17   3  15       5313.79       5709.70       124.38 o                         
 -15   3  15       3888.77       3952.72        87.69 o                         
 -13   3  15        428.24        375.17        22.11 o                         
 -11   3  15       1351.39       1357.49        43.27 o                         
  -9   3  15       1732.29       1892.11        53.37 o                         
  -7   3  15        151.88        151.99        21.03 o                         
  -5   3  15        204.56        224.82        20.66 o                         
  -3   3  15       1185.17       1121.55        45.99 o                         
  -1   3  15       1888.23       1785.80        61.94 o                         
   1   3  15       5606.45       5314.55       156.12 o                         
   3   3  15        152.66        226.77        25.00 o                         
   5   3  15         61.69        114.94        23.01 o                         
   7   3  15        173.85        171.28        23.63 o                         
   9   3  15        557.16        550.69        40.65 o                         
  11   3  15          1.00         60.44        33.69 o                         
  13   3  15         11.49         49.06        43.84 o                         
  15   3  15       1967.86       1787.53        86.65 o                         
  17   3  15       1207.42       1193.66        72.04 o                         
  19   3  15        220.21        388.59        60.67 o                         
 -38   4  15        558.47        725.95       124.13 o                         
 -36   4  15         39.08        -31.03        85.57 o                         
 -34   4  15        568.00        671.41       110.02 o                         
 -32   4  15         57.33         31.97        70.53 o                         
 -30   4  15        533.93        453.25        78.99 o                         
 -28   4  15        395.90        348.55        57.39 o                         
 -26   4  15        403.39        412.73        35.33 o                         
 -24   4  15          2.37          3.26        20.84 o                         
 -22   4  15        476.31        520.82        38.57 o                         
 -20   4  15          0.23          8.85        17.87 o                         
 -18   4  15        663.27        718.15        42.01 o                         
 -16   4  15        354.79        350.83        27.40 o                         
 -14   4  15        638.55        699.22        31.32 o                         
 -12   4  15         27.31         21.30        13.55 o                         
 -10   4  15       2270.62       2292.33        63.31 o                         
  -8   4  15         85.70         49.18        22.15 o                         
  -6   4  15        139.21        110.28        19.75 o                         
  -4   4  15         33.39         31.16        25.12 o                         
  -2   4  15          7.63          3.17        24.41 o                         
   0   4  15        999.45       1038.79        61.76 o                         
   2   4  15          1.54         -3.76        29.59 o                         
   4   4  15        463.07        492.39        59.72 o                         
   6   4  15        198.53        191.97        41.41 o                         
   8   4  15         12.68         76.81        40.39 o                         
  10   4  15         25.96         43.10        42.66 o                         
  12   4  15        197.61        102.40        58.91 o                         
  14   4  15        457.85        371.58        85.64 o                         
  16   4  15       1422.29       1289.54        86.51 o                         
 -33   5  15         55.09         70.53        84.63 o                         
 -31   5  15        193.75         71.47        84.63 o                         
 -29   5  15       1268.21       1027.80       122.24 o                         
 -27   5  15         31.47         -9.85        50.51 o                         
 -25   5  15         76.53         63.73        47.35 o                         
 -23   5  15         72.67         67.22        39.62 o                         
 -21   5  15        239.66        199.31        32.08 o                         
 -19   5  15         82.76         30.54        26.85 o                         
 -17   5  15        986.08        950.72        59.37 o                         
 -15   5  15         66.06         83.27        25.62 o                         
 -13   5  15        229.99        223.91        17.16 o                         
 -11   5  15        124.28         80.38        21.96 o                         
  -9   5  15       1744.51       1500.72        52.02 o                         
  -7   5  15         16.01         28.18        22.85 o                         
  -5   5  15         29.20         21.63        24.39 o                         
  -3   5  15        153.63        129.84        38.55 o                         
  -1   5  15         56.62        102.43        32.91 o                         
   1   5  15        412.53        458.22        42.57 o                         
   3   5  15       1674.62       1691.43        92.29 o                         
   5   5  15          2.02         -1.90        38.10 o                         
   7   5  15          0.08        -35.71        41.04 o                         
   9   5  15         47.62         14.79        52.93 o                         
  11   5  15         60.56         72.85        54.26 o                         
  13   5  15        798.19        587.28        68.14 o                         
 -28   6  15        209.55        463.59       104.38 o                         
 -26   6  15          0.38        -32.11        73.45 o                         
 -24   6  15          1.79         42.55        60.33 o                         
 -22   6  15        439.46        549.55       117.56 o                         
 -20   6  15        150.85        114.69        71.06 o                         
 -18   6  15         43.85         45.96        51.18 o                         
 -16   6  15        382.13        413.72        62.97 o                         
 -14   6  15        128.29        197.52        58.62 o                         
 -12   6  15        966.20       1050.95        81.17 o                         
 -10   6  15        145.17         72.05        48.71 o                         
  -8   6  15          4.72         26.27        58.94 o                         
  -6   6  15         57.88         43.21        52.70 o                         
  -4   6  15         10.81        -24.22        47.39 o                         
  -2   6  15          0.36         65.62        35.99 o                         
   0   6  15        611.40        523.78        48.18 o                         
   2   6  15         31.54          3.63        40.76 o                         
   4   6  15        140.31        198.00        46.99 o                         
   6   6  15          0.02         40.33        49.63 o                         
   8   6  15         62.60         42.34        68.42 o                         
 -19   7  15         52.21        134.51        85.51 o                         
 -17   7  15        293.04        191.58       178.20 o                         
 -15   7  15       1155.45       1154.51       216.28 o                         
 -13   7  15        183.62        210.05        99.68 o                         
 -11   7  15         95.07         80.28        88.11 o                         
  -9   7  15         17.00         20.18        85.99 o                         
  -7   7  15        106.30         16.81       124.60 o                         
  -5   7  15         81.96          4.47        86.24 o                         
  -3   7  15         88.41         59.63       116.13 o                         
  -1   7  15        146.69        279.16       106.20 o                         
 -42   0  16       3646.11       3604.34       256.71 o                         
 -38   0  16        518.24        427.86        92.15 o                         
 -36   0  16       4973.21       5051.53       300.91 o                         
 -34   0  16      18012.71      18055.54       907.43 o                         
 -32   0  16       5030.20       4735.65       224.74 o                         
 -30   0  16       7940.29       7569.75       228.97 o                         
 -28   0  16         51.26         24.45        28.59 o                         
 -26   0  16        118.48        121.02        30.79 o                         
 -24   0  16       7713.47       7041.51       212.25 o                         
 -22   0  16      15582.26      16221.91       463.45 o                         
 -20   0  16      15090.12      16126.95       400.30 o                         
 -18   0  16      47996.50      47028.84      1014.32 o                         
 -16   0  16         29.35         83.50        14.75 o                         
 -14   0  16      16129.51      17155.25       378.38 o                         
 -12   0  16      15059.23      14982.42       332.67 o                         
 -10   0  16       9826.75       9504.23       240.02 o                         
  -8   0  16       2201.37       2513.29        75.26 o                         
  -6   0  16        986.37        864.40        40.22 o                         
  -4   0  16       1911.92       1876.13        63.10 o                         
  -2   0  16       4036.48       4305.08       138.44 o                         
   0   0  16      15840.69      15315.14       542.91 o                         
   2   0  16       1079.69       1069.58        71.48 o                         
   4   0  16      16901.51      16629.44       591.78 o                         
   6   0  16       4980.96       5227.96       213.11 o                         
   8   0  16       8824.76       8334.14       319.83 o                         
  10   0  16        696.40        586.23        66.82 o                         
  12   0  16       9024.04       9752.50       375.67 o                         
  14   0  16        727.01        751.43        79.21 o                         
  16   0  16       2177.09       2193.22       235.56 o                         
  18   0  16       1023.88        927.73       140.11 o                         
  20   0  16        955.45        710.37        98.14 o                         
 -43   1  16         89.87        113.35        80.05 o                         
 -41   1  16       1629.38       1708.22       130.81 o                         
 -39   1  16        530.08        707.52        76.54 o                         
 -37   1  16       3255.32       3142.17       152.78 o                         
 -35   1  16       4029.97       3996.49       173.80 o                         
 -33   1  16       6917.53       7001.69       224.53 o                         
 -31   1  16       8635.38       8046.83       193.56 o                         
 -29   1  16       8269.49       7967.17       171.77 o                         
 -27   1  16        403.96        408.38        26.28 o                         
 -25   1  16       3527.43       3715.41        94.60 o                         
 -23   1  16       9103.35       9190.57       191.50 o                         
 -21   1  16      17787.36      18705.02       326.12 o                         
 -19   1  16       6593.48       7214.33       158.66 o                         
 -17   1  16       1505.78       1347.26        34.50 o                         
 -15   1  16       9689.40       9695.13       163.97 o                         
 -13   1  16      10246.00      10144.22       181.33 o                         
 -11   1  16       2786.58       2591.95        54.17 o                         
  -9   1  16       1116.73       1256.86        31.28 o                         
  -7   1  16      24769.42      24035.16       416.57 o                         
  -5   1  16       3562.78       3286.51        69.04 o                         
  -3   1  16      29857.46      29435.48       544.91 o                         
  -1   1  16       1846.50       1847.08        56.50 o                         
   1   1  16       1701.93       1666.47        55.25 o                         
   3   1  16        869.96        897.02        42.67 o                         
   5   1  16        522.84        583.19        40.26 o                         
   7   1  16       2412.75       2268.96        84.22 o                         
   9   1  16        225.40        260.32        35.35 o                         
  11   1  16       1816.42       2080.31        86.46 o                         
  13   1  16       1355.65       1405.06        97.12 o                         
  15   1  16       1383.61       1412.76        81.03 o                         
  17   1  16       2896.23       2792.78       116.61 o                         
  19   1  16       1920.42       2182.57       157.99 o                         
 -42   2  16        951.87       1015.57       147.63 o                         
 -40   2  16        340.59        322.19        67.61 o                         
 -38   2  16       2947.36       2726.65       162.68 o                         
 -36   2  16       3397.14       3751.69       166.42 o                         
 -34   2  16       5013.91       5015.08       208.76 o                         
 -32   2  16       4823.06       4738.09       162.99 o                         
 -30   2  16       7923.41       7499.30       164.58 o                         
 -28   2  16       3371.72       3308.57        82.21 o                         
 -26   2  16        547.44        527.80        31.00 o                         
 -24   2  16        236.72        217.91        17.97 o                         
 -22   2  16       3206.23       3153.55        86.70 o                         
 -20   2  16      59546.73      59923.50      1183.81 o                         
 -18   2  16       5337.93       5225.42       118.62 o                         
 -16   2  16       7684.34       7739.21       154.46 o                         
 -14   2  16       6467.72       5981.86       121.94 o                         
 -12   2  16        273.65        213.49        26.56 o                         
 -10   2  16      15389.47      14580.45       366.08 o                         
  -8   2  16        387.39        293.43        22.34 o                         
  -6   2  16         83.94         64.83         8.46 o                         
  -4   2  16       3667.14       3592.82        78.33 o                         
  -2   2  16      16243.16      15896.61       300.64 o                         
   0   2  16         73.02         78.16        16.97 o                         
   2   2  16       3800.71       3768.72        92.22 o                         
   4   2  16       3108.25       3106.18        81.89 o                         
   6   2  16       4515.25       4443.06       110.41 o                         
   8   2  16       2649.41       2521.34        86.47 o                         
  10   2  16       2416.22       2520.54        89.70 o                         
  12   2  16        939.00        967.76        61.63 o                         
  14   2  16       4356.64       4601.41       154.62 o                         
  16   2  16        270.08        207.29        58.73 o                         
  18   2  16        352.58        312.13        65.24 o                         
 -39   3  16        401.71        480.52       103.44 o                         
 -37   3  16       8120.76       8100.12       455.13 o                         
 -35   3  16       1790.26       1987.89       171.14 o                         
 -33   3  16       2439.63       2681.86       194.65 o                         
 -31   3  16       3385.95       3483.97       220.04 o                         
 -29   3  16       4415.08       4160.95       145.64 o                         
 -27   3  16       2425.77       2614.05       101.81 o                         
 -25   3  16       2320.36       2294.26        72.14 o                         
 -23   3  16       8762.01       8687.53       204.48 o                         
 -21   3  16       5434.32       5448.48       122.51 o                         
 -19   3  16       1944.90       1850.19        69.39 o                         
 -17   3  16       3216.76       3311.21        86.21 o                         
 -15   3  16      14155.86      14516.23       279.83 o                         
 -13   3  16      10911.72      10584.02       210.83 o                         
 -11   3  16         22.04         27.34        15.36 o                         
  -9   3  16       5235.58       4679.20       109.80 o                         
  -7   3  16       2851.19       2866.38        76.29 o                         
  -5   3  16       4704.64       4496.24       109.31 o                         
  -3   3  16       6253.20       6171.09       152.85 o                         
  -1   3  16         24.19         17.93        28.59 o                         
   1   3  16       1278.02       1227.87        72.89 o                         
   3   3  16       7746.56       7433.07       182.13 o                         
   5   3  16       4458.78       4342.11       105.32 o                         
   7   3  16       6778.86       6849.10       175.12 o                         
   9   3  16       1844.72       1905.52        79.82 o                         
  11   3  16        244.65        268.31        45.82 o                         
  13   3  16         35.01         44.46        40.52 o                         
  15   3  16       2936.74       3115.80       113.58 o                         
  17   3  16       1872.02       1922.92       111.42 o                         
 -38   4  16        978.03        739.11       121.30 o                         
 -36   4  16       2922.11       2930.11       225.68 o                         
 -34   4  16       1416.31       1631.50       160.80 o                         
 -32   4  16       2068.80       1797.00       163.62 o                         
 -30   4  16       2405.15       2425.15       183.37 o                         
 -28   4  16       2531.48       2355.56       188.07 o                         
 -26   4  16       2488.57       2546.77       137.99 o                         
 -24   4  16      10731.84      10753.26       252.55 o                         
 -22   4  16       1640.05       1601.46        53.74 o                         
 -20   4  16       7722.37       7855.89       171.90 o                         
 -18   4  16       1610.89       1520.70        56.35 o                         
 -16   4  16       3450.39       3424.36        86.17 o                         
 -14   4  16       2121.78       2193.96       103.42 o                         
 -12   4  16       1785.25       1706.12        61.88 o                         
 -10   4  16       4252.59       4178.45       102.64 o                         
  -8   4  16       3595.35       3851.15       136.02 o                         
  -6   4  16       7757.15       7697.90       186.31 o                         
  -4   4  16        172.92        216.76        26.29 o                         
  -2   4  16        307.28        297.11        33.86 o                         
   0   4  16       4242.47       4106.30       131.23 o                         
   2   4  16       6045.35       5963.22       176.58 o                         
   4   4  16        895.32        961.56        66.92 o                         
   6   4  16        311.98        298.07        46.69 o                         
   8   4  16       1650.63       1666.96        88.72 o                         
  10   4  16       1683.70       1855.21       114.38 o                         
  12   4  16         30.84         14.69        50.08 o                         
  14   4  16       2579.72       2627.89       127.33 o                         
 -33   5  16        364.40        373.32       102.50 o                         
 -31   5  16        787.53        737.23       110.02 o                         
 -29   5  16       3082.97       3210.33       225.68 o                         
 -27   5  16       3813.64       4063.97       389.30 o                         
 -25   5  16       3330.82       3476.10       187.84 o                         
 -23   5  16        795.18        793.08        58.14 o                         
 -21   5  16       1006.55       1069.25        59.00 o                         
 -19   5  16       3643.47       3859.67       123.32 o                         
 -17   5  16       5967.81       6084.55       159.22 o                         
 -15   5  16       3207.34       3128.46       102.99 o                         
 -13   5  16       4380.14       4090.43       130.61 o                         
 -11   5  16        847.08        823.93        38.91 o                         
  -9   5  16        581.95        581.95        68.13 o                         
  -7   5  16       6542.68       5879.06       170.73 o                         
  -5   5  16        713.31        703.05        50.99 o                         
  -3   5  16        166.31        121.96        33.33 o                         
  -1   5  16        422.77        462.41        43.82 o                         
   1   5  16       2517.97       2609.78       120.72 o                         
   3   5  16       1345.74       1338.41        79.49 o                         
   5   5  16        252.57        275.19        46.83 o                         
   7   5  16        714.57        797.23        65.01 o                         
   9   5  16        458.90        463.17        59.39 o                         
  11   5  16       1419.23       1667.33       146.04 o                         
 -28   6  16       3895.75       3912.29       223.99 o                         
 -26   6  16       4031.14       4063.76       318.31 o                         
 -24   6  16       2843.57       2811.46       223.33 o                         
 -22   6  16        267.56        278.90       106.26 o                         
 -20   6  16        860.31        718.14        97.45 o                         
 -18   6  16       1870.15       1991.70       115.57 o                         
 -16   6  16       1866.93       1987.24       184.92 o                         
 -14   6  16        531.81        503.89        99.26 o                         
 -12   6  16       1371.04       1381.03        95.81 o                         
 -10   6  16       2598.42       2935.91       135.66 o                         
  -8   6  16       3213.57       3206.34       142.78 o                         
  -6   6  16       1784.15       1909.63       166.94 o                         
  -4   6  16       1267.84       1317.13        95.99 o                         
  -2   6  16        602.95        611.57        68.05 o                         
   0   6  16        769.75        749.15        87.73 o                         
   2   6  16        933.86       1100.43        73.56 o                         
   4   6  16        719.75        621.32        61.31 o                         
   6   6  16        224.83        177.89        86.73 o                         
 -19   7  16       1041.85       1280.63       135.83 o                         
 -17   7  16       1239.12       1281.47       133.10 o                         
 -15   7  16       2400.86       2689.20       242.14 o                         
 -13   7  16        744.07        806.82       117.41 o                         
 -11   7  16       1224.84       1288.00       139.11 o                         
  -9   7  16       1362.46       1302.52       137.81 o                         
  -7   7  16        254.14        191.29        96.60 o                         
  -5   7  16         51.00         43.78        93.61 o                         
 -43   1  17        513.70        493.36        89.87 o                         
 -41   1  17         41.57        -45.41        79.93 o                         
 -39   1  17        520.95        486.82        67.47 o                         
 -37   1  17          4.20          9.94        49.19 o                         
 -35   1  17        278.09        218.37        48.48 o                         
 -33   1  17         44.85         27.77        27.40 o                         
 -31   1  17       2355.89       2280.24        74.05 o                         
 -29   1  17       1127.17        990.50        48.45 o                         
 -27   1  17       4948.95       4833.13       134.82 o                         
 -25   1  17        213.62        291.30        21.41 o                         
 -23   1  17          2.03          8.86        13.22 o                         
 -21   1  17         52.88         42.59        12.53 o                         
 -19   1  17        126.84        108.69        17.02 o                         
 -17   1  17       2599.80       2964.50        54.42 o                         
 -15   1  17        677.83        742.75        25.25 o                         
 -13   1  17       2628.07       2508.63        55.76 o                         
 -11   1  17       2110.79       2208.05        48.29 o                         
  -9   1  17       8179.56       8621.64       157.07 o                         
  -7   1  17         94.38         85.99        14.48 o                         
  -5   1  17       3451.71       3257.58        77.24 o                         
  -3   1  17       2208.07       2118.68        58.73 o                         
  -1   1  17       1589.73       1564.75        52.82 o                         
   1   1  17         69.08         65.05        21.08 o                         
   3   1  17        671.83        665.04        57.14 o                         
   5   1  17       1811.34       1825.32        73.82 o                         
   7   1  17       1181.82       1073.82        59.77 o                         
   9   1  17         43.43         31.57        33.11 o                         
  11   1  17         62.87         29.85        42.96 o                         
  13   1  17        107.05         83.57        41.11 o                         
  15   1  17         46.88         23.51        47.30 o                         
  17   1  17         60.00        -17.53        54.39 o                         
  19   1  17          7.77        -18.68        64.82 o                         
 -42   2  17         52.26        -94.97        94.97 o                         
 -40   2  17        188.24        152.52        69.37 o                         
 -38   2  17         66.45        115.47        53.99 o                         
 -36   2  17         34.33          7.26        41.83 o                         
 -34   2  17       1087.28       1165.80        81.78 o                         
 -32   2  17        898.99        869.83        47.78 o                         
 -30   2  17       2408.06       2348.15        75.82 o                         
 -28   2  17       1506.35       1469.33        47.91 o                         
 -26   2  17       4184.72       4208.17       103.64 o                         
 -24   2  17        371.43        418.25        20.96 o                         
 -22   2  17       1686.99       1728.35        74.93 o                         
 -20   2  17        228.12        210.36        21.98 o                         
 -18   2  17         27.13         28.48        19.02 o                         
 -16   2  17       1251.59       1160.80        37.54 o                         
 -14   2  17       2932.43       2899.87        72.57 o                         
 -12   2  17       2961.51       3167.09        96.79 o                         
 -10   2  17          1.23        -16.20        16.20 o                         
  -8   2  17         50.34         38.56        18.00 o                         
  -6   2  17        708.95        692.41        32.87 o                         
  -4   2  17       3727.87       3648.69        79.82 o                         
  -2   2  17       1183.73       1093.18        38.56 o                         
   0   2  17       3358.33       3675.46        90.16 o                         
   2   2  17       1656.68       1637.62        54.13 o                         
   4   2  17        390.82        389.24        32.24 o                         
   6   2  17        486.63        515.62        43.57 o                         
   8   2  17         70.37         23.97        31.09 o                         
  10   2  17          5.58        -37.08        37.08 o                         
  12   2  17          2.08         -6.47        36.47 o                         
  14   2  17       1066.12       1130.17        85.09 o                         
  16   2  17        203.29        234.10        51.92 o                         
  18   2  17        258.49        223.81        56.64 o                         
 -39   3  17          1.44         68.65        93.09 o                         
 -37   3  17        478.14        530.35       107.20 o                         
 -35   3  17          9.52        -69.59        69.59 o                         
 -33   3  17        442.40        452.31        83.69 o                         
 -31   3  17        255.55        325.29        44.90 o                         
 -29   3  17       1870.71       1933.27        87.76 o                         
 -27   3  17        184.55        142.19        52.31 o                         
 -25   3  17       2028.45       2061.73        68.38 o                         
 -23   3  17          8.65         11.81        19.42 o                         
 -21   3  17       2246.73       2027.59        79.73 o                         
 -19   3  17       3387.30       3206.94        82.60 o                         
 -17   3  17          0.50         -0.53        15.79 o                         
 -15   3  17       2067.53       2004.64        57.23 o                         
 -13   3  17       2180.23       2250.51        63.19 o                         
 -11   3  17          3.95        -15.34        15.34 o                         
  -9   3  17        175.07        206.85        26.77 o                         
  -7   3  17        779.93        732.62        36.10 o                         
  -5   3  17        555.89        556.57        34.89 o                         
  -3   3  17        595.79        505.04        34.36 o                         
  -1   3  17       4371.89       4695.84       142.55 o                         
   1   3  17        157.30        144.16        32.00 o                         
   3   3  17       2359.60       2373.78        75.48 o                         
   5   3  17         87.95        142.00        27.56 o                         
   7   3  17        141.72        175.91        34.71 o                         
   9   3  17       1445.48       1532.67        75.64 o                         
  11   3  17         12.58         25.24        42.82 o                         
  13   3  17       2254.34       2310.18       132.04 o                         
  15   3  17          1.36         22.76        52.53 o                         
 -38   4  17          8.51        -64.88        95.92 o                         
 -36   4  17        540.59        571.73       106.26 o                         
 -34   4  17         10.92        102.50        79.93 o                         
 -32   4  17        624.60        622.51       103.44 o                         
 -30   4  17        282.67        201.23        75.23 o                         
 -28   4  17        790.90        702.27        55.11 o                         
 -26   4  17       8939.24       8625.85       235.64 o                         
 -24   4  17       1188.33       1186.26        66.15 o                         
 -22   4  17        791.50        857.36        47.59 o                         
 -20   4  17       2039.90       1957.94        59.37 o                         
 -18   4  17        395.72        442.09        36.78 o                         
 -16   4  17        380.46        340.73        26.77 o                         
 -14   4  17        225.40        244.97        46.89 o                         
 -12   4  17         34.78         84.47        20.35 o                         
 -10   4  17          1.64         19.75        18.62 o                         
  -8   4  17       2466.65       2556.74        77.51 o                         
  -6   4  17         92.32         99.45        27.76 o                         
  -4   4  17        105.37         90.37        24.92 o                         
  -2   4  17         26.17          0.62        28.92 o                         
   0   4  17         37.87         40.96        31.81 o                         
   2   4  17        342.69        325.23        42.58 o                         
   4   4  17       2043.58       1852.40        90.71 o                         
   6   4  17         17.55         38.69        41.40 o                         
   8   4  17        297.19        247.91        57.77 o                         
  10   4  17        828.04        786.67        70.56 o                         
  12   4  17        160.41        157.41        56.93 o                         
 -33   5  17        719.26        742.87       126.01 o                         
 -31   5  17        535.42        639.43       111.90 o                         
 -29   5  17        275.27        262.67        81.41 o                         
 -27   5  17        194.25        179.54        69.03 o                         
 -25   5  17        286.13        249.44        51.92 o                         
 -23   5  17        729.66        813.53        82.11 o                         
 -21   5  17         34.92         39.78        29.53 o                         
 -19   5  17        414.07        466.84        39.51 o                         
 -17   5  17        169.49        173.88        29.25 o                         
 -15   5  17          0.09          2.12        22.62 o                         
 -13   5  17        747.25        747.84        44.59 o                         
 -11   5  17        175.23        141.20        27.65 o                         
  -9   5  17        679.57        599.93        45.88 o                         
  -7   5  17         17.31         28.70        30.48 o                         
  -5   5  17        213.62        228.12        69.91 o                         
  -3   5  17       1878.41       1976.26        96.64 o                         
  -1   5  17         61.29         40.00        35.74 o                         
   1   5  17         71.79         64.44        46.96 o                         
   3   5  17        240.89        334.34        47.70 o                         
   5   5  17         12.14        -43.42        43.42 o                         
   7   5  17        260.76        337.47        85.08 o                         
   9   5  17          3.02         55.36        66.97 o                         
 -28   6  17        347.83        333.84        90.35 o                         
 -26   6  17          3.78        106.31        79.25 o                         
 -24   6  17         64.92         37.21        74.60 o                         
 -22   6  17         10.08         90.39        71.65 o                         
 -20   6  17         22.46         82.15        55.48 o                         
 -18   6  17         13.92         29.15        52.35 o                         
 -16   6  17         92.00         53.16        52.33 o                         
 -14   6  17        427.21        435.82        63.34 o                         
 -12   6  17         42.79         91.80        53.91 o                         
 -10   6  17        524.00        428.96        62.07 o                         
  -8   6  17          8.08        -49.05        49.05 o                         
  -6   6  17         56.23         -4.61        50.73 o                         
  -4   6  17        332.07        289.83        61.40 o                         
  -2   6  17        333.93        248.27        61.23 o                         
   0   6  17          2.63         -0.47        92.76 o                         
   2   6  17         15.73         23.72        61.07 o                         
   4   6  17         43.26         44.12        52.93 o                         
 -17   7  17        434.51         84.63       214.40 o                         
 -15   7  17          2.13         31.08       102.97 o                         
 -13   7  17          7.42          9.59       262.36 o                         
 -11   7  17         19.42         31.10       119.42 o                         
  -9   7  17        111.45         55.01       124.13 o                         
  -7   7  17          9.28       -203.11       203.11 o                         
 -42   0  18         21.95         77.11        94.03 o                         
 -40   0  18        981.24        865.12       118.48 o                         
 -38   0  18       1448.01       1572.25       157.98 o                         
 -36   0  18       5836.39       5789.70       330.06 o                         
 -34   0  18         63.67          0.88        58.30 o                         
 -32   0  18      10238.74      10163.10       376.63 o                         
 -30   0  18        786.04        760.77        63.43 o                         
 -28   0  18       1994.10       1923.00        96.46 o                         
 -26   0  18       2047.86       1919.81        93.21 o                         
 -24   0  18      27875.29      27442.00       774.90 o                         
 -22   0  18      14490.75      13795.11       397.57 o                         
 -20   0  18         73.82         67.00        21.92 o                         
 -18   0  18       1980.40       1894.08        62.30 o                         
 -16   0  18       3897.00       3412.33       111.26 o                         
 -14   0  18       6878.15       6186.09       149.23 o                         
 -12   0  18       6115.31       6166.83       168.12 o                         
 -10   0  18      28120.30      28709.08       808.03 o                         
  -8   0  18       3880.90       3749.94       122.68 o                         
  -6   0  18      23099.24      23642.68       670.49 o                         
  -4   0  18      11764.48      11939.65       352.24 o                         
  -2   0  18        744.06        955.94        65.12 o                         
   0   0  18       5021.87       5036.95       201.80 o                         
   2   0  18       8131.47       7835.00       298.22 o                         
   4   0  18       8066.40       7608.91       293.22 o                         
   6   0  18       7002.53       6525.23       260.65 o                         
   8   0  18       5024.07       5406.38       228.72 o                         
  10   0  18      14316.43      14822.64       772.02 o                         
  12   0  18       1070.98       1290.77       108.38 o                         
  14   0  18         17.48         66.16        67.78 o                         
  16   0  18       1008.10        945.04       143.87 o                         
 -43   1  18        937.62       1058.48        99.20 o                         
 -41   1  18       1046.24        908.72        87.40 o                         
 -39   1  18        665.58        613.53        70.62 o                         
 -37   1  18       1833.18       1896.91       147.16 o                         
 -35   1  18       3311.56       3213.52       113.74 o                         
 -33   1  18       2681.49       2612.74        90.87 o                         
 -31   1  18        100.46        120.41        28.58 o                         
 -29   1  18        163.64        188.40        22.45 o                         
 -27   1  18       1772.19       1651.33        53.83 o                         
 -25   1  18      17791.98      17498.93       387.54 o                         
 -23   1  18      15637.10      15252.73       309.95 o                         
 -21   1  18       9084.75       8893.46       185.71 o                         
 -19   1  18       1759.99       1684.38        52.92 o                         
 -17   1  18       8283.24       8141.29       147.58 o                         
 -15   1  18        101.08        145.69        14.49 o                         
 -13   1  18        613.49        557.56        28.85 o                         
 -11   1  18      31799.30      31525.98       581.08 o                         
  -9   1  18      13507.96      13578.71       258.24 o                         
  -7   1  18        413.86        379.21        21.60 o                         
  -5   1  18       7688.01       8178.79       217.02 o                         
  -3   1  18       8499.13       8172.34       200.38 o                         
  -1   1  18        497.02        483.57        30.91 o                         
   1   1  18        360.45        374.77        33.91 o                         
   3   1  18       2770.29       2644.76        90.96 o                         
   5   1  18       8385.76       8183.33       221.76 o                         
   7   1  18       1692.38       1703.04        76.63 o                         
   9   1  18       6440.24       6694.89       194.59 o                         
  11   1  18        879.16        880.57        60.02 o                         
  13   1  18       1907.39       2018.83        95.92 o                         
  15   1  18        674.66        548.95        60.83 o                         
  17   1  18        575.60        662.21        67.07 o                         
 -42   2  18        303.89        147.63       103.44 o                         
 -40   2  18        464.83        511.55       107.20 o                         
 -38   2  18       1798.73       1641.78       144.34 o                         
 -36   2  18       2833.36       2606.53       127.84 o                         
 -34   2  18       4194.51       4247.43       128.97 o                         
 -32   2  18         39.31         -1.55        26.06 o                         
 -30   2  18        174.50        176.42        23.75 o                         
 -28   2  18       8485.51       8082.12       210.96 o                         
 -26   2  18      16414.65      15986.39       358.45 o                         
 -24   2  18        666.94        682.85        25.42 o                         
 -22   2  18      14629.74      14820.48       306.53 o                         
 -20   2  18         24.02          4.47        18.54 o                         
 -18   2  18      10706.03      10843.02       225.95 o                         
 -16   2  18        459.88        397.08        25.47 o                         
 -14   2  18      13426.55      12762.00       264.90 o                         
 -12   2  18      11182.61      10846.44       249.98 o                         
 -10   2  18       4236.40       4225.10       110.01 o                         
  -8   2  18       5790.31       5752.59       116.39 o                         
  -6   2  18       6833.50       6594.15       145.23 o                         
  -4   2  18      14544.64      14402.01       297.52 o                         
  -2   2  18        336.19        291.52        22.45 o                         
   0   2  18       5156.23       5057.05       118.59 o                         
   2   2  18        695.07        658.96        36.18 o                         
   4   2  18       4809.15       4479.16       111.66 o                         
   6   2  18       8171.15       7972.00       201.32 o                         
   8   2  18       4819.13       4790.19       143.84 o                         
  10   2  18       3674.85       3719.65       135.79 o                         
  12   2  18       2484.98       2452.14        98.79 o                         
  14   2  18        321.31        271.96        49.60 o                         
  16   2  18       1264.73       1356.27        95.32 o                         
 -39   3  18       1425.30       1461.29       172.08 o                         
 -37   3  18         98.66         79.93        78.99 o                         
 -35   3  18       2579.90       2741.10       204.99 o                         
 -33   3  18       2817.55       2874.77       148.95 o                         
 -31   3  18       1561.25       1478.43        89.10 o                         
 -29   3  18         56.95         17.91        33.81 o                         
 -27   3  18      11291.12      11476.99       301.00 o                         
 -25   3  18       1348.38       1462.40        65.15 o                         
 -23   3  18       1042.03       1037.30        46.23 o                         
 -21   3  18      14376.96      14187.74       275.60 o                         
 -19   3  18       8032.56       7942.82       171.42 o                         
 -17   3  18         69.29         89.60        20.19 o                         
 -15   3  18       1205.38       1119.90        49.51 o                         
 -13   3  18       2310.40       2246.70        66.54 o                         
 -11   3  18      12097.25      11733.61       247.18 o                         
  -9   3  18       3954.03       3805.23        96.41 o                         
  -7   3  18      10478.99      10232.67       241.30 o                         
  -5   3  18       2727.90       2707.08        87.40 o                         
  -3   3  18        413.32        513.70        41.58 o                         
  -1   3  18      12862.75      12860.77       340.53 o                         
   1   3  18        898.50        853.47        56.00 o                         
   3   3  18         18.63         33.32        22.53 o                         
   5   3  18       4563.20       4423.61       154.31 o                         
   7   3  18       2840.27       3087.83       105.08 o                         
   9   3  18       2390.02       2406.04        89.98 o                         
  11   3  18       1236.16       1210.39        71.05 o                         
  13   3  18       2229.56       2419.27       125.95 o                         
  15   3  18         31.52         55.48       185.25 o                         
 -38   4  18       1586.39       1414.28       161.74 o                         
 -36   4  18        777.62        699.62       107.20 o                         
 -34   4  18        364.58        488.98        96.86 o                         
 -32   4  18       1814.77       2148.69       176.78 o                         
 -30   4  18       1514.88       1503.90        86.15 o                         
 -28   4  18       5929.68       5788.38       172.91 o                         
 -26   4  18       1202.52       1180.53        66.38 o                         
 -24   4  18        173.70        186.39        28.02 o                         
 -22   4  18       4441.93       4215.09       110.39 o                         
 -20   4  18       9583.72       9413.68       225.76 o                         
 -18   4  18       4249.64       4304.76       105.76 o                         
 -16   4  18       1698.10       1632.31        70.93 o                         
 -14   4  18       6283.54       6014.12       212.00 o                         
 -12   4  18       2249.17       2218.77        68.13 o                         
 -10   4  18         25.32          4.98        23.78 o                         
  -8   4  18       9940.15       9889.71       254.84 o                         
  -6   4  18       3761.25       3783.29       107.01 o                         
  -4   4  18       2349.24       2316.00        92.52 o                         
  -2   4  18        209.19        275.97        37.74 o                         
   0   4  18       5877.61       5841.15       208.94 o                         
   2   4  18       2302.83       2086.64        93.21 o                         
   4   4  18       1600.80       1625.86       123.65 o                         
   6   4  18       2734.26       2494.44       115.51 o                         
   8   4  18       3185.92       3202.21       128.95 o                         
  10   4  18       1959.00       1931.39       106.27 o                         
  12   4  18       1325.92       1369.61        91.17 o                         
 -33   5  18        415.14        590.54       114.72 o                         
 -31   5  18       2711.14       2951.74       222.86 o                         
 -29   5  18       3124.24       2996.61       422.68 o                         
 -27   5  18       2296.99       2322.29       114.25 o                         
 -25   5  18        534.22        603.69        49.32 o                         
 -23   5  18        589.74        616.28        63.25 o                         
 -21   5  18       1499.58       1590.72        73.23 o                         
 -19   5  18       2045.35       2040.28       116.52 o                         
 -17   5  18       3279.09       3372.80       111.54 o                         
 -15   5  18       1832.26       2014.41        80.01 o                         
 -13   5  18       1762.37       1808.73        77.50 o                         
 -11   5  18       1478.86       1333.19        80.89 o                         
  -9   5  18       3796.63       3749.35       124.31 o                         
  -7   5  18        716.96        742.74        54.06 o                         
  -5   5  18       1240.39       1003.76        78.59 o                         
  -3   5  18        469.50        471.46        55.78 o                         
  -1   5  18       2771.18       2856.08       113.06 o                         
   1   5  18       1877.47       1983.85        95.77 o                         
   3   5  18       1345.03       1351.24       108.58 o                         
   5   5  18        142.16        233.28        52.52 o                         
   7   5  18        782.75        761.06       104.10 o                         
 -28   6  18       2905.28       3023.38       240.26 o                         
 -26   6  18       1131.30       1130.75       117.05 o                         
 -24   6  18        105.55        139.18        85.57 o                         
 -22   6  18        359.93        498.09        89.39 o                         
 -20   6  18       2211.69       2504.77       132.78 o                         
 -18   6  18       4557.07       4421.75       181.91 o                         
 -16   6  18       2855.71       2897.59       140.73 o                         
 -14   6  18        625.43        671.62        77.52 o                         
 -12   6  18       1255.05       1263.57        95.20 o                         
 -10   6  18       1641.16       1515.93       115.72 o                         
  -8   6  18        521.11        528.86        67.88 o                         
  -6   6  18        475.73        640.15        72.13 o                         
  -4   6  18       1304.72       1345.58       101.70 o                         
  -2   6  18       2490.16       2418.05       216.86 o                         
   0   6  18       3200.04       3041.56       219.98 o                         
   2   6  18       1804.35       1518.55       172.86 o                         
 -43   1  19         94.30        277.28        74.15 o                         
 -41   1  19         68.55        139.33       157.98 o                         
 -39   1  19         93.37        138.19        56.41 o                         
 -37   1  19        776.12        760.96        70.14 o                         
 -35   1  19         11.34         22.14        37.00 o                         
 -33   1  19         46.86         32.21        29.46 o                         
 -31   1  19          1.25         -3.19        22.36 o                         
 -29   1  19         17.39         10.31        19.48 o                         
 -27   1  19        181.34        184.11        22.98 o                         
 -25   1  19        138.95        143.77        18.55 o                         
 -23   1  19       1880.37       1934.90        53.68 o                         
 -21   1  19       1750.21       1695.13        48.38 o                         
 -19   1  19       2052.51       2122.88        56.38 o                         
 -17   1  19        289.92        331.98        21.77 o                         
 -15   1  19        565.07        608.64        29.70 o                         
 -13   1  19       3632.04       3522.08        84.25 o                         
 -11   1  19         13.94         27.18        13.84 o                         
  -9   1  19       3521.91       3677.77        87.57 o                         
  -7   1  19       3958.50       3927.13        93.78 o                         
  -5   1  19        122.79        133.94        20.24 o                         
  -3   1  19       1078.00       1109.79        44.09 o                         
  -1   1  19        298.68        304.93        30.91 o                         
   1   1  19        495.43        590.60        41.47 o                         
   3   1  19       4007.51       3895.84       121.24 o                         
   5   1  19       2316.83       2273.68        88.91 o                         
   7   1  19        670.68        561.36        49.29 o                         
   9   1  19          1.79        -29.09        44.67 o                         
  11   1  19          4.95         17.68        40.59 o                         
  13   1  19        148.24        203.09        85.99 o                         
  15   1  19         20.87          7.81        51.20 o                         
 -42   2  19        245.99        270.82       106.26 o                         
 -40   2  19         33.82          3.76        88.39 o                         
 -38   2  19        141.59        204.38        56.41 o                         
 -36   2  19         17.17        -13.42        43.08 o                         
 -34   2  19        330.18        308.64        36.45 o                         
 -32   2  19         80.75         53.31        30.36 o                         
 -30   2  19         71.80         34.90        19.68 o                         
 -28   2  19         69.47         49.18        18.13 o                         
 -26   2  19       8297.54       7727.78       154.49 o                         
 -24   2  19       1603.52       1482.81        58.00 o                         
 -22   2  19       2783.33       2561.01       123.01 o                         
 -20   2  19          1.15         14.30        18.49 o                         
 -18   2  19        344.69        317.99        23.96 o                         
 -16   2  19          3.66         17.92        17.05 o                         
 -14   2  19        655.35        709.43        34.40 o                         
 -12   2  19          0.80         14.18        19.19 o                         
 -10   2  19       2280.22       2210.18        69.13 o                         
  -8   2  19         85.13         54.48        14.54 o                         
  -6   2  19          3.72        -11.57        13.46 o                         
  -4   2  19       2080.09       2076.41        58.58 o                         
  -2   2  19        136.40        142.71        20.49 o                         
   0   2  19       5608.36       5624.34       130.72 o                         
   2   2  19       2156.97       1952.42        63.50 o                         
   4   2  19         27.61         13.51        26.64 o                         
   6   2  19       1102.25        905.56        55.75 o                         
   8   2  19        381.11        280.26        41.50 o                         
  10   2  19         78.50         78.74        48.59 o                         
  12   2  19        583.02        614.99        64.79 o                         
  14   2  19         77.47        104.86        60.79 o                         
 -39   3  19        163.74         67.70        97.80 o                         
 -37   3  19         26.90          5.64        77.11 o                         
 -35   3  19         62.50        162.68        83.69 o                         
 -33   3  19        190.88        149.87        43.13 o                         
 -31   3  19        247.56        210.04        52.53 o                         
 -29   3  19         22.60         61.02        31.70 o                         
 -27   3  19       4712.52       4854.53       153.23 o                         
 -25   3  19        158.31        151.37        50.49 o                         
 -23   3  19       3493.53       3502.18        98.21 o                         
 -21   3  19      10868.35      10711.59       226.55 o                         
 -19   3  19        823.15        836.60        40.09 o                         
 -17   3  19       3330.79       3411.46        87.95 o                         
 -15   3  19       5445.20       5351.15       167.98 o                         
 -13   3  19       1070.17       1079.74        44.86 o                         
 -11   3  19        577.45        548.47        33.26 o                         
  -9   3  19        989.40       1010.09        45.63 o                         
  -7   3  19         84.49         30.71        33.01 o                         
  -5   3  19       4035.88       4067.69       129.60 o                         
  -3   3  19       2865.72       2826.91       126.50 o                         
  -1   3  19         11.84         13.79        30.82 o                         
   1   3  19       5755.56       5912.74       179.05 o                         
   3   3  19        113.51        133.73        27.76 o                         
   5   3  19          3.87        -42.44        42.44 o                         
   7   3  19          8.29         -6.01        33.78 o                         
   9   3  19        155.50        130.92        50.11 o                         
  11   3  19        181.56        171.37        55.54 o                         
  13   3  19         97.62         43.22        59.57 o                         
 -36   4  19         62.68        -76.17        76.17 o                         
 -34   4  19          0.08        -29.15        76.17 o                         
 -32   4  19         83.77         47.91        55.66 o                         
 -30   4  19        267.53        297.56        46.40 o                         
 -28   4  19       2166.07       2103.85        89.48 o                         
 -26   4  19        111.59         85.24        38.06 o                         
 -24   4  19         20.80         -1.94        28.82 o                         
 -22   4  19          6.02         -9.00        22.81 o                         
 -20   4  19       1344.25       1394.81        52.88 o                         
 -18   4  19        502.17        549.68        38.45 o                         
 -16   4  19       1013.10        778.88        44.37 o                         
 -14   4  19         76.12         93.60        25.43 o                         
 -12   4  19         90.84         87.49        23.74 o                         
 -10   4  19         94.87        111.07        35.56 o                         
  -8   4  19        788.19        683.54        62.05 o                         
  -6   4  19        701.99        593.82        39.47 o                         
  -4   4  19        161.87        132.69        43.33 o                         
  -2   4  19        735.77        887.39        73.43 o                         
   0   4  19       4592.71       4398.15       144.15 o                         
   2   4  19       2020.93       1998.53       151.34 o                         
   4   4  19        138.85        210.92        47.39 o                         
   6   4  19        411.18        432.54        56.35 o                         
   8   4  19        576.07        588.53        63.48 o                         
  10   4  19         56.44         95.16        55.45 o                         
 -33   5  19          0.67        108.14        94.03 o                         
 -31   5  19         41.37        -71.47        71.47 o                         
 -29   5  19          1.78         11.91        68.19 o                         
 -27   5  19        404.93        447.25        51.82 o                         
 -25   5  19          2.73         26.17        36.57 o                         
 -23   5  19        328.74        300.43        39.09 o                         
 -21   5  19       1558.41       1610.66        98.63 o                         
 -19   5  19        407.12        373.69        41.26 o                         
 -17   5  19        990.36        924.69        97.45 o                         
 -15   5  19       1056.63       1025.27        64.18 o                         
 -13   5  19          2.88          2.64        91.05 o                         
 -11   5  19       1554.44       1514.10        83.13 o                         
  -9   5  19         20.67         29.43        33.25 o                         
  -7   5  19       1214.02       1268.87        69.99 o                         
  -5   5  19       2434.01       2315.05        96.68 o                         
  -3   5  19         18.66         21.45        38.82 o                         
  -1   5  19          4.14         93.92        42.69 o                         
   1   5  19         20.54         32.02        47.50 o                         
   3   5  19        676.67        718.84        63.57 o                         
   5   5  19       1150.52       1224.39       139.12 o                         
 -26   6  19         30.48         14.85        82.62 o                         
 -24   6  19          0.08         -8.39        65.51 o                         
 -22   6  19        115.07         69.82        60.99 o                         
 -20   6  19        530.65        612.59        88.54 o                         
 -18   6  19        309.57        416.98        67.75 o                         
 -16   6  19         91.47        134.66        97.03 o                         
 -14   6  19        179.70        106.67        58.40 o                         
 -12   6  19         17.86        -28.11        54.69 o                         
 -10   6  19          2.93        -54.22        54.22 o                         
  -8   6  19         49.16         61.32        57.91 o                         
  -6   6  19        546.36        502.91        70.66 o                         
  -4   6  19          0.53         17.59        60.36 o                         
  -2   6  19         72.26         16.70        71.32 o                         
   0   6  19         36.79         25.99        69.63 o                         
 -42   0  20        111.03        126.95        96.86 o                         
 -40   0  20       1519.59       1580.72       164.56 o                         
 -38   0  20        298.35        402.37        63.48 o                         
 -36   0  20        121.02         56.42        67.70 o                         
 -34   0  20      10548.00      10589.26       394.22 o                         
 -32   0  20        526.45        595.95        59.71 o                         
 -30   0  20        104.14        126.59        39.22 o                         
 -28   0  20      10886.17      10938.38       396.90 o                         
 -26   0  20      18560.50      17632.99       620.34 o                         
 -24   0  20       4215.86       3822.55       154.77 o                         
 -22   0  20       2207.04       2107.13        67.31 o                         
 -20   0  20       5764.78       5788.31       154.66 o                         
 -18   0  20       1193.40       1122.34        54.43 o                         
 -16   0  20       3212.53       3090.65        93.08 o                         
 -14   0  20        134.71        115.41        22.62 o                         
 -12   0  20       6190.24       6244.16       191.81 o                         
 -10   0  20       2892.13       2837.76        99.70 o                         
  -8   0  20      12876.46      13684.43       487.38 o                         
  -6   0  20        104.86        121.98        34.12 o                         
  -4   0  20       1579.35       1731.83        94.08 o                         
  -2   0  20        140.32         85.94        38.55 o                         
   0   0  20       2253.33       2404.11       121.01 o                         
   2   0  20      14048.64      14263.28       518.97 o                         
   4   0  20       8411.54       8404.32       372.85 o                         
   6   0  20        540.25        502.87        69.96 o                         
   8   0  20       3218.88       3069.93       160.21 o                         
  10   0  20        372.03        502.60       101.56 o                         
  12   0  20       5637.03       5850.00       261.27 o                         
  14   0  20        950.25       1029.01       106.37 o                         
 -43   1  20        751.60        683.09        87.78 o                         
 -41   1  20        281.20        233.52        73.35 o                         
 -39   1  20       1828.13       1635.64       115.19 o                         
 -37   1  20       1400.08       1557.00        87.38 o                         
 -35   1  20       3948.40       4164.15       128.31 o                         
 -33   1  20       4245.70       4436.67       131.98 o                         
 -31   1  20        177.42        203.62        29.96 o                         
 -29   1  20       1376.31       1589.39        56.22 o                         
 -27   1  20      10649.06      10612.84       242.58 o                         
 -25   1  20       4563.55       4493.08       103.08 o                         
 -23   1  20         98.85         98.84        17.26 o                         
 -21   1  20         41.64         60.34        16.23 o                         
 -19   1  20       4020.24       4422.80       102.22 o                         
 -17   1  20        172.00        179.07        16.54 o                         
 -15   1  20       3935.23       4001.24        92.17 o                         
 -13   1  20       5123.35       5279.40       118.08 o                         
 -11   1  20       4181.62       4199.22        98.44 o                         
  -9   1  20       5112.89       5158.48       117.35 o                         
  -7   1  20       7047.12       7218.19       158.75 o                         
  -5   1  20        193.20        241.84        24.10 o                         
  -3   1  20        660.47        539.19        32.19 o                         
  -1   1  20       1031.48        876.05        50.85 o                         
   1   1  20       4759.42       4642.38       137.92 o                         
   3   1  20      11580.47      11543.82       302.06 o                         
   5   1  20       4507.27       4619.17       143.09 o                         
   7   1  20       1191.59       1201.76        81.44 o                         
   9   1  20       1764.84       1980.37        91.05 o                         
  11   1  20       4329.37       4826.45       158.36 o                         
  13   1  20       1222.68       1308.83        89.00 o                         
 -42   2  20       1976.96       2119.53       206.88 o                         
 -40   2  20        468.60        492.74       105.32 o                         
 -38   2  20        299.58        122.24        77.11 o                         
 -36   2  20       1704.85       1857.15        79.07 o                         
 -34   2  20       3770.52       3704.00       117.49 o                         
 -32   2  20       2769.28       2821.21       112.77 o                         
 -30   2  20       2240.68       2214.81        70.45 o                         
 -28   2  20        340.32        287.62        30.89 o                         
 -26   2  20      16723.56      16605.29       313.80 o                         
 -24   2  20      16350.23      15009.12       384.89 o                         
 -22   2  20        404.38        373.11        31.05 o                         
 -20   2  20         77.20         38.84        19.74 o                         
 -18   2  20       4236.75       4048.19       132.12 o                         
 -16   2  20        215.18        195.77        23.27 o                         
 -14   2  20         97.40        118.96        48.92 o                         
 -12   2  20       4160.42       4348.24       115.31 o                         
 -10   2  20      12750.80      13141.69       271.22 o                         
  -8   2  20       5933.22       5985.72       148.69 o                         
  -6   2  20        742.50        772.94        38.93 o                         
  -4   2  20       4704.14       4442.04       105.48 o                         
  -2   2  20       9626.97       9722.21       209.30 o                         
   0   2  20       1365.59       1344.45        51.80 o                         
   2   2  20       4316.98       4376.13       112.31 o                         
   4   2  20       4608.25       4798.11       145.85 o                         
   6   2  20       2852.09       2731.01        95.82 o                         
   8   2  20       3703.81       3818.06       122.25 o                         
  10   2  20        938.64       1057.77        65.76 o                         
  12   2  20        872.89        954.39        67.52 o                         
 -39   3  20        335.34        407.17       107.20 o                         
 -37   3  20       2764.80       2520.12       204.99 o                         
 -35   3  20        474.14        564.64        60.09 o                         
 -33   3  20        479.71        531.96        59.78 o                         
 -31   3  20        802.51        660.66        73.24 o                         
 -29   3  20      13712.95      14369.15       424.44 o                         
 -27   3  20        637.94        659.56        46.09 o                         
 -25   3  20       7910.62       7947.34       216.24 o                         
 -23   3  20       1706.65       1781.86        83.12 o                         
 -21   3  20        143.40         58.86        21.43 o                         
 -19   3  20       1424.91       1153.67        48.01 o                         
 -17   3  20       5373.30       5487.17       164.25 o                         
 -15   3  20        246.42        275.99        26.54 o                         
 -13   3  20        652.26        614.23        36.68 o                         
 -11   3  20        458.38        442.81        31.73 o                         
  -9   3  20       3528.83       3771.39       106.49 o                         
  -7   3  20       2787.42       2787.42       106.67 o                         
  -5   3  20         35.62         68.69        34.47 o                         
  -3   3  20       4658.71       4993.50       154.86 o                         
  -1   3  20        145.40        129.38        38.16 o                         
   1   3  20       3254.48       3314.97       130.90 o                         
   3   3  20       1262.44       1307.28        85.56 o                         
   5   3  20       4302.90       4384.00       151.71 o                         
   7   3  20       1538.98       1569.50       122.97 o                         
   9   3  20       2505.99       2916.46       129.94 o                         
  11   3  20       2051.22       2182.46       119.04 o                         
 -36   4  20        970.48        905.55       122.24 o                         
 -34   4  20        416.51        294.33        97.80 o                         
 -32   4  20       1552.02       1712.86        96.27 o                         
 -30   4  20       5617.97       5387.89       165.18 o                         
 -28   4  20       1209.06       1254.08        73.46 o                         
 -26   4  20         15.57        -20.54        32.71 o                         
 -24   4  20       3136.33       3066.14       111.87 o                         
 -22   4  20       2259.96       2320.57        88.53 o                         
 -20   4  20        303.25        333.55        36.11 o                         
 -18   4  20         71.57         55.64        23.77 o                         
 -16   4  20       7027.18       6841.56       157.21 o                         
 -14   4  20        282.24        302.44        30.98 o                         
 -12   4  20       2590.56       2472.47        84.22 o                         
 -10   4  20       1739.36       1785.43        73.04 o                         
  -8   4  20        649.59        662.47        41.58 o                         
  -6   4  20        598.40        610.36        77.12 o                         
  -4   4  20        809.97        721.28        64.50 o                         
  -2   4  20       6188.37       6464.90       203.47 o                         
   0   4  20        333.20        366.96        47.00 o                         
   2   4  20        542.50        612.28        58.43 o                         
   4   4  20        485.68        435.71        57.41 o                         
   6   4  20       3700.83       3713.16       156.03 o                         
   8   4  20       3165.82       3339.28       141.25 o                         
 -33   5  20        293.11        390.24       101.56 o                         
 -31   5  20       1929.08       1690.29       151.08 o                         
 -29   5  20       1954.48       1979.54       121.15 o                         
 -27   5  20        922.47        974.71        71.61 o                         
 -25   5  20         13.25         38.99        40.03 o                         
 -23   5  20       1768.24       1855.16        85.22 o                         
 -21   5  20       2684.88       2855.01       104.82 o                         
 -19   5  20        813.48        943.45        77.52 o                         
 -17   5  20         82.03        135.51        31.70 o                         
 -15   5  20        604.61        650.21        50.45 o                         
 -13   5  20        449.03        453.29        49.77 o                         
 -11   5  20        140.04        155.12        35.38 o                         
  -9   5  20        466.49        533.14        47.50 o                         
  -7   5  20         13.93         73.54        38.30 o                         
  -5   5  20       2110.63       2184.47        96.63 o                         
  -3   5  20       3232.02       2953.06       163.80 o                         
  -1   5  20       2903.57       2950.99       120.36 o                         
   1   5  20         47.39          8.54        62.43 o                         
   3   5  20        155.20        207.16        53.52 o                         
   5   5  20       1488.98       2188.18       388.36 o                         
 -26   6  20         57.61        108.52        66.12 o                         
 -24   6  20        363.33        331.11        69.94 o                         
 -22   6  20        584.98        579.60        75.95 o                         
 -20   6  20       1392.17       1649.01       122.94 o                         
 -18   6  20        472.69        587.51        74.20 o                         
 -16   6  20       1091.65       1098.97        94.44 o                         
 -14   6  20        857.62        950.23        84.79 o                         
 -12   6  20        939.22        922.81        83.79 o                         
 -10   6  20        245.92        134.97        62.75 o                         
  -8   6  20        381.44        436.05       137.13 o                         
  -6   6  20        191.44        167.29        67.11 o                         
  -4   6  20       1930.56       1925.39       177.58 o                         
  -2   6  20       3142.20       2724.18       418.45 o                         
 -43   1  21         99.83        160.74        71.37 o                         
 -41   1  21        243.73        247.91       108.14 o                         
 -39   1  21        383.33        239.68        59.74 o                         
 -37   1  21        725.14        682.72        64.88 o                         
 -35   1  21         25.66         18.15        31.47 o                         
 -33   1  21        378.20        341.15        42.48 o                         
 -31   1  21        301.37        309.27        31.37 o                         
 -29   1  21       1692.39       1478.00        54.49 o                         
 -27   1  21        243.10        191.55        24.78 o                         
 -25   1  21       1234.24       1156.93        42.18 o                         
 -23   1  21       1507.64       1325.26        43.74 o                         
 -21   1  21       3777.44       3641.30        92.58 o                         
 -19   1  21        298.37        370.66        26.88 o                         
 -17   1  21        935.36        836.22        35.25 o                         
 -15   1  21        384.92        420.33        28.95 o                         
 -13   1  21        215.91        230.15        20.96 o                         
 -11   1  21        106.33        120.81        19.45 o                         
  -9   1  21        215.31        197.48        21.62 o                         
  -7   1  21       1266.82       1267.39        47.49 o                         
  -5   1  21        489.49        413.51        29.64 o                         
  -3   1  21          9.02        -21.65        23.98 o                         
  -1   1  21       1452.75       1422.83        65.02 o                         
   1   1  21         62.26         43.58        31.52 o                         
   3   1  21        193.64        155.18        36.46 o                         
   5   1  21        609.33        679.71        54.66 o                         
   7   1  21        328.05        399.46        51.03 o                         
   9   1  21        148.20         80.35        45.72 o                         
  11   1  21       1047.72       1083.51        72.28 o                         
  13   1  21         34.74         14.59        54.35 o                         
 -42   2  21         12.46        -95.92        95.92 o                         
 -40   2  21         32.79        -85.57        85.57 o                         
 -38   2  21        106.10         93.50        48.62 o                         
 -36   2  21        941.64       1008.95        71.59 o                         
 -34   2  21          6.05        -19.47        47.37 o                         
 -32   2  21       2238.16       2267.63       118.24 o                         
 -30   2  21         12.44         43.23        22.51 o                         
 -28   2  21        375.43        346.79        31.33 o                         
 -26   2  21       2660.18       2587.65        81.90 o                         
 -24   2  21         17.12          2.79        24.08 o                         
 -22   2  21        341.22        335.48        33.45 o                         
 -20   2  21         32.67         20.12        29.00 o                         
 -18   2  21       3271.41       3217.81        91.99 o                         
 -16   2  21       1152.87       1195.56        52.53 o                         
 -14   2  21        831.32        800.24        49.54 o                         
 -12   2  21        638.97        740.18        51.58 o                         
 -10   2  21        487.43        471.23        33.75 o                         
  -8   2  21       1088.71       1081.40        38.51 o                         
  -6   2  21       7660.51       7367.97       161.07 o                         
  -4   2  21        394.23        427.17        30.67 o                         
  -2   2  21          1.15        -21.31        21.31 o                         
   0   2  21       4868.22       4710.92       130.76 o                         
   2   2  21         11.24         56.75        32.66 o                         
   4   2  21        288.03        244.35        44.59 o                         
   6   2  21        219.20        223.20        42.09 o                         
   8   2  21        179.20        177.84        44.95 o                         
  10   2  21        241.94        403.86        55.01 o                         
  12   2  21         42.78         69.41        54.84 o                         
 -39   3  21         22.53        113.78        94.03 o                         
 -37   3  21          0.04        -82.75        82.75 o                         
 -35   3  21         54.18         69.19        46.38 o                         
 -33   3  21       1951.99       1997.55        99.82 o                         
 -31   3  21        255.34        231.38        43.60 o                         
 -29   3  21        124.85        145.47        38.60 o                         
 -27   3  21        398.64        579.59        43.88 o                         
 -25   3  21        899.54        853.05        54.67 o                         
 -23   3  21       3577.91       3493.48       137.87 o                         
 -21   3  21         50.59         58.35        23.22 o                         
 -19   3  21       1424.41       1390.67        56.47 o                         
 -17   3  21       4536.12       4556.40       111.12 o                         
 -15   3  21        472.50        401.97        30.79 o                         
 -13   3  21       1553.12       1637.46        58.83 o                         
 -11   3  21       1057.68       1119.63        53.18 o                         
  -9   3  21          4.12        -27.36        27.36 o                         
  -7   3  21        237.98        200.26        41.39 o                         
  -5   3  21        272.35        293.90        38.56 o                         
  -3   3  21          0.40         46.24        35.03 o                         
  -1   3  21       2609.20       2595.52       123.59 o                         
   1   3  21        157.26         55.12        40.64 o                         
   3   3  21        374.03        430.88        53.04 o                         
   5   3  21       1347.20       1264.35        83.63 o                         
   7   3  21        371.23        411.18        60.86 o                         
   9   3  21        806.03       1027.82        79.96 o                         
 -36   4  21         32.63        -13.16        94.97 o                         
 -34   4  21         48.98         18.29        50.37 o                         
 -32   4  21         93.99        104.37        45.56 o                         
 -30   4  21          0.07         19.53        38.05 o                         
 -28   4  21        573.58        632.24        50.93 o                         
 -26   4  21          2.08         20.96        36.05 o                         
 -24   4  21         16.67         59.27        31.11 o                         
 -22   4  21        450.08        437.32        43.60 o                         
 -20   4  21        440.26        431.44        40.02 o                         
 -18   4  21        506.16        471.31        40.43 o                         
 -16   4  21         14.80         -3.35        27.23 o                         
 -14   4  21         75.28        105.96        29.68 o                         
 -12   4  21         97.82        105.92        32.97 o                         
 -10   4  21         15.95         24.32        32.83 o                         
  -8   4  21          0.03          1.62        33.75 o                         
  -6   4  21        303.03        272.05        41.05 o                         
  -4   4  21        530.63        532.19        59.84 o                         
  -2   4  21       2667.08       2940.96       134.39 o                         
   0   4  21        591.56        553.76        55.66 o                         
   2   4  21        130.73        154.37        54.97 o                         
   4   4  21         60.48         22.04        50.84 o                         
   6   4  21         21.85        -52.52        68.27 o                         
 -31   5  21         23.47         -1.25        58.40 o                         
 -29   5  21         12.68         -3.75        54.84 o                         
 -27   5  21        247.59        287.88        74.66 o                         
 -25   5  21         34.09         67.47        94.03 o                         
 -23   5  21        141.72        143.87        59.18 o                         
 -21   5  21        274.49        229.24        75.04 o                         
 -19   5  21         12.53        -29.15        97.80 o                         
 -17   5  21         96.13         99.35        37.98 o                         
 -15   5  21         18.00         22.55        33.98 o                         
 -13   5  21        437.60        415.47        42.25 o                         
 -11   5  21        533.63        624.02        50.52 o                         
  -9   5  21          0.47        -20.40        37.10 o                         
  -7   5  21        238.05        238.90        57.43 o                         
  -5   5  21          5.34         21.15        43.53 o                         
  -3   5  21        362.22        494.18        55.18 o                         
  -1   5  21        185.73        144.83        51.78 o                         
   1   5  21          1.60          2.03        56.28 o                         
   3   5  21        172.83        413.75       217.22 o                         
 -24   6  21         43.85         18.39       106.04 o                         
 -22   6  21        248.07        222.08        93.94 o                         
 -20   6  21        655.04        667.01        79.26 o                         
 -18   6  21          9.92        -39.02        62.92 o                         
 -16   6  21         48.52          5.68        92.86 o                         
 -14   6  21         12.57         34.97        81.34 o                         
 -12   6  21         18.71         -3.50        85.96 o                         
 -10   6  21         26.57         37.11        73.57 o                         
  -8   6  21          2.45        -72.60        84.84 o                         
  -6   6  21         32.57         47.11        66.71 o                         
 -42   0  22       2420.36       2899.08       222.86 o                         
 -40   0  22        376.25        457.66        74.82 o                         
 -38   0  22       5496.70       5708.42       239.55 o                         
 -36   0  22       3743.46       3860.28       211.11 o                         
 -34   0  22        854.49        979.03       113.78 o                         
 -32   0  22        393.07        387.53        53.42 o                         
 -30   0  22        276.47        271.83        45.75 o                         
 -28   0  22        316.11        289.91        42.98 o                         
 -26   0  22       6745.63       7115.59       268.19 o                         
 -24   0  22        476.21        556.45        69.12 o                         
 -22   0  22       1985.51       1968.97        98.21 o                         
 -20   0  22       9263.04       8885.23       324.75 o                         
 -18   0  22      11252.34      10719.24       386.60 o                         
 -16   0  22       7525.19       6920.26       214.90 o                         
 -14   0  22        183.53        222.78        32.48 o                         
 -12   0  22       2262.82       2606.80       181.79 o                         
 -10   0  22        415.98        439.90        48.12 o                         
  -8   0  22       1427.65       1587.00        89.21 o                         
  -6   0  22       3959.12       4133.49       173.87 o                         
  -4   0  22       2701.56       2946.65       137.52 o                         
  -2   0  22         28.91          2.39        41.21 o                         
   0   0  22      11543.68      12081.80       445.83 o                         
   2   0  22        716.52        783.67        76.46 o                         
   4   0  22      12941.93      12610.96       471.43 o                         
   6   0  22        121.34        123.32        60.04 o                         
   8   0  22        247.47        304.95        94.50 o                         
  10   0  22       2738.18       2721.79       277.40 o                         
 -43   1  22       1845.64       1794.38       132.62 o                         
 -41   1  22       1828.10       1747.46       121.28 o                         
 -39   1  22        330.72        345.29        49.87 o                         
 -37   1  22       3749.90       3909.22       126.97 o                         
 -35   1  22       1781.73       1786.23        76.38 o                         
 -33   1  22       3916.56       4381.46       131.37 o                         
 -31   1  22       1242.88       1404.80        56.81 o                         
 -29   1  22         62.91         59.90        25.89 o                         
 -27   1  22        247.83        338.72        25.53 o                         
 -25   1  22       1270.93       1286.39        44.89 o                         
 -23   1  22       1125.89       1075.98        43.55 o                         
 -21   1  22        413.30        401.37        27.01 o                         
 -19   1  22        441.38        363.31        23.81 o                         
 -17   1  22         22.75         42.01        15.96 o                         
 -15   1  22        419.97        345.50        23.78 o                         
 -13   1  22        266.64        237.68        22.25 o                         
 -11   1  22       4859.23       4985.42       116.31 o                         
  -9   1  22       6239.07       6404.36       144.92 o                         
  -7   1  22       9433.03       9306.87       201.90 o                         
  -5   1  22        330.33        285.16        30.98 o                         
  -3   1  22       1804.22       1864.39        70.67 o                         
  -1   1  22       1764.77       2093.43        77.83 o                         
   1   1  22       5862.76       6297.26       180.78 o                         
   3   1  22        981.78        970.75        59.78 o                         
   5   1  22       1363.20       1250.01        72.79 o                         
   7   1  22       1291.94       1280.64        75.90 o                         
   9   1  22       2286.91       2479.05       110.41 o                         
  11   1  22       3653.06       4267.47       154.01 o                         
 -40   2  22       1797.90       1781.01       180.55 o                         
 -38   2  22       1348.12       1369.17        90.10 o                         
 -36   2  22       2590.11       2984.89       126.13 o                         
 -34   2  22        745.69        740.75        64.10 o                         
 -32   2  22       1506.61       1550.27        63.73 o                         
 -30   2  22        403.24        430.05        34.15 o                         
 -28   2  22       2008.67       1844.92        86.52 o                         
 -26   2  22        630.26        490.64        54.83 o                         
 -24   2  22        549.87        540.51        41.22 o                         
 -22   2  22       5010.43       4774.22       140.48 o                         
 -20   2  22       2188.24       2163.89        70.89 o                         
 -18   2  22       1209.94       1096.63        58.19 o                         
 -16   2  22       1795.16       1795.53       106.22 o                         
 -14   2  22         56.70         56.89        27.25 o                         
 -12   2  22       7072.85       7032.54       184.79 o                         
 -10   2  22      10363.31      10270.12       240.96 o                         
  -8   2  22       1762.34       1791.57        62.05 o                         
  -6   2  22       5999.23       6233.07       142.01 o                         
  -4   2  22       1415.99       1481.74        53.42 o                         
  -2   2  22         44.14         55.31        27.72 o                         
   0   2  22       3604.29       3549.70       121.55 o                         
   2   2  22       5111.12       5199.17       145.44 o                         
   4   2  22       1824.03       1845.48        95.01 o                         
   6   2  22       1267.53       1295.70        73.60 o                         
   8   2  22       1373.04       1600.76        94.76 o                         
  10   2  22       1732.10       1956.11       148.18 o                         
 -39   3  22       2040.85       2205.11       203.11 o                         
 -37   3  22       2090.60       1935.94       108.73 o                         
 -35   3  22        539.91        655.09        62.73 o                         
 -33   3  22        960.13        912.31        67.11 o                         
 -31   3  22       2887.15       2814.95       124.72 o                         
 -29   3  22        628.52        532.35        57.41 o                         
 -27   3  22       1040.01       1116.52        79.26 o                         
 -25   3  22         58.75         56.55        31.93 o                         
 -23   3  22       4880.33       5045.18       150.35 o                         
 -21   3  22        780.20        905.37        54.11 o                         
 -19   3  22       4525.82       4247.16       118.03 o                         
 -17   3  22       1458.26       1458.81        64.60 o                         
 -15   3  22       3228.46       3351.38       102.52 o                         
 -13   3  22        501.83        603.99        57.01 o                         
 -11   3  22        104.29        143.39        33.28 o                         
  -9   3  22       2867.31       2805.96       102.32 o                         
  -7   3  22       1030.97       1169.87        71.66 o                         
  -5   3  22       1933.95       2109.10        91.36 o                         
  -3   3  22        542.42        646.07        58.24 o                         
  -1   3  22       5078.59       5429.51       173.03 o                         
   1   3  22       1506.44       1661.14        92.71 o                         
   3   3  22       1172.75       1109.73        74.57 o                         
   5   3  22        587.09        566.94        63.12 o                         
   7   3  22       5081.49       5239.06       182.40 o                         
 -36   4  22        655.15        668.58       118.48 o                         
 -34   4  22         20.70         41.71        76.17 o                         
 -32   4  22       1215.92       1115.31        69.87 o                         
 -30   4  22       1219.66       1464.94       128.53 o                         
 -28   4  22       1691.69       1611.43        80.52 o                         
 -26   4  22        165.22        174.95        36.62 o                         
 -24   4  22       1346.30       1335.25        82.25 o                         
 -22   4  22        392.25        492.88        43.17 o                         
 -20   4  22        176.14        185.63        40.31 o                         
 -18   4  22         94.27         97.32        36.38 o                         
 -16   4  22        486.65        498.30        57.03 o                         
 -14   4  22       2692.95       2486.08       151.34 o                         
 -12   4  22        526.58        495.28        48.84 o                         
 -10   4  22        791.95        722.00        65.96 o                         
  -8   4  22        347.24        406.94        45.91 o                         
  -6   4  22       1117.86       1055.51        91.86 o                         
  -4   4  22       3823.39       4026.85       139.46 o                         
  -2   4  22        792.77        827.65        63.89 o                         
   0   4  22       2012.54       1989.84       105.83 o                         
   2   4  22        167.57        152.98        53.53 o                         
   4   4  22       2028.80       2303.76       117.04 o                         
 -31   5  22        550.41        712.66        80.95 o                         
 -29   5  22        164.26        196.50        64.54 o                         
 -27   5  22        296.71        311.75        62.94 o                         
 -25   5  22        560.97        606.54        71.15 o                         
 -23   5  22        815.25        901.16        97.01 o                         
 -21   5  22         14.27         91.03        53.06 o                         
 -19   5  22         14.91         19.67        52.87 o                         
 -17   5  22        726.98        837.86        90.43 o                         
 -15   5  22       1266.91       1249.56       220.04 o                         
 -13   5  22       1515.82       1468.04        94.33 o                         
 -11   5  22         95.07        153.25        42.47 o                         
  -9   5  22         24.43         54.70        41.31 o                         
  -7   5  22        189.27        244.42        49.31 o                         
  -5   5  22       1395.54       1617.96       126.42 o                         
  -3   5  22       1711.48       1973.50       104.55 o                         
  -1   5  22       1360.10       1370.67       186.49 o                         
 -22   6  22         10.49        -17.13        68.88 o                         
 -20   6  22         11.49        -23.96        62.05 o                         
 -18   6  22         95.67        180.05        66.84 o                         
 -16   6  22        470.30        555.81       123.88 o                         
 -14   6  22       1429.29       1566.34       120.36 o                         
 -12   6  22       1026.09       1016.40       111.46 o                         
 -10   6  22        239.52        306.30       122.73 o                         
  -8   6  22         25.39        -15.99       213.46 o                         
 -41   1  23        308.61        390.98        58.50 o                         
 -39   1  23        131.78        133.98        42.61 o                         
 -37   1  23        526.85        623.40        51.64 o                         
 -35   1  23        441.59        453.35        42.01 o                         
 -33   1  23        446.94        488.46        45.67 o                         
 -31   1  23        942.48        912.69        70.87 o                         
 -29   1  23         90.42         98.45        25.30 o                         
 -27   1  23         21.23         11.67        19.66 o                         
 -25   1  23        903.71        872.07        50.73 o                         
 -23   1  23        586.26        567.73        29.87 o                         
 -21   1  23        947.14        875.66        37.30 o                         
 -19   1  23          0.40         12.77        16.43 o                         
 -17   1  23         10.67        -16.50        16.50 o                         
 -15   1  23        170.41        161.18        20.80 o                         
 -13   1  23       1693.00       1580.75        52.23 o                         
 -11   1  23        623.52        576.01        32.74 o                         
  -9   1  23        485.24        480.40        31.94 o                         
  -7   1  23        436.91        488.82        33.38 o                         
  -5   1  23         17.19        -26.65        26.65 o                         
  -3   1  23          0.18        -27.85        27.85 o                         
  -1   1  23          0.08         -1.03        35.18 o                         
   1   1  23        330.10        315.98        41.54 o                         
   3   1  23        407.53        482.00        50.19 o                         
   5   1  23        171.01        212.25        45.51 o                         
   7   1  23          5.55        -14.08        45.33 o                         
   9   1  23          4.13        -23.94        51.26 o                         
 -40   2  23        123.31        124.14        56.42 o                         
 -38   2  23        105.38         64.12        49.75 o                         
 -36   2  23          3.02         44.97        48.36 o                         
 -34   2  23         95.24         44.23        40.73 o                         
 -32   2  23         69.53        123.65        38.49 o                         
 -30   2  23          1.10          7.32        32.73 o                         
 -28   2  23         68.82         91.89        36.51 o                         
 -26   2  23         11.35        -10.24        28.28 o                         
 -24   2  23          7.00         46.18        27.90 o                         
 -22   2  23       1111.32       1043.11        62.78 o                         
 -20   2  23         34.80         23.69        27.80 o                         
 -18   2  23       2668.56       2616.69        83.31 o                         
 -16   2  23       5086.28       4638.09       131.87 o                         
 -14   2  23        735.79        678.32        56.87 o                         
 -12   2  23       8817.93       8485.16       192.39 o                         
 -10   2  23        667.83        750.05        33.99 o                         
  -8   2  23        614.20        695.00        34.13 o                         
  -6   2  23       1320.56       1215.15        70.82 o                         
  -4   2  23       1188.68       1058.75        53.32 o                         
  -2   2  23         67.38         39.38        36.31 o                         
   0   2  23         36.69          0.04        32.77 o                         
   2   2  23          4.75        -27.23        41.53 o                         
   4   2  23          3.02        -11.12        39.90 o                         
   6   2  23         21.68         13.67        43.18 o                         
   8   2  23        263.73        407.94        55.74 o                         
 -39   3  23         22.92        -27.85        72.92 o                         
 -37   3  23          4.73         -3.40        59.93 o                         
 -35   3  23       1497.70       1534.77       120.54 o                         
 -33   3  23        260.04        199.90        49.00 o                         
 -31   3  23          5.09          8.64        35.58 o                         
 -29   3  23        190.75        106.43        35.58 o                         
 -27   3  23        182.63        175.58        54.79 o                         
 -25   3  23          5.62         24.88        30.65 o                         
 -23   3  23       2096.36       1915.10        80.32 o                         
 -21   3  23       1682.56       1748.35        77.09 o                         
 -19   3  23        124.19        134.57        30.77 o                         
 -17   3  23       5291.50       4825.31       149.38 o                         
 -15   3  23        475.97        468.05        40.01 o                         
 -13   3  23        792.29        781.42        49.19 o                         
 -11   3  23       1104.87       1190.62        68.09 o                         
  -9   3  23        216.06        210.49        39.04 o                         
  -7   3  23         43.21         54.69        37.51 o                         
  -5   3  23         43.24         10.04        39.24 o                         
  -3   3  23        259.42        189.21        50.63 o                         
  -1   3  23        161.73        110.76        44.53 o                         
   1   3  23        228.74        207.26        51.03 o                         
   3   3  23          0.96         85.26        52.47 o                         
   5   3  23         39.47        -21.48        67.46 o                         
 -36   4  23        295.95        141.77        78.41 o                         
 -34   4  23          8.84         93.04        58.28 o                         
 -32   4  23        133.35         55.88        44.21 o                         
 -30   4  23         59.66         62.40        41.24 o                         
 -28   4  23          0.78        -15.49        35.85 o                         
 -26   4  23        469.74        464.37        75.19 o                         
 -24   4  23          9.18        -10.87        35.20 o                         
 -22   4  23       1020.61       1027.81        62.87 o                         
 -20   4  23         69.63        -23.54        64.06 o                         
 -18   4  23       7277.96       7107.71       275.76 o                         
 -16   4  23         26.34         25.71        51.80 o                         
 -14   4  23       1002.40       1139.36        68.65 o                         
 -12   4  23       3510.74       3586.25       131.75 o                         
 -10   4  23        685.95        640.17        59.49 o                         
  -8   4  23         69.72         56.20        38.58 o                         
  -6   4  23       1472.97       1333.29        80.62 o                         
  -4   4  23       1331.75       1297.62       102.86 o                         
  -2   4  23        720.48        699.74        62.84 o                         
   0   4  23         93.12         77.01        49.23 o                         
   2   4  23         50.44         -1.04        69.90 o                         
 -31   5  23          5.19         17.76        98.88 o                         
 -29   5  23         47.64        158.30        65.27 o                         
 -27   5  23        358.66        440.34        68.71 o                         
 -25   5  23        885.76        880.35        83.09 o                         
 -23   5  23         99.10         32.44        57.51 o                         
 -21   5  23         56.57         67.61        52.70 o                         
 -19   5  23        316.78        223.45        88.13 o                         
 -17   5  23          0.00        -49.65        60.77 o                         
 -15   5  23         34.72         57.58        57.05 o                         
 -13   5  23        313.36        422.38        67.37 o                         
 -11   5  23        554.98        494.53        58.08 o                         
  -9   5  23        718.53        638.06        64.33 o                         
  -7   5  23         43.96        -17.63        45.17 o                         
  -5   5  23         60.04         72.06        50.60 o                         
  -3   5  23         94.19         56.15        66.56 o                         
 -18   6  23          3.47        -19.75       205.94 o                         
 -16   6  23         69.97        200.51        95.51 o                         
 -42   0  24       3283.21       4019.22       212.22 o                         
 -40   0  24       3690.25       4203.97       291.04 o                         
 -38   0  24        106.42        -35.83        53.55 o                         
 -36   0  24       4089.10       4044.45       182.26 o                         
 -34   0  24        657.22        669.52        89.33 o                         
 -32   0  24        285.07        375.28        53.28 o                         
 -30   0  24       1063.09        967.83        79.93 o                         
 -28   0  24       1112.82       1417.35        86.62 o                         
 -26   0  24        207.12        145.42        37.51 o                         
 -24   0  24       8189.21       8044.59       242.19 o                         
 -22   0  24      11566.74      10282.86       314.68 o                         
 -20   0  24       5678.64       5086.47       200.29 o                         
 -18   0  24       1697.41       1658.39        76.48 o                         
 -16   0  24        188.60        323.24        39.41 o                         
 -14   0  24       2348.64       2113.02        93.49 o                         
 -12   0  24       4849.32       4541.56       186.44 o                         
 -10   0  24      13388.45      12076.42       557.97 o                         
  -8   0  24      10031.38       9902.77       368.34 o                         
  -6   0  24       2250.73       1951.30       109.92 o                         
  -4   0  24       3335.80       3389.59       159.24 o                         
  -2   0  24        885.38        882.55        79.66 o                         
   0   0  24        160.71        260.45        60.82 o                         
   2   0  24       1532.33       1271.15       105.70 o                         
   4   0  24        286.25        196.53        96.86 o                         
   6   0  24       1163.88       1174.23       104.65 o                         
   8   0  24       4022.25       3845.24       302.79 o                         
 -41   1  24       3486.09       3921.95       136.49 o                         
 -39   1  24       1730.44       2057.54       136.54 o                         
 -37   1  24        161.26        132.49        42.59 o                         
 -35   1  24        701.76        707.35        49.94 o                         
 -33   1  24         34.48         84.43        33.66 o                         
 -31   1  24        213.91        260.04        33.09 o                         
 -29   1  24       3561.33       3782.41       114.44 o                         
 -27   1  24        210.60        267.90        24.87 o                         
 -25   1  24       2294.77       2301.13        69.60 o                         
 -23   1  24       4214.86       4111.31        99.22 o                         
 -21   1  24      13254.02      12745.69       293.46 o                         
 -19   1  24       7462.56       7292.37       147.81 o                         
 -17   1  24        383.58        453.91        27.90 o                         
 -15   1  24         20.33         -6.27        19.62 o                         
 -13   1  24       1752.32       1709.98        56.07 o                         
 -11   1  24       9286.64       9292.21       200.70 o                         
  -9   1  24       3217.32       2985.36        83.18 o                         
  -7   1  24      12755.84      13194.42       308.67 o                         
  -5   1  24       6478.47       6350.38       164.63 o                         
  -3   1  24       3370.56       3441.43       130.58 o                         
  -1   1  24        523.78        521.35        49.42 o                         
   1   1  24        602.12        698.69        52.47 o                         
   3   1  24       1959.06       1896.97       131.96 o                         
   5   1  24       1362.63       1315.58        74.72 o                         
   7   1  24       1240.73       1114.28        87.44 o                         
 -40   2  24       3088.40       3493.62       151.62 o                         
 -38   2  24       2367.61       2565.06       118.87 o                         
 -36   2  24         20.99         46.53        46.46 o                         
 -34   2  24       2163.15       2356.74       157.75 o                         
 -32   2  24        315.31        342.28        53.57 o                         
 -30   2  24       1072.19       1129.92        64.35 o                         
 -28   2  24         70.71         77.89        33.08 o                         
 -26   2  24       2571.64       2518.06       127.50 o                         
 -24   2  24       4169.50       4365.59       134.36 o                         
 -22   2  24       7110.24       7049.84       196.50 o                         
 -20   2  24        653.26        633.70        54.34 o                         
 -18   2  24       3079.10       3085.23       115.29 o                         
 -16   2  24       2574.86       2508.54       168.57 o                         
 -14   2  24       3935.91       3984.66       128.02 o                         
 -12   2  24       9083.03       9425.22       224.86 o                         
 -10   2  24         86.79         73.60        21.65 o                         
  -8   2  24       9123.67       8759.42       213.86 o                         
  -6   2  24       6159.06       6222.61       162.77 o                         
  -4   2  24       2128.16       2010.18        77.49 o                         
  -2   2  24       1494.44       1409.96        66.88 o                         
   0   2  24        588.70        590.64        51.38 o                         
   2   2  24        861.62        743.52        54.96 o                         
   4   2  24        145.90         94.89        45.50 o                         
   6   2  24       1834.83       1773.90       111.98 o                         
 -39   3  24       2738.76       2947.48       139.02 o                         
 -37   3  24        115.65         93.44        70.55 o                         
 -35   3  24       1366.42       1131.00        80.71 o                         
 -33   3  24        399.88        377.52        51.79 o                         
 -31   3  24         93.86        128.04        38.84 o                         
 -29   3  24       3178.57       3150.36       112.97 o                         
 -27   3  24        221.10        333.38        42.18 o                         
 -25   3  24       1352.69       1329.52        86.87 o                         
 -23   3  24       1999.01       1994.33        87.63 o                         
 -21   3  24       5931.23       5926.35       212.82 o                         
 -19   3  24       3030.38       3185.35       110.97 o                         
 -17   3  24        375.07        400.51        42.90 o                         
 -15   3  24       1031.70       1064.95        66.89 o                         
 -13   3  24       2845.61       2805.73       110.00 o                         
 -11   3  24       4473.40       4390.73       174.78 o                         
  -9   3  24       4840.40       4561.08       241.59 o                         
  -7   3  24       4294.12       4245.12       142.35 o                         
  -5   3  24       3070.07       3038.11       118.72 o                         
  -3   3  24       1935.70       2136.69       100.60 o                         
  -1   3  24       1089.69       1013.40        71.25 o                         
   1   3  24        736.92        697.74        66.06 o                         
   3   3  24       1030.82       1001.73        83.34 o                         
 -34   4  24        601.57        703.77        69.21 o                         
 -32   4  24         12.94        118.85        45.04 o                         
 -30   4  24        256.27        223.47        46.57 o                         
 -28   4  24        815.11        811.57        57.96 o                         
 -26   4  24       2592.41       2810.38       129.89 o                         
 -24   4  24       1793.15       1868.63        99.49 o                         
 -22   4  24       3303.27       3223.68       116.57 o                         
 -20   4  24        816.72        913.61        61.36 o                         
 -18   4  24       1496.33       1575.62       108.74 o                         
 -16   4  24       2200.21       2031.23        89.57 o                         
 -14   4  24       2928.13       3079.48       114.63 o                         
 -12   4  24       1771.99       1862.60        93.63 o                         
 -10   4  24        774.33        833.77        59.59 o                         
  -8   4  24       3865.93       3762.33       135.89 o                         
  -6   4  24        979.00        967.11        68.25 o                         
  -4   4  24        984.81        967.68        69.77 o                         
  -2   4  24       2428.53       2638.32       183.37 o                         
   0   4  24        526.12        469.42        71.51 o                         
 -29   5  24        673.54        660.16        87.10 o                         
 -27   5  24        880.19        945.95       119.23 o                         
 -25   5  24       1889.19       1889.30       120.14 o                         
 -23   5  24         41.46         35.48        72.76 o                         
 -21   5  24        327.65        421.69        66.45 o                         
 -19   5  24        890.20       1106.53        89.88 o                         
 -17   5  24       2170.75       2412.90       132.99 o                         
 -15   5  24       3578.00       4020.26       197.13 o                         
 -13   5  24       2157.82       2316.26       150.32 o                         
 -11   5  24       1032.93       1177.75       199.58 o                         
  -9   5  24        735.32        626.31        80.14 o                         
  -7   5  24       2280.46       2452.50       120.41 o                         
  -5   5  24        602.09        574.53        65.37 o                         
 -41   1  25         47.94        -71.88        71.88 o                         
 -39   1  25         14.73         42.59        47.23 o                         
 -37   1  25          2.50        -23.72        39.58 o                         
 -35   1  25        158.05        132.88        40.18 o                         
 -33   1  25         11.26         18.01        31.20 o                         
 -31   1  25        373.03        427.22        42.73 o                         
 -29   1  25        659.95        643.05        43.49 o                         
 -27   1  25          0.59          1.10        22.22 o                         
 -25   1  25         16.15         12.86        21.31 o                         
 -23   1  25       1053.63        942.20        42.94 o                         
 -21   1  25         54.49         52.68        27.15 o                         
 -19   1  25       2266.68       2129.21        59.25 o                         
 -17   1  25        203.19        176.86        22.90 o                         
 -15   1  25          2.21        -20.64        20.64 o                         
 -13   1  25        759.13        772.42        39.21 o                         
 -11   1  25        469.87        472.14        32.85 o                         
  -9   1  25       2943.14       2784.56        89.61 o                         
  -7   1  25       1375.31       1356.05        64.12 o                         
  -5   1  25        407.51        396.81        41.48 o                         
  -3   1  25        572.65        555.40        71.31 o                         
  -1   1  25        766.37        664.34        51.95 o                         
   1   1  25        357.92        413.00        48.26 o                         
   3   1  25        508.44        531.35        54.07 o                         
   5   1  25         75.84         79.68        49.97 o                         
 -40   2  25         22.59        116.84        57.11 o                         
 -38   2  25        478.91        383.89        60.56 o                         
 -36   2  25          4.11        -65.82        65.82 o                         
 -34   2  25         42.13         18.28        53.54 o                         
 -32   2  25        347.85        300.47        47.21 o                         
 -30   2  25        743.35        813.53        53.95 o                         
 -28   2  25        601.14        592.40        46.75 o                         
 -26   2  25         44.19         45.69        36.08 o                         
 -24   2  25        881.51        748.67        50.10 o                         
 -22   2  25         31.99         40.29        24.69 o                         
 -20   2  25        161.86        118.18        33.02 o                         
 -18   2  25       2202.80       2171.96       152.50 o                         
 -16   2  25       1387.08       1353.69        68.95 o                         
 -14   2  25         39.37         29.76        32.39 o                         
 -12   2  25       1022.90        995.25        45.96 o                         
 -10   2  25         32.33         30.95        22.90 o                         
  -8   2  25        757.74        760.53        57.63 o                         
  -6   2  25       1036.67        945.34        56.76 o                         
  -4   2  25         31.04         44.04        31.28 o                         
  -2   2  25          2.51        -26.70        47.05 o                         
   0   2  25         11.19         41.64        39.02 o                         
   2   2  25         16.83          9.47        51.02 o                         
   4   2  25         85.94        169.50        65.22 o                         
 -37   3  25         14.67         -0.97        52.90 o                         
 -35   3  25        339.11        349.43        57.54 o                         
 -33   3  25         23.73         64.35        45.62 o                         
 -31   3  25        210.79        212.17        42.85 o                         
 -29   3  25        629.28        581.96        50.05 o                         
 -27   3  25         60.52         41.09        36.02 o                         
 -25   3  25        122.65         90.26        37.95 o                         
 -23   3  25          1.29          8.01        34.42 o                         
 -21   3  25          6.01        -22.67        42.65 o                         
 -19   3  25         51.43         54.49        42.87 o                         
 -17   3  25          3.00        -17.76        46.51 o                         
 -15   3  25         83.06         70.52        39.33 o                         
 -13   3  25        935.48        794.51        67.18 o                         
 -11   3  25        287.71        288.07        44.67 o                         
  -9   3  25       1130.27       1107.63        85.48 o                         
  -7   3  25        113.69         91.90        42.86 o                         
  -5   3  25        250.15        266.28        47.65 o                         
  -3   3  25          5.49        -33.72        45.14 o                         
  -1   3  25         77.63         41.12        51.27 o                         
   1   3  25        406.99        363.71        62.23 o                         
 -34   4  25         15.15        -18.17        74.10 o                         
 -32   4  25        135.07        182.95        48.75 o                         
 -30   4  25         79.59        120.02        47.14 o                         
 -28   4  25        534.95        450.05        52.19 o                         
 -26   4  25        552.46        567.59        66.78 o                         
 -24   4  25        193.48        183.83        41.44 o                         
 -22   4  25         84.57         93.94        40.62 o                         
 -20   4  25        101.14        106.18        40.77 o                         
 -18   4  25          0.52         22.10        39.59 o                         
 -16   4  25       1735.91       1775.25        87.06 o                         
 -14   4  25          0.00        -19.89        38.97 o                         
 -12   4  25       1139.55       1040.36        70.04 o                         
 -10   4  25         17.98         30.26        41.94 o                         
  -8   4  25        136.28         81.79        47.49 o                         
  -6   4  25         31.35         21.45        47.56 o                         
  -4   4  25        989.94        862.72        70.41 o                         
  -2   4  25         46.55        -27.33        66.56 o                         
 -27   5  25        644.71        585.36        88.77 o                         
 -25   5  25        466.89        526.90        75.71 o                         
 -23   5  25          2.34        -51.22        81.67 o                         
 -21   5  25        276.86        327.81        69.23 o                         
 -19   5  25        243.39        131.21        60.66 o                         
 -17   5  25        271.86        181.86        64.78 o                         
 -15   5  25         20.06         62.41        63.09 o                         
 -13   5  25        299.23        284.02        70.36 o                         
 -11   5  25        876.26        914.44        92.53 o                         
  -9   5  25        423.84        291.99        74.83 o                         
 -40   0  26        688.52        700.01       178.67 o                         
 -38   0  26        217.44        109.74        59.29 o                         
 -36   0  26        845.73        736.09        75.60 o                         
 -34   0  26       6239.52       6239.48       250.60 o                         
 -32   0  26        764.33        563.27        81.81 o                         
 -30   0  26       1469.50       1512.94       102.50 o                         
 -28   0  26      12509.30      12536.20       535.53 o                         
 -26   0  26       6629.24       6746.77       259.47 o                         
 -24   0  26         55.42         67.34        32.42 o                         
 -22   0  26      10160.83      10448.68       382.22 o                         
 -20   0  26      12491.03      12641.86       457.95 o                         
 -18   0  26       2853.99       2967.60       115.99 o                         
 -16   0  26        608.04        605.37        52.98 o                         
 -14   0  26       3466.38       3399.29       131.72 o                         
 -12   0  26       4705.57       4527.47       237.09 o                         
 -10   0  26       3260.49       3222.94       134.00 o                         
  -8   0  26        945.72        892.48        79.41 o                         
  -6   0  26       7116.12       6729.60       968.08 o                         
  -4   0  26        529.04        491.98       160.33 o                         
  -2   0  26        782.83        879.27       149.98 o                         
   0   0  26        808.04        708.69       122.24 o                         
   2   0  26         25.08         75.17        78.52 o                         
   4   0  26       1786.13       1882.20       146.79 o                         
 -41   1  26       3679.76       3940.43       162.35 o                         
 -39   1  26       1550.17       1581.23        97.34 o                         
 -37   1  26       1383.02       1184.71        70.30 o                         
 -35   1  26       2158.73       2171.28        88.21 o                         
 -33   1  26       1567.34       1635.53        73.90 o                         
 -31   1  26        551.19        546.77        42.73 o                         
 -29   1  26       1901.77       1967.40        74.24 o                         
 -27   1  26       7081.94       6890.35       186.76 o                         
 -25   1  26        907.24        906.85        48.02 o                         
 -23   1  26       7675.86       7493.17       181.75 o                         
 -21   1  26       8166.40       8310.12       182.42 o                         
 -19   1  26       4255.31       4441.80       101.74 o                         
 -17   1  26        945.48       1051.34        47.08 o                         
 -15   1  26      13724.73      13570.37       314.02 o                         
 -13   1  26       6996.87       6754.71       170.80 o                         
 -11   1  26       1523.30       1426.62        64.15 o                         
  -9   1  26       2401.26       2603.28        98.11 o                         
  -7   1  26        893.94        744.14        59.30 o                         
  -5   1  26       2460.77       2339.10        93.04 o                         
  -3   1  26       1215.62       1113.06        67.21 o                         
  -1   1  26        748.87        784.45        57.03 o                         
   1   1  26       2084.23       1996.32        92.18 o                         
   3   1  26        452.02        548.94        63.83 o                         
 -40   2  26       1787.79       2287.10       119.39 o                         
 -38   2  26        847.98        785.60        72.67 o                         
 -36   2  26       1851.61       2075.73       106.56 o                         
 -34   2  26        126.23        -34.73        42.68 o                         
 -32   2  26       4353.13       4494.79       161.24 o                         
 -30   2  26       2872.22       2971.56       183.10 o                         
 -28   2  26       1792.50       1855.78        82.03 o                         
 -26   2  26       4430.88       4210.49       133.34 o                         
 -24   2  26       4032.64       3908.89       148.21 o                         
 -22   2  26       4821.79       4844.02       134.86 o                         
 -20   2  26       8564.80       8371.60       232.12 o                         
 -18   2  26        523.58        588.52        46.69 o                         
 -16   2  26       1607.29       1561.68        80.38 o                         
 -14   2  26       4239.24       3997.73       176.33 o                         
 -12   2  26       3795.74       3619.51       124.17 o                         
 -10   2  26       8289.40       8152.48       203.86 o                         
  -8   2  26        523.85        582.06        55.19 o                         
  -6   2  26        186.00        149.89        51.17 o
[truncated: 31,105 more chars]
